# Supplementary material for: Efficient Generation of Large Collections of Metal–Organic Framework Structures Containing Well-Defined Point Defects
Source: J Phys Chem Lett. 2023 Jul 18;14(29):6658–65. doi: 10.1021/acs.jpclett.3c01524 (PMC10388356; doi:10.1021/acs.jpclett.3c01524)
Supplement: Supplementary file 1 — jz3c01524_si_001.zip [file jz3c01524_si_001.zip]

Archive with 4 entries (4 files):
- Mechanical_Properties.xlsx
- 20_random_MOFs.xlsx
- Adsorption_CO2_methanol.csv
- Adsorption_ethene_ethane.csv
