# Supplementary material for: Efficient Generation of Large Collections of Metal–Organic Framework Structures Containing Well-Defined Point Defects
Source: J Phys Chem Lett. 2023 Jul 18;14(29):6658–65. doi: 10.1021/acs.jpclett.3c01524 (PMC10388356; doi:10.1021/acs.jpclett.3c01524)
Supplement: Supplementary file 1 — jz3c01524_si_001.zip [file jz3c01524_si_001.zip › Mechanical_Properties.xlsx]

## Sheet: MEGNET
mof	K	G
KIYMAI	84.0573	74.2803
COGWEB	19.0709	1.42891
BUVXOG	11.2616	17.2206
KIXXOG	97.1124	84.1523
GINLIA	9.84906	2.62061
FEFCUQ	282.257	102.98
DEYLUQ	-3.41827	3.85208
FUNBEW	17.3359	8.91587
HIFTOG	34.3914	20.3036
KAYBIX	98.7762	88.0994
IBICON	17.1083	10.2571
GUXLIU	36.1931	11.5307
IXODUV	47.0747	37.1986
FUNCAT	24.0367	10.9221
NUYWOU
FIQCEN
AFITIT	2411.58	13.8202
EKOPOK	24.075	10.536
GAXWEJ	21.4487	-6.35196
DEYVUA	15.9275	3.33318
AROFET	6.7061	2.5904
ECIWUJ	39.03	19.3387

## Sheet: UFF4MOF
mof	K	G
KIYMAI	84.0573	74.2803
COGWEB	19.0709	1.42891
BUVXOG	11.2616	17.2206
KIXXOG	97.1124	84.1523
GINLIA	9.84906	2.62061
FEFCUQ	282.257	102.98
DEYLUQ	-3.41827	3.85208
FUNBEW	17.3359	8.91587
HIFTOG	34.3914	20.3036
KAYBIX	98.7762	88.0994
IBICON	17.1083	10.2571
GUXLIU	36.1931	11.5307
IXODUV	47.0747	37.1986
FUNCAT	24.0367	10.9221
NUYWOU
FIQCEN
AFITIT	2411.58	13.8202
EKOPOK	24.075	10.536
GAXWEJ	21.4487	-6.35196
DEYVUA	15.9275	3.33318
AROFET	6.7061	2.5904
ECIWUJ	39.03	19.3387
