# Supplementary material for: Efficient Generation of Large Collections of Metal–Organic Framework Structures Containing Well-Defined Point Defects
Source: J Phys Chem Lett. 2023 Jul 18;14(29):6658–65. doi: 10.1021/acs.jpclett.3c01524 (PMC10388356; doi:10.1021/acs.jpclett.3c01524)
Supplement: Supplementary file 1 — jz3c01524_si_001.zip [file jz3c01524_si_001.zip › 20_random_MOFs.xlsx]

## Sheet: Physical_properties
MOF	LCD	PLD	cm3_g	ASA_m2_g
KIYMAI_clean	3.94719	2.95812	1.32079	0
COGWEB_clean	6.3699	5.6966	0.922041	2082.07
BUVXOG_clean	6.82532	5.20998	1.26745	612.785
KIXXOG_clean	3.83742	2.67446	1.17163	0
GINLIA_clean	6.39385	4.60431	0.877136	2496.63
FEFCUQ_clean	8.87571	6.35025	0.77796	2725.88
DEYLUQ_clean	7.28064	4.66536	1.6199	603.558
FUNBEW_clean	11.1601	9.18662	0.668714	3134.53
HIFTOG_clean	7.95891	4.14066	1.16582	1627.97
KAYBIX_clean	5.6946	5.49039	1.21439	1102.37
IBICON_clean	10.0982	9.93982	1.22363	838.914
GUXLIU_clean	3.7664	2.40014	1.89462	0
IXODUV_clean	6.94577	6.48704	1.01181	1763.93
FUNCAT_clean	9.48772	8.77545	0.930198	1584.13
NUYWOU_clean	4.72881	2.51071	1.29459	0
FIQCEN_clean	13.1898	6.65676	0.879099	2405.35
AFITIT_clean	7.3533	5.37116	1.01683	1359.07
EKOPOK_clean	7.61675	7.30447	1.24495	1050.65
GAXWEJ_clean	4.40485	2.71207	1.56723	0
DEYVUA_clean	5.3557	4.43475	0.961151	2612.79
AROFET_clean	8.28593	5.15676	0.856166	2601.62
ECIWUJ_clean	3.25413	2.62453	1.49231	0

## Sheet: DFT_info
	mof	conc	iter	d_e	volume_ratio	status	max
0	KIYMAI_clean_min_charges	0	0	0	100	conv	0.03
1	KIYMAI_clean_min_charges	0_0.01	5	-30.6305	101	iter	0.03
2	KIYMAI_clean_min_charges	0_0.03	84	-0.00525032	98	iter	0.03
3	KIYMAI_clean_min_charges	0_0.06	480	-0.00796303	87	iter	0.03
4	KIYMAI_clean_min_charges	0_0.12	1534	-8.19503e-05	74	conv	0.03
5	COGWEB_clean_min_charges	0	0	0	100	conv	0.08
6	COGWEB_clean_min_charges	0_0.02	27	-0.00556624	99	iter	0.08
7	COGWEB_clean_min_charges	0_0.04	93	-0.00360995	99	iter	0.08
8	COGWEB_clean_min_charges	0_0.05	295	-0.000896609	99	iter	0.08
9	COGWEB_clean_min_charges	0_0.08	922	-0.000176234	98	iter	0.08
10	COGWEB_clean_min_charges	0_0.16	764	-4.62699e-05	97	conv	0.08
11	COGWEB_clean_min_charges	1_0.02	22	-0.0439393	99	iter	0.08
12	COGWEB_clean_min_charges	1_0.04	80	-0.00634025	99	iter	0.08
13	COGWEB_clean_min_charges	1_0.05	273	-0.000269874	99	iter	0.08
14	COGWEB_clean_min_charges	1_0.08	562	-0.000141748	99	iter	0.08
15	COGWEB_clean_min_charges	1_0.16	2000	-0.001281	80	iter	0.08
16	BUVXOG_clean_min_charges	0	0	0	100	conv	0.08
17	BUVXOG_clean_min_charges	0_0.02	19	-0.0409084	99	iter	0.08
18	BUVXOG_clean_min_charges	0_0.04	211	-0.0007833	95	iter	0.08
19	BUVXOG_clean_min_charges	0_0.08	516	-3.18959e-05	99	conv	0.08
20	KIXXOG_clean_min_charges	0	0	0	100	conv	0.06
21	KIXXOG_clean_min_charges	0_0.02	11	-1.52677	99	iter	0.06
22	KIXXOG_clean_min_charges	0_0.03	62	-0.0257604	97	iter	0.06
23	KIXXOG_clean_min_charges	0_0.04	193	-0.00163472	96	iter	0.06
24	KIXXOG_clean_min_charges	0_0.06	287	-0.00134449	97	iter	0.06
25	KIXXOG_clean_min_charges	0_0.12	106	-1.54078e-05	100	conv	0.06
26	GINLIA_clean_min_charges	0	0	0	100	conv	0.12
27	GINLIA_clean_min_charges	0_0.06	8	-1.46475	100	iter	0.12
28	GINLIA_clean_min_charges	0_0.12	158	-0.0114794	96	iter	0.12
29	GINLIA_clean_min_charges	0_0.25	939	-0.00851877	65	iter	0.12
30	FEFCUQ_clean_min_charges	0	0	0	100	conv	0.08
31	FEFCUQ_clean_min_charges	0_0.02	31	-0.00906394	99	iter	0.08
32	FEFCUQ_clean_min_charges	0_0.04	189	-0.00109198	99	iter	0.08
33	FEFCUQ_clean_min_charges	0_0.08	1028	-0.000157312	97	iter	0.08
34	FEFCUQ_clean_min_charges	0_0.16	1292	-4.80298e-05	85	conv	0.08
35	FEFCUQ_clean_min_charges	1_0.02	24	-0.0499492	99	iter	0.16
36	FEFCUQ_clean_min_charges	1_0.04	169	-0.00111925	99	iter	0.16
37	FEFCUQ_clean_min_charges	1_0.08	833	-1.15084e-05	99	conv	0.16
38	FEFCUQ_clean_min_charges	1_0.16	325	0.00151295	100	iter	0.16
39	DEYLUQ_clean_min_charges	1_0.01	4	-0.433029	99	iter	0.06
40	DEYLUQ_clean_min_charges	1_0.03	38	-0.015854	98	iter	0.06
41	DEYLUQ_clean_min_charges	1_0.06	20	-0.0120936	100	iter	0.06
42	DEYLUQ_clean_min_charges	1_0.12	2000	-0.000147485	85	iter	0.06
43	DEYLUQ_clean_min_charges	0	0	0	100	conv	0.06
44	DEYLUQ_clean_min_charges	0_0.01	6	-0.384428	99	iter	0.06
45	DEYLUQ_clean_min_charges	0_0.03	49	-0.0679423	98	iter	0.06
46	DEYLUQ_clean_min_charges	0_0.06	408	-0.000314409	94	iter	0.06
47	DEYLUQ_clean_min_charges	0_0.12	502	-4.92686e-05	93	conv	0.06
48	FUNBEW_clean_min_charges	0	0	0	100	conv	0.25
49	FUNBEW_clean_min_charges	0_0.06	35	-0.290519	100	iter	0.25
50	FUNBEW_clean_min_charges	0_0.12	374	-0.0112952	97	iter	0.25
51	FUNBEW_clean_min_charges	0_0.25	106	0.000127103	100	iter	0.25
52	FUNBEW_clean_min_charges	1_0.06	112	-0.000729965	99	iter	0.25
53	FUNBEW_clean_min_charges	1_0.12	508	-8.62003e-05	97	conv	0.25
54	FUNBEW_clean_min_charges	1_0.25	352	-7.23395e-05	96	conv	0.25
55	HIFTOG_clean_min_charges	0	0	0	100	conv	0.08
56	HIFTOG_clean_min_charges	0_0.01	2	-11.0051	100	iter	0.08
57	HIFTOG_clean_min_charges	0_0.02	24	-0.02599	99	iter	0.08
58	HIFTOG_clean_min_charges	0_0.04	225	-0.00234879	99	iter	0.08
59	HIFTOG_clean_min_charges	0_0.08	560	-5.17626e-05	99	conv	0.08
60	KAYBIX_clean_min_charges	0	0	0	100	conv	0.03
61	KAYBIX_clean_min_charges	0_0.02	34	-0.211466	98	iter	0.03
62	KAYBIX_clean_min_charges	0_0.03	113	-0.0110892	96	iter	0.03
63	KAYBIX_clean_min_charges	0_0.04	236	-0.00368563	88	iter	0.03
64	KAYBIX_clean_min_charges	0_0.06	860	-0.000250175	81	iter	0.03
65	KAYBIX_clean_min_charges	0_0.08	34	0.000235213	100	iter	0.03
66	KAYBIX_clean_min_charges	0_0.12	126	-0.00104167	100	iter	0.03
67	KAYBIX_clean_min_charges	0_0.25	631	-1.77579e-05	85	conv	0.03
68	IBICON_clean_min_charges	0	0	0	100	conv	0.08
69	IBICON_clean_min_charges	0_0.02	28	-0.082815	98	iter	0.08
70	IBICON_clean_min_charges	0_0.04	160	-0.00360005	96	iter	0.08
71	IBICON_clean_min_charges	0_0.08	392	-0.000111206	95	conv	0.08
72	GUXLIU_clean_min_charges	0	0	0	100	conv	0.02
73	GUXLIU_clean_min_charges	0_0.01	12	-0.110968	99	iter	0.02
74	GUXLIU_clean_min_charges	0_0.02	83	-0.0429605	99	iter	0.02
75	GUXLIU_clean_min_charges	0_0.03	365	-0.0124312	88	iter	0.02
76	GUXLIU_clean_min_charges	0_0.04	420	-0.0568054	86	iter	0.02
77	GUXLIU_clean_min_charges	0_0.06	104	-8.0856e-05	100	iter	0.02
78	GUXLIU_clean_min_charges	0_0.12	50	-0.00012805	100	conv	0.02
79	IXODUV_clean_min_charges	0	0	0	100	conv	0.12
80	IXODUV_clean_min_charges	0_0.01	7	-1.94431	99	iter	0.12
81	IXODUV_clean_min_charges	0_0.03	50	-0.243404	93	iter	0.12
82	IXODUV_clean_min_charges	0_0.06	252	-1.62452e-05	100	iter	0.12
83	IXODUV_clean_min_charges	0_0.12	403	-4.09941e-05	97	conv	0.12
84	FUNCAT_clean_min_charges	1_0.03	15	-0.0184927	100	iter	0.12
85	FUNCAT_clean_min_charges	1_0.06	142	-0.00152501	99	iter	0.12
86	FUNCAT_clean_min_charges	1_0.12	673	-0.000114575	98	conv	0.12
87	FUNCAT_clean_min_charges	0	0	0	100	conv	0.12
88	FUNCAT_clean_min_charges	0_0.03	16	-0.151574	100	iter	0.12
89	FUNCAT_clean_min_charges	0_0.06	133	-0.00170862	99	iter	0.12
90	FUNCAT_clean_min_charges	0_0.12	517	-9.94062e-05	98	conv	0.12
91	NUYWOU_clean_min_charges	0	0	0	100	conv	0.01
92	NUYWOU_clean_min_charges	0_0.01	32	-0.122689	96	iter	0.01
93	NUYWOU_clean_min_charges	0_0.03	104	-0.0729131	87	iter	0.01
94	NUYWOU_clean_min_charges	0_0.06	804	-0.000282816	81	iter	0.01
95	NUYWOU_clean_min_charges	0_0.12	210	-0.00097777	100	iter	0.01
96	FIQCEN_clean_min_charges	0	0	0	100	conv	0
97	FIQCEN_clean_min_charges	0_0.01	2	-6510.57	120	iter	0
98	FIQCEN_clean_min_charges	0_0.03	10	641.78	114	iter	0
99	FIQCEN_clean_min_charges	0_0.06	20	-197.105	114	iter	0
100	FIQCEN_clean_min_charges	0_0.12	9	1032.61	372	iter	0
101	AFITIT_clean_min_charges	0	0	0	100	conv	0.05
102	AFITIT_clean_min_charges	0_0.02	22	-0.181541	100	iter	0.05
103	AFITIT_clean_min_charges	0_0.05	338	-0.000161628	98	iter	0.05
104	AFITIT_clean_min_charges	0_0.11	1368	-1.7155e-05	94	conv	0.05
105	AFITIT_clean_min_charges	1_0.02	45	-0.0175795	99	iter	0.05
106	AFITIT_clean_min_charges	1_0.05	302	-0.00713166	97	iter	0.05
107	AFITIT_clean_min_charges	1_0.11	1011	-2.5024e-05	95	conv	0.05
108	EKOPOK_clean_min_charges	0	0	0	100	conv	0.12
109	EKOPOK_clean_min_charges	0_0.01	9	-0.594165	100	iter	0.12
110	EKOPOK_clean_min_charges	0_0.03	28	-0.217403	100	iter	0.12
111	EKOPOK_clean_min_charges	0_0.06	145	-7.21824	98	iter	0.12
112	EKOPOK_clean_min_charges	0_0.12	912	-2.76242e-05	96	conv	0.12
113	GAXWEJ_clean_min_charges	0	0	0	100	conv	0.04
114	GAXWEJ_clean_min_charges	0_0.02	102	-0.0193626	97	iter	0.04
115	GAXWEJ_clean_min_charges	0_0.04	358	-0.00140608	95	iter	0.04
116	GAXWEJ_clean_min_charges	0_0.05	611	-0.00487773	90	iter	0.04
117	GAXWEJ_clean_min_charges	0_0.08	2000	0.000569808	90	iter	0.04
118	GAXWEJ_clean_min_charges	0_0.16	954	-1.48702e-05	89	conv	0.04
119	DEYVUA_clean_min_charges	0	0	0	100	conv	0.06
120	DEYVUA_clean_min_charges	0_0.03	61	-0.0253358	99	iter	0.06
121	DEYVUA_clean_min_charges	0_0.06	330	-0.00412714	92	iter	0.06
122	DEYVUA_clean_min_charges	0_0.12	937	-8.17878e-05	79	conv	0.06
123	AROFET_clean_min_charges	0	0	0	100	conv	0.12
124	AROFET_clean_min_charges	0_0.04	4	-79.0036	100	iter	0.12
125	AROFET_clean_min_charges	0_0.08	33	-0.134659	100	iter	0.12
126	AROFET_clean_min_charges	0_0.12	142	-0.00736232	95	iter	0.12
127	AROFET_clean_min_charges	0_0.16	412	0.00149316	88	iter	0.12
128	AROFET_clean_min_charges	0_0.25	1179	-0.000975981	80	iter	0.12
129	AROFET_clean_min_charges	0_0.5	2000	-0.000925903	47	iter	0.12
130	ECIWUJ_clean_min_charges	0	0	0	100	conv	0.02
131	ECIWUJ_clean_min_charges	0_0.01	7	-0.357622	99	iter	0.02
132	ECIWUJ_clean_min_charges	0_0.02	70	-0.0191597	95	iter	0.02
133	ECIWUJ_clean_min_charges	0_0.04	568	-0.000458937	90	iter	0.02
134	ECIWUJ_clean_min_charges	1_0.01	12	-0.0923929	99	iter	0.02
135	ECIWUJ_clean_min_charges	1_0.02	75	-0.0261783	94	iter	0.02
136	ECIWUJ_clean_min_charges	1_0.04	411	-9.90333e-05	91	conv	0.02
