# Supplementary material for: Efficient Generation of Large Collections of Metal–Organic Framework Structures Containing Well-Defined Point Defects
Source: J Phys Chem Lett. 2023 Jul 18;14(29):6658–65. doi: 10.1021/acs.jpclett.3c01524 (PMC10388356; doi:10.1021/acs.jpclett.3c01524)
Supplement: Supplementary file 1 — jz3c01524_si_001.zip [file jz3c01524_si_001.zip › Adsorption_CO2_methanol.csv]

	mof	conc	p	ad	q	std	heat	status	coul	vdw
0	KIYMAI_clean_min_charges	0_0.01	1	ethene	9.45E-07	1.12E-06	-20.9934	finished	0	-0.045161
1	KIYMAI_clean_min_charges	0_0.01	10	ethene	1.33E-05	2.69E-06	-21.23448	finished	0	-0.668441
2	KIYMAI_clean_min_charges	0_0.01	100	ethene	0.000135781	1.81E-05	-21.31334	finished	0	-6.760327
3	KIYMAI_clean_min_charges	0_0.01	1000	ethene	0.00139442	2.50E-05	-21.31101	finished	0	-69.17568
4	KIYMAI_clean_min_charges	0_0.01	5000	ethene	0.006583563	0.000222103	-21.35563	finished	0	-327.988292
5	KIYMAI_clean_min_charges	0_0.01	10000	ethene	0.012734058	0.000433352	-21.33677	finished	0	-635.077946
6	KIYMAI_clean_min_charges	0_0.01	25000	ethene	0.028279996	0.000203197	-21.3191	finished	0	-1419.795174
7	KIYMAI_clean_min_charges	0_0.01	50000	ethene	0.049127337	0.001264093	-21.1824	finished	0	-2483.447351
8	KIYMAI_clean_min_charges	0_0.01	66700	ethene	0.061248489	0.000571606	-21.14233	finished	0	-3107.628697
9	KIYMAI_clean_min_charges	0_0.01	75000	ethene	0.067785133	0.000524874	-21.15143	finished	0	-3445.440192
10	KIYMAI_clean_min_charges	0_0.01	100000	ethene	0.082878196	0.000494557	-21.08543	finished	0	-4232.682081
11	KIYMAI_clean_min_charges	0_0.01	250000	ethene	0.157201523	0.001668578	-20.73643	finished	0	-8205.94311
12	KIYMAI_clean_min_charges	0_0.01	500000	ethene	0.254728121	0.002560466	-20.49128	finished	0	-13604.61498
13	KIYMAI_clean_min_charges	0_0.01	750000	ethene	0.333108012	0.003909376	-20.36409	finished	0	-18169.80046
14	KIYMAI_clean_min_charges	0_0.01	1000000	ethene	0.395456257	0.006498237	-20.24881	finished	0	-22030.16324
15	KIYMAI_clean_min_charges	0_0.01	1	ethane	4.18E-06	1.16E-06	-25.74691	finished	0	-0.238894
16	KIYMAI_clean_min_charges	0_0.01	10	ethane	3.19E-05	4.78E-06	-25.07803	finished	0	-1.796826
17	KIYMAI_clean_min_charges	0_0.01	100	ethane	0.000323373	2.71E-05	-25.42828	finished	0	-18.585983
18	KIYMAI_clean_min_charges	0_0.01	1000	ethane	0.003078485	7.29E-05	-25.42262	finished	0	-176.915494
19	KIYMAI_clean_min_charges	0_0.01	5000	ethane	0.013429556	0.000457605	-25.45374	finished	0	-775.181843
20	KIYMAI_clean_min_charges	0_0.01	10000	ethane	0.022942889	0.000627282	-25.32636	finished	0	-1328.560001
21	KIYMAI_clean_min_charges	0_0.01	25000	ethane	0.040990739	0.00061832	-25.30894	finished	0	-2397.143367
22	KIYMAI_clean_min_charges	0_0.01	50000	ethane	0.058102433	0.000978108	-25.01986	finished	0	-3439.286177
23	KIYMAI_clean_min_charges	0_0.01	66700	ethane	0.066442824	0.001068949	-24.8548	finished	0	-3965.547479
24	KIYMAI_clean_min_charges	0_0.01	75000	ethane	0.07016644	0.00097106	-24.8593	finished	0	-4207.200424
25	KIYMAI_clean_min_charges	0_0.01	100000	ethane	0.080926541	0.001778101	-24.60151	finished	0	-4898.92307
26	KIYMAI_clean_min_charges	0_0.01	250000	ethane	0.117586695	0.000916952	-23.26939	finished	0	-7469.914417
27	KIYMAI_clean_min_charges	0_0.01	500000	ethane	0.149170137	0.002325189	-21.77828	finished	0	-10164.64852
28	KIYMAI_clean_min_charges	0_0.01	750000	ethane	0.165951446	0.003759811	-20.96954	finished	0	-12165.70854
29	KIYMAI_clean_min_charges	0_0.01	1000000	ethane	0.176699949	0.003898166	-20.57208	finished	0	-13873.04694
30	KIYMAI_clean_min_charges	0_0.03	1	ethene	3.48E-06	3.43E-06		finished	0	-0.18777
31	KIYMAI_clean_min_charges	0_0.03	10	ethene	3.17E-05	6.39E-06	-24.56355	finished	0	-1.735263
32	KIYMAI_clean_min_charges	0_0.03	100	ethene	0.000306488	1.39E-05	-24.67717	finished	0	-16.899562
33	KIYMAI_clean_min_charges	0_0.03	1000	ethene	0.003047216	9.76E-05	-24.67267	finished	0	-168.332799
34	KIYMAI_clean_min_charges	0_0.03	5000	ethene	0.014333105	0.000274734	-24.67787	finished	0	-793.129894
35	KIYMAI_clean_min_charges	0_0.03	10000	ethene	0.026701371	0.000176265	-24.71883	finished	0	-1480.362234
36	KIYMAI_clean_min_charges	0_0.03	25000	ethene	0.054929829	0.001082567	-24.71349	finished	0	-3060.312563
37	KIYMAI_clean_min_charges	0_0.03	50000	ethene	0.087550728	0.001432091	-24.69904	finished	0	-4920.764788
38	KIYMAI_clean_min_charges	0_0.03	66700	ethene	0.104786692	0.002518861	-24.72419	finished	0	-5917.917312
39	KIYMAI_clean_min_charges	0_0.03	75000	ethene	0.110626207	0.001000684	-24.65958	finished	0	-6265.351143
40	KIYMAI_clean_min_charges	0_0.03	100000	ethene	0.128821429	0.002198737	-24.59512	finished	0	-7343.735708
41	KIYMAI_clean_min_charges	0_0.03	250000	ethene	0.192811435	0.002086618	-23.83769	finished	0	-11354.29748
42	KIYMAI_clean_min_charges	0_0.03	500000	ethene	0.239228782	0.002814059	-22.90397	finished	0	-14828.41281
43	KIYMAI_clean_min_charges	0_0.03	750000	ethene	0.264691905	0.004238352	-21.90272	finished	0	-17210.20861
44	KIYMAI_clean_min_charges	0_0.03	1000000	ethene	0.27410422	0.003062278	-21.32318	finished	0	-18803.84457
45	KIYMAI_clean_min_charges	0_0.03	1	ethane	1.00E-05	2.37E-06	-28.64674	finished	0	-0.635091
46	KIYMAI_clean_min_charges	0_0.03	10	ethane	9.28E-05	1.48E-05	-28.9833	finished	0	-5.94591
47	KIYMAI_clean_min_charges	0_0.03	100	ethane	0.00095895	4.85E-05	-28.90559	finished	0	-61.327817
48	KIYMAI_clean_min_charges	0_0.03	1000	ethane	0.008937235	0.00017939	-28.89092	finished	0	-571.391768
49	KIYMAI_clean_min_charges	0_0.03	5000	ethane	0.035802024	0.001087713	-28.98406	finished	0	-2295.537033
50	KIYMAI_clean_min_charges	0_0.03	10000	ethane	0.05786608	0.000727558	-29.03001	finished	0	-3715.648044
51	KIYMAI_clean_min_charges	0_0.03	25000	ethane	0.095067378	0.000912242	-29.13576	finished	0	-6142.158282
52	KIYMAI_clean_min_charges	0_0.03	50000	ethane	0.126354157	0.002566763	-29.15033	finished	0	-8231.721652
53	KIYMAI_clean_min_charges	0_0.03	66700	ethane	0.141922061	0.001514186	-29.05059	finished	0	-9294.43441
54	KIYMAI_clean_min_charges	0_0.03	75000	ethane	0.147031243	0.001964097	-29.04837	finished	0	-9659.183089
55	KIYMAI_clean_min_charges	0_0.03	100000	ethane	0.162289237	0.003295468	-29.08087	finished	0	-10743.12551
56	KIYMAI_clean_min_charges	0_0.03	250000	ethane	0.208553709	0.001739337	-28.2639	finished	0	-14387.83918
57	KIYMAI_clean_min_charges	0_0.03	500000	ethane	0.22900903	0.002190769	-26.83047	finished	0	-17015.33431
58	KIYMAI_clean_min_charges	0_0.03	750000	ethane	0.229759547	0.001783305	-25.40786	finished	0	-18460.1373
59	KIYMAI_clean_min_charges	0_0.03	1000000	ethane	0.217818248	0.003575376	-24.3989	finished	0	-19253.97265
60	KIYMAI_clean_min_charges	0_0.12	1	ethene	1.52E-05	5.97E-06	-33.14248	finished	0	-1.055025
61	KIYMAI_clean_min_charges	0_0.12	10	ethene	0.000144069	1.35E-05	-33.10841	finished	0	-10.026792
62	KIYMAI_clean_min_charges	0_0.12	100	ethene	0.001482315	3.47E-05	-33.17849	finished	0	-103.770533
63	KIYMAI_clean_min_charges	0_0.12	1000	ethene	0.013940187	0.000359046	-33.17558	finished	0	-973.286142
64	KIYMAI_clean_min_charges	0_0.12	5000	ethene	0.063351349	0.001335787	-33.23201	finished	0	-4430.626828
65	KIYMAI_clean_min_charges	0_0.12	10000	ethene	0.110341722	0.002510008	-33.20073	finished	0	-7720.534957
66	KIYMAI_clean_min_charges	0_0.12	25000	ethene	0.198386555	0.00225635	-33.09996	finished	0	-13881.67011
67	KIYMAI_clean_min_charges	0_0.12	50000	ethene	0.274140019	0.003941344	-33.34258	finished	0	-19208.63331
68	KIYMAI_clean_min_charges	0_0.12	66700	ethene	0.303758852	0.001869395	-33.20811	finished	0	-21299.99348
69	KIYMAI_clean_min_charges	0_0.12	75000	ethene	0.312526436	0.005269512	-33.30004	finished	0	-21927.34648
70	KIYMAI_clean_min_charges	0_0.12	100000	ethene	0.336976581	0.00227408	-33.21558	finished	0	-23672.52715
71	KIYMAI_clean_min_charges	0_0.12	250000	ethene	0.387143243	0.001370166	-32.83879	finished	0	-27355.65894
72	KIYMAI_clean_min_charges	0_0.12	500000	ethene	0.404249571	0.001571038	-33.23731	finished	0	-28923.771
73	KIYMAI_clean_min_charges	0_0.12	750000	ethene	0.406839691	0.001068731	-32.72041	finished	0	-29455.61875
74	KIYMAI_clean_min_charges	0_0.12	1000000	ethene	0.406396731	0.0014131	-33.54027	finished	0	-29817.20677
75	KIYMAI_clean_min_charges	0_0.12	1	ethane	2.66E-05	5.33E-06	-37.0568	finished	0	-2.093515
76	KIYMAI_clean_min_charges	0_0.12	10	ethane	0.00024505	1.40E-05	-37.17748	finished	0	-19.334146
77	KIYMAI_clean_min_charges	0_0.12	100	ethane	0.002472305	7.87E-05	-37.0363	finished	0	-194.051228
78	KIYMAI_clean_min_charges	0_0.12	1000	ethane	0.023052264	0.000810064	-37.03062	finished	0	-1807.876101
79	KIYMAI_clean_min_charges	0_0.12	5000	ethane	0.096535713	0.003499327	-37.09813	finished	0	-7579.059301
80	KIYMAI_clean_min_charges	0_0.12	10000	ethane	0.160580333	0.005638805	-37.16401	finished	0	-12615.07856
81	KIYMAI_clean_min_charges	0_0.12	25000	ethane	0.260498257	0.004765564	-37.05607	finished	0	-20475.68998
82	KIYMAI_clean_min_charges	0_0.12	50000	ethane	0.32300231	0.005575674	-37.22174	finished	0	-25402.79438
83	KIYMAI_clean_min_charges	0_0.12	66700	ethane	0.347451782	0.004521757	-37.15457	finished	0	-27361.45574
84	KIYMAI_clean_min_charges	0_0.12	75000	ethane	0.354408665	0.004010573	-37.17983	finished	0	-27901.98566
85	KIYMAI_clean_min_charges	0_0.12	100000	ethane	0.375116081	0.003394994	-37.11816	finished	0	-29565.62272
86	KIYMAI_clean_min_charges	0_0.12	250000	ethane	0.4074049	0.002012556	-37.17401	finished	0	-32327.12267
87	KIYMAI_clean_min_charges	0_0.12	500000	ethane	0.415426804	0.002453796	-37.10052	finished	0	-33401.0974
88	KIYMAI_clean_min_charges	0_0.12	750000	ethane	0.414473568	0.001736377	-37.86436	finished	0	-33741.9834
89	KIYMAI_clean_min_charges	0_0.12	1000000	ethane	0.410550053	0.000755247	-37.75296	finished	0	-33851.6533
90	KIYMAI_clean_min_charges	0	1	ethene	2.14E-07	5.75E-07		finished	0	-0.013309
91	KIYMAI_clean_min_charges	0	10	ethene	2.35E-06	2.06E-06	-18.62298	finished	0	-0.137995
92	KIYMAI_clean_min_charges	0	100	ethene	2.70E-05	7.65E-06	-19.02744	finished	0	-1.506447
93	KIYMAI_clean_min_charges	0	1000	ethene	0.000246214	1.47E-05	-19.15084	finished	0	-14.231188
94	KIYMAI_clean_min_charges	0	5000	ethene	0.001259524	4.34E-05	-19.15171	finished	0	-72.423605
95	KIYMAI_clean_min_charges	0	10000	ethene	0.002481977	5.70E-05	-19.11277	finished	0	-143.225987
96	KIYMAI_clean_min_charges	0	25000	ethene	0.006283208	0.000153429	-19.15456	finished	0	-361.990772
97	KIYMAI_clean_min_charges	0	50000	ethene	0.012414115	0.000235375	-19.15001	finished	0	-717.906223
98	KIYMAI_clean_min_charges	0	66700	ethene	0.016563783	0.000395876	-19.13296	finished	0	-956.938493
99	KIYMAI_clean_min_charges	0	75000	ethene	0.018743284	0.000378621	-19.14467	finished	0	-1081.28952
100	KIYMAI_clean_min_charges	0	100000	ethene	0.025062838	0.000545718	-19.13304	finished	0	-1445.424322
101	KIYMAI_clean_min_charges	0	250000	ethene	0.059786641	0.001465805	-19.1908	finished	0	-3504.013178
102	KIYMAI_clean_min_charges	0	500000	ethene	0.113446686	0.002199478	-19.20405	finished	0	-6784.368392
103	KIYMAI_clean_min_charges	0	750000	ethene	0.162868791	0.002855768	-19.22327	finished	0	-9920.014682
104	KIYMAI_clean_min_charges	0	1000000	ethene	0.208340009	0.001855546	-19.24643	finished	0	-12940.40156
105	KIYMAI_clean_min_charges	0	1	ethane	1.11E-07	3.52E-07		finished	0	-0.008322
106	KIYMAI_clean_min_charges	0	10	ethane	1.00E-06	8.38E-07	-19.93258	finished	0	-0.082074
107	KIYMAI_clean_min_charges	0	100	ethane	3.70E-06	4.20E-06	-18.78634	finished	0	-0.537173
108	KIYMAI_clean_min_charges	0	1000	ethane	2.28E-05	1.38E-05	-18.34571	finished	0	-4.751817
109	KIYMAI_clean_min_charges	0	5000	ethane	6.41E-05	2.06E-05	-18.34426	finished	0	-21.757394
110	KIYMAI_clean_min_charges	0	10000	ethane	0.000154308	5.65E-05	-18.24972	finished	0	-44.364076
111	KIYMAI_clean_min_charges	0	25000	ethane	0.000368446	5.96E-05	-18.31706	finished	0	-110.633465
112	KIYMAI_clean_min_charges	0	50000	ethane	0.000731699	0.000201396	-18.33838	finished	0	-221.365717
113	KIYMAI_clean_min_charges	0	66700	ethane	0.000882012	0.000123467	-18.28375	finished	0	-291.429162
114	KIYMAI_clean_min_charges	0	75000	ethane	0.001010035	0.000143165	-18.3026	finished	0	-328.659146
115	KIYMAI_clean_min_charges	0	100000	ethane	0.001347497	0.000260521	-18.28102	finished	0	-438.735043
116	KIYMAI_clean_min_charges	0	250000	ethane	0.002581988	0.000813278	-18.28461	finished	0	-1077.576206
117	KIYMAI_clean_min_charges	0	500000	ethane	0.003691873	0.001701074	-18.30922	finished	0	-2142.176534
118	KIYMAI_clean_min_charges	0	750000	ethane	0.001544065	0.001234322	-18.31869	finished	0	-3122.360316
119	KIYMAI_clean_min_charges	0	1000000	ethane	-0.003772181	0.001805294	-18.3677	finished	0	-4037.088237
120	KIYMAI_clean_min_charges	0_0.06	1	ethene	1.23E-06	7.55E-07	-25.77411	finished	0	-0.069469
121	KIYMAI_clean_min_charges	0_0.06	10	ethene	1.39E-05	4.89E-06	-25.31074	finished	0	-0.793865
122	KIYMAI_clean_min_charges	0_0.06	100	ethene	0.000142226	9.54E-06	-25.41472	finished	0	-8.03654
123	KIYMAI_clean_min_charges	0_0.06	1000	ethene	0.001439442	4.95E-05	-25.49585	finished	0	-81.563829
124	KIYMAI_clean_min_charges	0_0.06	5000	ethene	0.007083897	0.000182135	-25.43551	finished	0	-400.272797
125	KIYMAI_clean_min_charges	0_0.06	10000	ethene	0.013835046	0.000281463	-25.48442	finished	0	-782.97882
126	KIYMAI_clean_min_charges	0_0.06	25000	ethene	0.032913749	0.001145235	-25.53566	finished	0	-1865.849958
127	KIYMAI_clean_min_charges	0_0.06	50000	ethene	0.060854039	0.001057039	-25.55455	finished	0	-3459.536949
128	KIYMAI_clean_min_charges	0_0.06	66700	ethene	0.077904659	0.001959192	-25.63353	finished	0	-4436.397597
129	KIYMAI_clean_min_charges	0_0.06	75000	ethene	0.084616546	0.001723963	-25.63209	finished	0	-4826.709591
130	KIYMAI_clean_min_charges	0_0.06	100000	ethene	0.107158	0.001563723	-25.72377	finished	0	-6121.710538
131	KIYMAI_clean_min_charges	0_0.06	250000	ethene	0.193605779	0.002598876	-25.82509	finished	0	-11229.27823
132	KIYMAI_clean_min_charges	0_0.06	500000	ethene	0.269029887	0.004746783	-25.93237	finished	0	-16008.84953
133	KIYMAI_clean_min_charges	0_0.06	750000	ethene	0.304564437	0.007007931	-25.913	finished	0	-18633.91139
134	KIYMAI_clean_min_charges	0_0.06	1000000	ethene	0.326292737	0.008654732	-25.79336	finished	0	-20529.20001
135	KIYMAI_clean_min_charges	0_0.06	1	ethane	3.36E-06	2.76E-06	-28.23938	finished	0	-0.20551
136	KIYMAI_clean_min_charges	0_0.06	10	ethane	2.56E-05	6.77E-06	-28.58709	finished	0	-1.604028
137	KIYMAI_clean_min_charges	0_0.06	100	ethane	0.000247155	1.58E-05	-28.6504	finished	0	-15.587669
138	KIYMAI_clean_min_charges	0_0.06	1000	ethane	0.002484563	4.68E-05	-28.78822	finished	0	-157.383601
139	KIYMAI_clean_min_charges	0_0.06	5000	ethane	0.012364347	0.000401088	-28.78966	finished	0	-783.978698
140	KIYMAI_clean_min_charges	0_0.06	10000	ethane	0.023976218	0.000565538	-28.84542	finished	0	-1520.956514
141	KIYMAI_clean_min_charges	0_0.06	25000	ethane	0.054454193	0.000867253	-28.835	finished	0	-3456.499373
142	KIYMAI_clean_min_charges	0_0.06	50000	ethane	0.093664155	0.00276991	-28.90739	finished	0	-5960.95426
143	KIYMAI_clean_min_charges	0_0.06	66700	ethane	0.114928189	0.002923696	-29.02117	finished	0	-7329.976694
144	KIYMAI_clean_min_charges	0_0.06	75000	ethane	0.124854266	0.002450031	-29.05452	finished	0	-7965.329751
145	KIYMAI_clean_min_charges	0_0.06	100000	ethane	0.150555148	0.003912277	-29.05008	finished	0	-9629.815034
146	KIYMAI_clean_min_charges	0_0.06	250000	ethane	0.242847579	0.004055203	-29.26858	finished	0	-15752.58723
147	KIYMAI_clean_min_charges	0_0.06	500000	ethane	0.311420302	0.004805384	-29.28209	finished	0	-20696.52207
148	KIYMAI_clean_min_charges	0_0.06	750000	ethane	0.345620183	0.006620026	-29.14733	finished	0	-23586.46982
149	KIYMAI_clean_min_charges	0_0.06	1000000	ethane	0.362947249	0.005126071	-29.20622	finished	0	-25458.07172
150	COGWEB_clean_min_charges	0_0.02	1	ethene	5.95E-05	2.97E-06	-20.63119	finished	0	-3.473755
151	COGWEB_clean_min_charges	0_0.02	10	ethene	0.00060004	1.25E-05	-20.37433	finished	0	-34.647853
152	COGWEB_clean_min_charges	0_0.02	100	ethene	0.005994228	4.73E-05	-20.40961	finished	0	-346.259684
153	COGWEB_clean_min_charges	0_0.02	1000	ethene	0.059821666	0.000237018	-20.45275	finished	0	-3453.484266
154	COGWEB_clean_min_charges	0_0.02	5000	ethene	0.29640132	0.001551892	-20.63077	finished	0	-17100.86134
155	COGWEB_clean_min_charges	0_0.02	10000	ethene	0.580761563	0.002129201	-20.84519	finished	0	-33491.09984
156	COGWEB_clean_min_charges	0_0.02	25000	ethene	1.338424913	0.005547357	-21.32791	finished	0	-77016.92376
157	COGWEB_clean_min_charges	0_0.02	50000	ethene	2.398450015	0.005191092	-21.93344	finished	0	-137582.0789
158	COGWEB_clean_min_charges	0_0.02	66700	ethene	2.943148978	0.006580082	-22.20107	finished	0	-168444.221
159	COGWEB_clean_min_charges	0_0.02	75000	ethene	3.170779134	0.005405246	-22.31826	finished	0	-181276.77
160	COGWEB_clean_min_charges	0_0.02	100000	ethene	3.748448112	0.008173884	-22.50866	finished	0	-213695.5442
161	COGWEB_clean_min_charges	0_0.02	250000	ethene	5.436442348	0.006068825	-23.06315	finished	0	-306743.9768
162	COGWEB_clean_min_charges	0_0.02	500000	ethene	6.37396382	0		run
163	COGWEB_clean_min_charges	0_0.02	750000	ethene	6.768115171	0		run
164	COGWEB_clean_min_charges	0_0.02	1000000	ethene	6.980543231	0		run
165	COGWEB_clean_min_charges	0_0.02	1	ethane	0.000185915	1.05E-05	-23.97268	finished	0	-12.688002
166	COGWEB_clean_min_charges	0_0.02	10	ethane	0.001855544	3.58E-05	-23.87309	finished	0	-126.176993
167	COGWEB_clean_min_charges	0_0.02	100	ethane	0.018682766	4.32E-05	-23.92189	finished	0	-1271.345854
168	COGWEB_clean_min_charges	0_0.02	1000	ethane	0.186473153	0.000941194	-24.10299	finished	0	-12678.70599
169	COGWEB_clean_min_charges	0_0.02	5000	ethane	0.899713495	0.004692843	-24.86139	finished	0	-61075.20066
170	COGWEB_clean_min_charges	0_0.02	10000	ethane	1.727458287	0.004488746	-25.62475	finished	0	-117047.0657
171	COGWEB_clean_min_charges	0_0.02	25000	ethane	3.411698826	0.008298409	-26.72442	finished	0	-229599.0988
172	COGWEB_clean_min_charges	0_0.02	50000	ethane	4.731359388	0.004938711	-27.23004	finished	0	-315156.1455
173	COGWEB_clean_min_charges	0_0.02	66700	ethane	5.214030075	0.004426712	-27.36995	finished	0	-345546.5639
174	COGWEB_clean_min_charges	0_0.02	75000	ethane	5.389681409	0.007380631	-27.57695	finished	0	-356485.5437
175	COGWEB_clean_min_charges	0_0.02	100000	ethane	5.799276892	0.006378057	-27.93134	finished	0	-381992.2053
176	COGWEB_clean_min_charges	0_0.02	250000	ethane	6.701219582	0		run
177	COGWEB_clean_min_charges	0_0.02	500000	ethane	7.119803516	0		run
178	COGWEB_clean_min_charges	0_0.02	750000	ethane	7.274723415	0		run
179	COGWEB_clean_min_charges	0_0.02	1000000	ethane	7.360244379	0		run
180	COGWEB_clean_min_charges	0_0.16	1	ethene	2.90E-05	4.57E-06	-17.98437	finished	0	-0.787313
181	COGWEB_clean_min_charges	0_0.16	10	ethene	0.000318215	1.89E-05	-17.98807	finished	0	-8.665749
182	COGWEB_clean_min_charges	0_0.16	100	ethene	0.003115729	4.01E-05	-17.93829	finished	0	-84.807866
183	COGWEB_clean_min_charges	0_0.16	1000	ethene	0.031207417	9.64E-05	-17.90116	finished	0	-847.410184
184	COGWEB_clean_min_charges	0_0.16	5000	ethene	0.155944654	0.001056198	-17.91083	finished	0	-4223.898455
185	COGWEB_clean_min_charges	0_0.16	10000	ethene	0.308770367	0.000875451	-17.92972	finished	0	-8336.367282
186	COGWEB_clean_min_charges	0_0.16	25000	ethene	0.742984257	0.005002759	-17.93589	finished	0	-19888.74455
187	COGWEB_clean_min_charges	0_0.16	50000	ethene	1.398606835	0.005410236	-17.94486	finished	0	-36975.96194
188	COGWEB_clean_min_charges	0_0.16	66700	ethene	1.785339622	0.010022596	-17.95607	finished	0	-46854.94855
189	COGWEB_clean_min_charges	0_0.16	75000	ethene	1.989514834	0.008830606	-18.01542	finished	0	-52009.66032
190	COGWEB_clean_min_charges	0_0.16	100000	ethene	2.575920949	0.007654573	-18.14067	finished	0	-66691.26028
191	COGWEB_clean_min_charges	0_0.16	250000	ethene	5.493735966	0.01969997	-19.26614	finished	0	-136861.7111
192	COGWEB_clean_min_charges	0_0.16	500000	ethene	7.982044486	0.007857211	-20.70641	finished	0	-195219.1077
193	COGWEB_clean_min_charges	0_0.16	750000	ethene	9.106328646	0.003673871	-21.62891	finished	0	-222379.7739
194	COGWEB_clean_min_charges	0_0.16	1000000	ethene	9.726461575	0.016908321	-22.14194	finished	0	-238397.8845
195	COGWEB_clean_min_charges	0_0.16	1	ethane	8.17E-05	1.44E-05	-21.30151	finished	0	-2.638959
196	COGWEB_clean_min_charges	0_0.16	10	ethane	0.000861847	2.22E-05	-21.3961	finished	0	-28.125261
197	COGWEB_clean_min_charges	0_0.16	100	ethane	0.008515475	0.000119278	-21.33028	finished	0	-276.968466
198	COGWEB_clean_min_charges	0_0.16	1000	ethane	0.085097701	0.000236328	-21.38219	finished	0	-2766.762046
199	COGWEB_clean_min_charges	0_0.16	5000	ethane	0.411324876	0.003024078	-21.38873	finished	0	-13262.57256
200	COGWEB_clean_min_charges	0_0.16	10000	ethane	0.794250684	0.003756111	-21.36674	finished	0	-25361.57412
201	COGWEB_clean_min_charges	0_0.16	25000	ethane	1.797192786	0.006913746	-21.29967	finished	0	-55947.36656
202	COGWEB_clean_min_charges	0_0.16	50000	ethane	3.45437176	0.008747485	-21.81104	finished	0	-103819.8432
203	COGWEB_clean_min_charges	0_0.16	66700	ethane	4.508233025	0.013655815	-22.39301	finished	0	-133190.2145
204	COGWEB_clean_min_charges	0_0.16	75000	ethane	4.966833909	0.012416252	-22.64132	finished	0	-145801.5615
205	COGWEB_clean_min_charges	0_0.16	100000	ethane	6.162129492	0.004942057	-23.46546	finished	0	-178177.0442
206	COGWEB_clean_min_charges	0_0.16	250000	ethane	9.111997758	0.006161035	-26.1993	finished	0	-257011.3864
207	COGWEB_clean_min_charges	0_0.16	500000	ethane	10.37660161	0.015084018	-27.79565	finished	0	-292305.8393
208	COGWEB_clean_min_charges	0_0.16	750000	ethane	10.8592764	0.015784618	-28.44986	finished	0	-307575.0738
209	COGWEB_clean_min_charges	0_0.16	1000000	ethane	11.11636676	0.016156283	-28.72281	finished	0	-317028.6489
210	COGWEB_clean_min_charges	0_0.05	1	ethene	5.23E-05	6.04E-06	-20.0277	finished	0	-2.832625
211	COGWEB_clean_min_charges	0_0.05	10	ethene	0.000542799	3.87E-05	-20.16843	finished	0	-29.755773
212	COGWEB_clean_min_charges	0_0.05	100	ethene	0.005385615	8.93E-05	-20.13073	finished	0	-295.082356
213	COGWEB_clean_min_charges	0_0.05	1000	ethene	0.053423911	0.000450728	-20.19174	finished	0	-2928.230492
214	COGWEB_clean_min_charges	0_0.05	5000	ethene	0.265183252	0.001211087	-20.34167	finished	0	-14516.01169
215	COGWEB_clean_min_charges	0_0.05	10000	ethene	0.520259542	0.002093125	-20.52874	finished	0	-28455.19556
216	COGWEB_clean_min_charges	0_0.05	25000	ethene	1.192287857	0.004048401	-20.91251	finished	0	-64995.92145
217	COGWEB_clean_min_charges	0_0.05	50000	ethene	2.157379237	0.007823251	-21.28917	finished	0	-116936.9617
218	COGWEB_clean_min_charges	0_0.05	66700	ethene	2.674295099	0.003876644	-21.44426	finished	0	-144381.3808
219	COGWEB_clean_min_charges	0_0.05	75000	ethene	2.899344057	0.007949433	-21.48029	finished	0	-156282.8235
220	COGWEB_clean_min_charges	0_0.05	100000	ethene	3.476501589	0.007341601	-21.48119	finished	0	-186309.0442
221	COGWEB_clean_min_charges	0_0.05	250000	ethene	5.404181994	0.009854736	-21.84035	finished	0	-283249.5894
222	COGWEB_clean_min_charges	0_0.05	500000	ethene	6.622382781	0		run
223	COGWEB_clean_min_charges	0_0.05	750000	ethene	7.1438434	0		run
224	COGWEB_clean_min_charges	0_0.05	1000000	ethene	7.427626668	0		run
225	COGWEB_clean_min_charges	0_0.05	1	ethane	0.000166143	8.87E-06	-23.56606	finished	0	-10.701354
226	COGWEB_clean_min_charges	0_0.05	10	ethane	0.00163932	2.52E-05	-23.62047	finished	0	-106.129371
227	COGWEB_clean_min_charges	0_0.05	100	ethane	0.016475791	0.000123958	-23.69031	finished	0	-1067.227789
228	COGWEB_clean_min_charges	0_0.05	1000	ethane	0.164661281	0.001040047	-23.85419	finished	0	-10659.49248
229	COGWEB_clean_min_charges	0_0.05	5000	ethane	0.79470302	0.004279799	-24.50165	finished	0	-51347.24681
230	COGWEB_clean_min_charges	0_0.05	10000	ethane	1.497103923	0.007399019	-25.03835	finished	0	-96394.13264
231	COGWEB_clean_min_charges	0_0.05	25000	ethane	3.033560645	0.00384325	-25.67748	finished	0	-193013.9891
232	COGWEB_clean_min_charges	0_0.05	50000	ethane	4.438317413	0.00484571	-25.6415	finished	0	-277211.6394
233	COGWEB_clean_min_charges	0_0.05	66700	ethane	5.050293794	0.004449178	-25.80965	finished	0	-312138.7616
234	COGWEB_clean_min_charges	0_0.05	75000	ethane	5.287099401	0.011134726	-25.93881	finished	0	-325562.3582
235	COGWEB_clean_min_charges	0_0.05	100000	ethane	5.836664156	0.004825223	-26.27559	finished	0	-356044.4934
236	COGWEB_clean_min_charges	0_0.05	250000	ethane	7.102794219	0		run
237	COGWEB_clean_min_charges	0_0.05	500000	ethane	7.669796138	0		run
238	COGWEB_clean_min_charges	0_0.05	750000	ethane	7.896052807	0		run
239	COGWEB_clean_min_charges	0_0.05	1000000	ethane	7.998839543	0		run
240	COGWEB_clean_min_charges	1_0.16	1	ethene	5.80E-05	4.51E-06	-23.10226	finished	0	-3.685709
241	COGWEB_clean_min_charges	1_0.16	10	ethene	0.000588105	1.67E-05	-23.02889	finished	0	-37.387791
242	COGWEB_clean_min_charges	1_0.16	100	ethene	0.005919917	7.66E-05	-23.07845	finished	0	-377.089827
243	COGWEB_clean_min_charges	1_0.16	1000	ethene	0.058332488	0.000468669	-23.11701	finished	0	-3716.634023
244	COGWEB_clean_min_charges	1_0.16	5000	ethene	0.283276427	0.002610385	-23.31091	finished	0	-18034.97884
245	COGWEB_clean_min_charges	1_0.16	10000	ethene	0.544773421	0.003180206	-23.48875	finished	0	-34625.79895
246	COGWEB_clean_min_charges	1_0.16	25000	ethene	1.167940517	0.007390004	-24.04825	finished	0	-74122.07209
247	COGWEB_clean_min_charges	1_0.16	50000	ethene	1.91277013	0.003257829	-24.74503	finished	0	-121448.1429
248	COGWEB_clean_min_charges	1_0.16	66700	ethene	2.255226144	0.004046195	-25.14103	finished	0	-143315.944
249	COGWEB_clean_min_charges	1_0.16	75000	ethene	2.38763954	0.009391839	-25.3169	finished	0	-151808.3146
250	COGWEB_clean_min_charges	1_0.16	100000	ethene	2.71383268	0.004732291	-25.73725	finished	0	-172825.285
251	COGWEB_clean_min_charges	1_0.16	250000	ethene	3.592789648	0.007765165	-26.72917	finished	0	-230737.0965
252	COGWEB_clean_min_charges	1_0.16	500000	ethene	4.071231599	0.005545414	-26.97837	finished	0	-264127.7718
253	COGWEB_clean_min_charges	1_0.16	750000	ethene	4.284172684	0.009119148	-27.10432	finished	0	-280561.8223
254	COGWEB_clean_min_charges	1_0.16	1000000	ethene	4.398006799	0.010252022	-26.89107	finished	0	-290570.9012
255	COGWEB_clean_min_charges	1_0.16	1	ethane	0.000191875	7.14E-06	-27.03191	finished	0	-14.410347
256	COGWEB_clean_min_charges	1_0.16	10	ethane	0.001872595	3.17E-05	-26.84087	finished	0	-139.563128
257	COGWEB_clean_min_charges	1_0.16	100	ethane	0.018813702	0.00022854	-26.81274	finished	0	-1399.17237
258	COGWEB_clean_min_charges	1_0.16	1000	ethane	0.185621693	0.001203363	-26.98547	finished	0	-13794.71674
259	COGWEB_clean_min_charges	1_0.16	5000	ethane	0.836949897	0.001568777	-27.6313	finished	0	-62011.83644
260	COGWEB_clean_min_charges	1_0.16	10000	ethane	1.454615251	0.003747711	-28.40461	finished	0	-107629.5481
261	COGWEB_clean_min_charges	1_0.16	25000	ethane	2.451866966	0.007167655	-29.89082	finished	0	-181687.77
262	COGWEB_clean_min_charges	1_0.16	50000	ethane	3.09936314	0.005967916	-31.13009	finished	0	-230352.8514
263	COGWEB_clean_min_charges	1_0.16	66700	ethane	3.334941539	0.011501804	-31.57671	finished	0	-248315.6059
264	COGWEB_clean_min_charges	1_0.16	75000	ethane	3.423368287	0.008863874	-31.53904	finished	0	-255097.1745
265	COGWEB_clean_min_charges	1_0.16	100000	ethane	3.618455788	0.00785098	-32.05328	finished	0	-270183.566
266	COGWEB_clean_min_charges	1_0.16	250000	ethane	4.105155092	0.012627103	-32.33419	finished	0	-308586.9675
267	COGWEB_clean_min_charges	1_0.16	500000	ethane	4.34723829	0.005888353	-31.68743	finished	0	-329728.1828
268	COGWEB_clean_min_charges	1_0.16	750000	ethane	4.446637275	0.006168723	-31.35168	finished	0	-340317.8047
269	COGWEB_clean_min_charges	1_0.16	1000000	ethane	4.483887516	0.010496079	-31.34559	finished	0	-346182.6397
270	COGWEB_clean_min_charges	0_0.04	1	ethene	5.52E-05	6.34E-06	-20.32148	finished	0	-2.070112
271	COGWEB_clean_min_charges	0_0.04	10	ethene	0.000560464	3.63E-05	-20.32131	finished	0	-21.055352
272	COGWEB_clean_min_charges	0_0.04	100	ethene	0.005631751	7.37E-05	-20.24192	finished	0	-211.034716
273	COGWEB_clean_min_charges	0_0.04	1000	ethene	0.056102725	0.00045275	-20.29457	finished	0	-2101.345783
274	COGWEB_clean_min_charges	0_0.04	5000	ethene	0.278793126	0.001862663	-20.43901	finished	0	-10426.14973
275	COGWEB_clean_min_charges	0_0.04	10000	ethene	0.546463192	0.002095152	-20.61094	finished	0	-20428.28532
276	COGWEB_clean_min_charges	0_0.04	25000	ethene	1.260407288	0.004580701	-21.07309	finished	0	-46994.74956
277	COGWEB_clean_min_charges	0_0.04	50000	ethene	2.237651988	0.007044837	-21.51101	finished	0	-83023.32313
278	COGWEB_clean_min_charges	0_0.04	66700	ethene	2.769001631	0.010802175	-21.72649	finished	0	-102433.7796
279	COGWEB_clean_min_charges	0_0.04	75000	ethene	3.001773998	0.006333472	-21.78814	finished	0	-110890.3912
280	COGWEB_clean_min_charges	0_0.04	100000	ethene	3.588249474	0.005633372	-21.95534	finished	0	-132002.1868
281	COGWEB_clean_min_charges	0_0.04	250000	ethene	5.417046206	0.007782643	-22.55234	finished	0	-196157.8719
282	COGWEB_clean_min_charges	0_0.04	500000	ethene	6.487348147	0.003658728	-23.13513	finished	0	-233506.2069
283	COGWEB_clean_min_charges	0_0.04	750000	ethene	6.9324427	0.007099039	-23.52975	finished	0	-250119.8036
284	COGWEB_clean_min_charges	0_0.04	1000000	ethene	7.176513708	0.00940112	-23.69703	finished	0	-260303.4889
285	COGWEB_clean_min_charges	0_0.04	1	ethane	0.000174263	1.47E-05	-23.86654	finished	0	-7.726541
286	COGWEB_clean_min_charges	0_0.04	10	ethane	0.001733182	3.68E-05	-23.79428	finished	0	-76.778208
287	COGWEB_clean_min_charges	0_0.04	100	ethane	0.017446626	9.71E-05	-23.74219	finished	0	-770.816462
288	COGWEB_clean_min_charges	0_0.04	1000	ethane	0.174602637	0.000703774	-23.95697	finished	0	-7713.754252
289	COGWEB_clean_min_charges	0_0.04	5000	ethane	0.855614204	0.001872531	-24.65232	finished	0	-37726.04813
290	COGWEB_clean_min_charges	0_0.04	10000	ethane	1.576891412	0.006778192	-25.20762	finished	0	-69323.98348
291	COGWEB_clean_min_charges	0_0.04	25000	ethane	3.186885899	0.011264154	-26.08575	finished	0	-138686.2045
292	COGWEB_clean_min_charges	0_0.04	50000	ethane	4.581371382	0.013350739	-26.42697	finished	0	-196476.8898
293	COGWEB_clean_min_charges	0_0.04	66700	ethane	5.135437087	0.014616381	-26.63623	finished	0	-218670.215
294	COGWEB_clean_min_charges	0_0.04	75000	ethane	5.343482873	0.008137509	-26.79554	finished	0	-226892.4562
295	COGWEB_clean_min_charges	0_0.04	100000	ethane	5.815006203	0.011568647	-27.00422	finished	0	-245352.9043
296	COGWEB_clean_min_charges	0_0.04	250000	ethane	6.885602211	0.009024376	-28.30411	finished	0	-287332.8615
297	COGWEB_clean_min_charges	0_0.04	500000	ethane	7.365220511	0.007617673	-28.84747	finished	0	-307792.4177
298	COGWEB_clean_min_charges	0_0.04	750000	ethane	7.555431663	0.01172978	-28.7985	finished	0	-317670.6874
299	COGWEB_clean_min_charges	0_0.04	1000000	ethane	7.648864041	0.004529424	-29.25052	finished	0	-324021.4799
300	COGWEB_clean_min_charges	1_0.08	1	ethene	5.75E-05	5.19E-06	-20.48025	finished	0	-2.245368
301	COGWEB_clean_min_charges	1_0.08	10	ethene	0.000573623	1.21E-05	-20.50274	finished	0	-22.327679
302	COGWEB_clean_min_charges	1_0.08	100	ethene	0.005867263	0.000115735	-20.50448	finished	0	-227.973526
303	COGWEB_clean_min_charges	1_0.08	1000	ethene	0.058603388	0.00017522	-20.55291	finished	0	-2277.335806
304	COGWEB_clean_min_charges	1_0.08	5000	ethene	0.289158549	0.001297514	-20.70075	finished	0	-11221.31868
305	COGWEB_clean_min_charges	1_0.08	10000	ethene	0.56810213	0.003706486	-20.90435	finished	0	-22018.71193
306	COGWEB_clean_min_charges	1_0.08	25000	ethene	1.295103632	0.004876247	-21.28373	finished	0	-50017.36591
307	COGWEB_clean_min_charges	1_0.08	50000	ethene	2.288267778	0.008941472	-21.80627	finished	0	-87876.82942
308	COGWEB_clean_min_charges	1_0.08	66700	ethene	2.821372049	0.003274308	-22.0217	finished	0	-107957.2689
309	COGWEB_clean_min_charges	1_0.08	75000	ethene	3.040835844	0.007404674	-22.05909	finished	0	-116174.8518
310	COGWEB_clean_min_charges	1_0.08	100000	ethene	3.624527291	0.012814172	-22.28402	finished	0	-137906.0315
311	COGWEB_clean_min_charges	1_0.08	250000	ethene	5.330787224	0.005134118	-23.18902	finished	0	-200652.5706
312	COGWEB_clean_min_charges	1_0.08	500000	ethene	6.253372638	0.00758961	-24.02018	finished	0	-235505.1151
313	COGWEB_clean_min_charges	1_0.08	750000	ethene	6.630267893	0.011681864	-24.28907	finished	0	-251034.6344
314	COGWEB_clean_min_charges	1_0.08	1000000	ethene	6.829978348	0.005726182	-24.43982	finished	0	-260405.4574
315	COGWEB_clean_min_charges	1_0.08	1	ethane	0.000183952	1.18E-05	-24.05972	finished	0	-8.436914
316	COGWEB_clean_min_charges	1_0.08	10	ethane	0.001888387	2.59E-05	-24.05769	finished	0	-86.643574
317	COGWEB_clean_min_charges	1_0.08	100	ethane	0.018493523	0.000132815	-24.093	finished	0	-848.92787
318	COGWEB_clean_min_charges	1_0.08	1000	ethane	0.185803094	0.000666411	-24.29332	finished	0	-8523.135514
319	COGWEB_clean_min_charges	1_0.08	5000	ethane	0.891903888	0.006072973	-24.97705	finished	0	-40782.25792
320	COGWEB_clean_min_charges	1_0.08	10000	ethane	1.635620928	0.009536693	-25.48273	finished	0	-74449.45854
321	COGWEB_clean_min_charges	1_0.08	25000	ethane	3.25637884	0.009798697	-26.31811	finished	0	-146315.9656
322	COGWEB_clean_min_charges	1_0.08	50000	ethane	4.606956795	0.006572355	-27.16481	finished	0	-204271.9003
323	COGWEB_clean_min_charges	1_0.08	66700	ethane	5.097185149	0.003280461	-27.68435	finished	0	-225002.6347
324	COGWEB_clean_min_charges	1_0.08	75000	ethane	5.289304047	0.012928736	-27.95176	finished	0	-233091.2535
325	COGWEB_clean_min_charges	1_0.08	100000	ethane	5.689532713	0.008710734	-28.41003	finished	0	-250102.015
326	COGWEB_clean_min_charges	1_0.08	250000	ethane	6.568246614	0.003748869	-29.393	finished	0	-287887.3682
327	COGWEB_clean_min_charges	1_0.08	500000	ethane	6.970686417	0.008637363	-29.58804	finished	0	-307005.9846
328	COGWEB_clean_min_charges	1_0.08	750000	ethane	7.106217644	0.009332246	-29.89914	finished	0	-315286.2997
329	COGWEB_clean_min_charges	1_0.08	1000000	ethane	7.178317221	0.010575401	-29.706	finished	0	-321157.4095
330	COGWEB_clean_min_charges	0_0.08	1	ethene	4.83E-05	5.51E-06	-19.62892	finished	0	-1.646349
331	COGWEB_clean_min_charges	0_0.08	10	ethene	0.000460783	3.40E-05	-19.66347	finished	0	-15.714421
332	COGWEB_clean_min_charges	0_0.08	100	ethene	0.004615259	6.50E-05	-19.6827	finished	0	-158.166492
333	COGWEB_clean_min_charges	0_0.08	1000	ethene	0.046151657	0.000215635	-19.73185	finished	0	-1582.359992
334	COGWEB_clean_min_charges	0_0.08	5000	ethene	0.227912949	0.001303651	-19.82298	finished	0	-7800.695438
335	COGWEB_clean_min_charges	0_0.08	10000	ethene	0.449494735	0.003947921	-19.92728	finished	0	-15359.34595
336	COGWEB_clean_min_charges	0_0.08	25000	ethene	1.057181741	0.004748334	-20.21485	finished	0	-35950.44541
337	COGWEB_clean_min_charges	0_0.08	50000	ethene	1.894803351	0.010244238	-20.38717	finished	0	-63902.26175
338	COGWEB_clean_min_charges	0_0.08	66700	ethene	2.389707258	0.007838972	-20.48999	finished	0	-80095.90756
339	COGWEB_clean_min_charges	0_0.08	75000	ethene	2.621148618	0.005335112	-20.50955	finished	0	-87593.27608
340	COGWEB_clean_min_charges	0_0.08	100000	ethene	3.234733089	0.010084367	-20.58623	finished	0	-107325.5773
341	COGWEB_clean_min_charges	0_0.08	250000	ethene	5.486440164	0.004870228	-21.23909	finished	0	-176765.1544
342	COGWEB_clean_min_charges	0_0.08	500000	ethene	6.987039885	0.008520795	-22.17364	finished	0	-221940.1315
343	COGWEB_clean_min_charges	0_0.08	750000	ethene	7.635395755	0.004013452	-22.68689	finished	0	-242427.6556
344	COGWEB_clean_min_charges	0_0.08	1000000	ethene	7.985187914	0.008304518	-23.05737	finished	0	-254472.6219
345	COGWEB_clean_min_charges	0_0.08	1	ethane	0.000133751	5.26E-06	-23.40586	finished	0	-5.461033
346	COGWEB_clean_min_charges	0_0.08	10	ethane	0.001380931	5.25E-05	-23.24252	finished	0	-56.066
347	COGWEB_clean_min_charges	0_0.08	100	ethane	0.013727411	8.53E-05	-23.21468	finished	0	-557.489788
348	COGWEB_clean_min_charges	0_0.08	1000	ethane	0.137394321	0.000214956	-23.36602	finished	0	-5581.245854
349	COGWEB_clean_min_charges	0_0.08	5000	ethane	0.664592373	0.004300168	-23.76013	finished	0	-26875.75712
350	COGWEB_clean_min_charges	0_0.08	10000	ethane	1.253574824	0.004908146	-24.09123	finished	0	-50428.52933
351	COGWEB_clean_min_charges	0_0.08	25000	ethane	2.66160809	0.011351832	-24.45177	finished	0	-105181.1322
352	COGWEB_clean_min_charges	0_0.08	50000	ethane	4.264521964	0.015796649	-24.66785	finished	0	-164238.4514
353	COGWEB_clean_min_charges	0_0.08	66700	ethane	5.011497966	0.009157122	-25.01718	finished	0	-190616.8026
354	COGWEB_clean_min_charges	0_0.08	75000	ethane	5.308578667	0.012394706	-25.23814	finished	0	-200832.6496
355	COGWEB_clean_min_charges	0_0.08	100000	ethane	5.997658863	0.013087634	-25.6776	finished	0	-224426.1552
356	COGWEB_clean_min_charges	0_0.08	250000	ethane	7.608554769	0.008420168	-27.50108	finished	0	-279118.4
357	COGWEB_clean_min_charges	0_0.08	500000	ethane	8.319382818	0.003774117	-28.37986	finished	0	-304758.0598
358	COGWEB_clean_min_charges	0_0.08	750000	ethane	8.599283067	0.016029164	-28.54687	finished	0	-316638.2976
359	COGWEB_clean_min_charges	0_0.08	1000000	ethane	8.730003941	0.010463411	-28.97826	finished	0	-323694.2359
360	COGWEB_clean_min_charges	1_0.05	1	ethene	6.19E-05	5.54E-06	-20.37315	finished	0	-3.624218
361	COGWEB_clean_min_charges	1_0.05	10	ethene	0.000622641	1.75E-05	-20.48753	finished	0	-36.724893
362	COGWEB_clean_min_charges	1_0.05	100	ethene	0.006147471	7.73E-05	-20.54414	finished	0	-362.965366
363	COGWEB_clean_min_charges	1_0.05	1000	ethene	0.06115246	0.000459433	-20.58531	finished	0	-3609.998282
364	COGWEB_clean_min_charges	1_0.05	5000	ethene	0.302856065	0.001576148	-20.75867	finished	0	-17863.02352
365	COGWEB_clean_min_charges	1_0.05	10000	ethene	0.594410799	0.001503519	-20.99961	finished	0	-35050.36874
366	COGWEB_clean_min_charges	1_0.05	25000	ethene	1.370032457	0.004617108	-21.50626	finished	0	-80590.72542
367	COGWEB_clean_min_charges	1_0.05	50000	ethene	2.453124806	0.003847638	-22.18791	finished	0	-143926.2356
368	COGWEB_clean_min_charges	1_0.05	66700	ethene	3.009136463	0.00523763	-22.53452	finished	0	-176252.2208
369	COGWEB_clean_min_charges	1_0.05	75000	ethene	3.242457656	0.003569364	-22.64906	finished	0	-189797.9111
370	COGWEB_clean_min_charges	1_0.05	100000	ethene	3.82092061	0.004380531	-23.02329	finished	0	-223347.1988
371	COGWEB_clean_min_charges	1_0.05	250000	ethene	5.432764204	0.005232415	-24.22117	finished	0	-317184.0374
372	COGWEB_clean_min_charges	1_0.05	500000	ethene	6.249979483	0		run
373	COGWEB_clean_min_charges	1_0.05	750000	ethene	6.578810043	0		run
374	COGWEB_clean_min_charges	1_0.05	1000000	ethene	6.760786809	0		run
375	COGWEB_clean_min_charges	1_0.05	1	ethane	0.000195438	9.47E-06	-23.92589	finished	0	-13.564422
376	COGWEB_clean_min_charges	1_0.05	10	ethane	0.001935274	4.60E-05	-24.05219	finished	0	-134.775787
377	COGWEB_clean_min_charges	1_0.05	100	ethane	0.019225565	0.000111417	-24.04682	finished	0	-1336.339102
378	COGWEB_clean_min_charges	1_0.05	1000	ethane	0.192515507	0.001367938	-24.26188	finished	0	-13376.40956
379	COGWEB_clean_min_charges	1_0.05	5000	ethane	0.923426101	0.004787154	-25.02028	finished	0	-64061.00867
380	COGWEB_clean_min_charges	1_0.05	10000	ethane	1.770826178	0.007365673	-25.73573	finished	0	-122480.4097
381	COGWEB_clean_min_charges	1_0.05	25000	ethane	3.511588688	0.006851029	-27.20383	finished	0	-241411.6667
382	COGWEB_clean_min_charges	1_0.05	50000	ethane	4.821550959	0.003937359	-28.47519	finished	0	-329934.7537
383	COGWEB_clean_min_charges	1_0.05	66700	ethane	5.257168115	0.007260796	-28.97404	finished	0	-359309.0651
384	COGWEB_clean_min_charges	1_0.05	75000	ethane	5.414452957	0.004720814	-29.21978	finished	0	-370085.7659
385	COGWEB_clean_min_charges	1_0.05	100000	ethane	5.749837163	0.008014207	-29.64912	finished	0	-392773.1244
386	COGWEB_clean_min_charges	1_0.05	250000	ethane	6.495786894	0		run
387	COGWEB_clean_min_charges	1_0.05	500000	ethane	6.840245018	0		run
388	COGWEB_clean_min_charges	1_0.05	750000	ethane	6.989470473	0		run
389	COGWEB_clean_min_charges	1_0.05	1000000	ethane	7.04973132	0		run
390	COGWEB_clean_min_charges	1_0.02	1	ethene	6.13E-05	3.26E-06	-20.74236	finished	0	-3.673422
391	COGWEB_clean_min_charges	1_0.02	10	ethene	0.000640749	1.26E-05	-20.52104	finished	0	-38.215392
392	COGWEB_clean_min_charges	1_0.02	100	ethene	0.006304694	4.12E-05	-20.54256	finished	0	-376.564354
393	COGWEB_clean_min_charges	1_0.02	1000	ethene	0.062932732	0.000208831	-20.6067	finished	0	-3759.969267
394	COGWEB_clean_min_charges	1_0.02	5000	ethene	0.31254208	0.00040203	-20.79567	finished	0	-18660.67706
395	COGWEB_clean_min_charges	1_0.02	10000	ethene	0.614456722	0.00311595	-21.02602	finished	0	-36670.88388
396	COGWEB_clean_min_charges	1_0.02	25000	ethene	1.424862292	0.004356466	-21.5945	finished	0	-84897.58638
397	COGWEB_clean_min_charges	1_0.02	50000	ethene	2.552611679	0.004438665	-22.36281	finished	0	-151826.5154
398	COGWEB_clean_min_charges	1_0.02	66700	ethene	3.112323739	0.008775297	-22.70764	finished	0	-184969.6202
399	COGWEB_clean_min_charges	1_0.02	75000	ethene	3.347708204	0.004546798	-22.90322	finished	0	-198885.4174
400	COGWEB_clean_min_charges	1_0.02	100000	ethene	3.925443648	0.005365378	-23.28502	finished	0	-233010.3102
401	COGWEB_clean_min_charges	1_0.02	250000	ethene	5.466566863	0.007068164	-24.4286	finished	0	-324458.8386
402	COGWEB_clean_min_charges	1_0.02	500000	ethene	6.235319381	0		run
403	COGWEB_clean_min_charges	1_0.02	750000	ethene	6.551886065	0		run
404	COGWEB_clean_min_charges	1_0.02	1000000	ethene	6.719764283	0		run
405	COGWEB_clean_min_charges	1_0.02	1	ethane	0.000198544	1.87E-05	-24.04924	finished	0	-13.94166
406	COGWEB_clean_min_charges	1_0.02	10	ethane	0.001961872	3.95E-05	-24.01028	finished	0	-137.846048
407	COGWEB_clean_min_charges	1_0.02	100	ethane	0.019715038	0.000179684	-24.02661	finished	0	-1384.597062
408	COGWEB_clean_min_charges	1_0.02	1000	ethane	0.198189016	0.001099423	-24.24082	finished	0	-13917.81395
409	COGWEB_clean_min_charges	1_0.02	5000	ethane	0.960492409	0.002809735	-25.10666	finished	0	-67365.51426
410	COGWEB_clean_min_charges	1_0.02	10000	ethane	1.863709121	0.003725345	-25.92541	finished	0	-130505.1479
411	COGWEB_clean_min_charges	1_0.02	25000	ethane	3.65339607	0.003768697	-27.51288	finished	0	-254864.6121
412	COGWEB_clean_min_charges	1_0.02	50000	ethane	4.911558543	0.002927607	-28.82109	finished	0	-341658.7491
413	COGWEB_clean_min_charges	1_0.02	66700	ethane	5.320378242	0.007190922	-29.29449	finished	0	-369858.0029
414	COGWEB_clean_min_charges	1_0.02	75000	ethane	5.459083484	0.004994453	-29.47411	finished	0	-379349.4171
415	COGWEB_clean_min_charges	1_0.02	100000	ethane	5.776219493	0.004719925	-29.75188	finished	0	-401401.2533
416	COGWEB_clean_min_charges	1_0.02	250000	ethane	6.453086027	0		run
417	COGWEB_clean_min_charges	1_0.02	500000	ethane	6.78887757	0		run
418	COGWEB_clean_min_charges	1_0.02	750000	ethane	6.921623249	0		run
419	COGWEB_clean_min_charges	1_0.02	1000000	ethane	6.970468399	0		run
420	COGWEB_clean_min_charges	1_0.04	1	ethene	5.52E-05	4.83E-06	-20.64082	finished	0	-2.188498
421	COGWEB_clean_min_charges	1_0.04	10	ethene	0.000615453	4.56E-05	-20.55552	finished	0	-24.39137
422	COGWEB_clean_min_charges	1_0.04	100	ethene	0.006161472	1.82E-05	-20.55286	finished	0	-244.151377
423	COGWEB_clean_min_charges	1_0.04	1000	ethene	0.061778365	0.000340243	-20.6026	finished	0	-2446.414753
424	COGWEB_clean_min_charges	1_0.04	5000	ethene	0.305818782	0.001527632	-20.77257	finished	0	-12100.02368
425	COGWEB_clean_min_charges	1_0.04	10000	ethene	0.603161437	0.003685847	-20.95992	finished	0	-23854.21054
426	COGWEB_clean_min_charges	1_0.04	25000	ethene	1.376005036	0.004937697	-21.48752	finished	0	-54295.82972
427	COGWEB_clean_min_charges	1_0.04	50000	ethene	2.448583235	0.007184227	-22.1653	finished	0	-96287.24782
428	COGWEB_clean_min_charges	1_0.04	66700	ethene	2.991670667	0.010879722	-22.44999	finished	0	-117446.0229
429	COGWEB_clean_min_charges	1_0.04	75000	ethene	3.22661019	0.006925808	-22.57885	finished	0	-126544.2298
430	COGWEB_clean_min_charges	1_0.04	100000	ethene	3.798592661	0.00664787	-22.94145	finished	0	-148655.5476
431	COGWEB_clean_min_charges	1_0.04	250000	ethene	5.396080524	0.01304977	-24.02496	finished	0	-210365.7024
432	COGWEB_clean_min_charges	1_0.04	500000	ethene	6.212956524	0.001654643	-24.62604	finished	0	-242983.5719
433	COGWEB_clean_min_charges	1_0.04	750000	ethene	6.544138793	0.004054034	-24.71542	finished	0	-257561.5743
434	COGWEB_clean_min_charges	1_0.04	1000000	ethene	6.721445205	0.009069335	-24.87314	finished	0	-266527.5104
435	COGWEB_clean_min_charges	1_0.04	1	ethane	0.000198137	1.06E-05	-23.91667	finished	0	-9.22044
436	COGWEB_clean_min_charges	1_0.04	10	ethane	0.001921556	2.38E-05	-24.00524	finished	0	-89.564416
437	COGWEB_clean_min_charges	1_0.04	100	ethane	0.019443391	0.000151774	-24.03648	finished	0	-906.263929
438	COGWEB_clean_min_charges	1_0.04	1000	ethane	0.194933118	0.000530312	-24.25456	finished	0	-9083.594335
439	COGWEB_clean_min_charges	1_0.04	5000	ethane	0.955287323	0.002281326	-25.05497	finished	0	-44447.5853
440	COGWEB_clean_min_charges	1_0.04	10000	ethane	1.770794442	0.009278771	-25.7494	finished	0	-82128.49122
441	COGWEB_clean_min_charges	1_0.04	25000	ethane	3.504436311	0.01020968	-27.11489	finished	0	-161461.1808
442	COGWEB_clean_min_charges	1_0.04	50000	ethane	4.792669198	0.006483281	-28.21775	finished	0	-219352.5911
443	COGWEB_clean_min_charges	1_0.04	66700	ethane	5.229939237	0.005487066	-28.67048	finished	0	-238870.7645
444	COGWEB_clean_min_charges	1_0.04	75000	ethane	5.388193329	0.007156286	-28.83972	finished	0	-246002.5419
445	COGWEB_clean_min_charges	1_0.04	100000	ethane	5.728774539	0.003598796	-29.28575	finished	0	-261134.8454
446	COGWEB_clean_min_charges	1_0.04	250000	ethane	6.475428912	0.009392156	-29.97329	finished	0	-295236.8866
447	COGWEB_clean_min_charges	1_0.04	500000	ethane	6.814346964	0.005949269	-30.05886	finished	0	-312479.3997
448	COGWEB_clean_min_charges	1_0.04	750000	ethane	6.944738187	0.012112838	-29.76354	finished	0	-320761.4307
449	COGWEB_clean_min_charges	1_0.04	1000000	ethane	7.00065243	0.010717311	-29.8322	finished	0	-326164.4016
450	COGWEB_clean_min_charges	0	1	ethene	6.53E-05	9.42E-06	-20.70503	finished	0	-2.657366
451	COGWEB_clean_min_charges	0	10	ethene	0.000660399	1.55E-05	-20.62968	finished	0	-26.720178
452	COGWEB_clean_min_charges	0	100	ethene	0.00644109	5.86E-05	-20.63918	finished	0	-260.39523
453	COGWEB_clean_min_charges	0	1000	ethene	0.064780675	0.000181373	-20.66734	finished	0	-2617.019281
454	COGWEB_clean_min_charges	0	5000	ethene	0.320953626	0.000731838	-20.87823	finished	0	-12960.07187
455	COGWEB_clean_min_charges	0	10000	ethene	0.632663944	0.002075851	-21.08705	finished	0	-25532.92257
456	COGWEB_clean_min_charges	0	25000	ethene	1.452342345	0.003688989	-21.69141	finished	0	-58549.08423
457	COGWEB_clean_min_charges	0	50000	ethene	2.586415909	0.005935823	-22.48337	finished	0	-104156.3782
458	COGWEB_clean_min_charges	0	66700	ethene	3.149912119	0.011504519	-22.86042	finished	0	-126756.8812
459	COGWEB_clean_min_charges	0	75000	ethene	3.390974658	0.005779353	-23.08978	finished	0	-136447.9487
460	COGWEB_clean_min_charges	0	100000	ethene	3.953207765	0.006701704	-23.48497	finished	0	-158998.5541
461	COGWEB_clean_min_charges	0	250000	ethene	5.430959439	0.008794022	-24.57812	finished	0	-218699.8235
462	COGWEB_clean_min_charges	0	500000	ethene	6.166670136	0.005550458	-24.93799	finished	0	-249767.0194
463	COGWEB_clean_min_charges	0	750000	ethene	6.465826827	0.003621269	-25.32968	finished	0	-263699.6956
464	COGWEB_clean_min_charges	0	1000000	ethene	6.63003646	0.010774993	-25.21108	finished	0	-272579.955
465	COGWEB_clean_min_charges	0	1	ethane	0.000205019	1.17E-05	-23.97086	finished	0	-9.711255
466	COGWEB_clean_min_charges	0	10	ethane	0.002032589	4.13E-05	-24.07472	finished	0	-96.45938
467	COGWEB_clean_min_charges	0	100	ethane	0.020236164	0.000107855	-24.07839	finished	0	-960.302039
468	COGWEB_clean_min_charges	0	1000	ethane	0.203735898	0.000958517	-24.28612	finished	0	-9663.27443
469	COGWEB_clean_min_charges	0	5000	ethane	1.011561551	0.005594779	-25.12767	finished	0	-47933.75811
470	COGWEB_clean_min_charges	0	10000	ethane	1.904997311	0.008087442	-26.0237	finished	0	-90179.67146
471	COGWEB_clean_min_charges	0	25000	ethane	3.711286793	0.008372761	-27.78442	finished	0	-175322.5447
472	COGWEB_clean_min_charges	0	50000	ethane	4.906941079	0.011130535	-29.09055	finished	0	-231472.6427
473	COGWEB_clean_min_charges	0	66700	ethane	5.287219296	0.009176384	-29.55369	finished	0	-249388.9367
474	COGWEB_clean_min_charges	0	75000	ethane	5.421493387	0.006709366	-29.66328	finished	0	-255712.6001
475	COGWEB_clean_min_charges	0	100000	ethane	5.714204189	0.004374148	-30.01087	finished	0	-269524.4074
476	COGWEB_clean_min_charges	0	250000	ethane	6.363703059	0.008581677	-30.36454	finished	0	-300845.3844
477	COGWEB_clean_min_charges	0	500000	ethane	6.680643662	0.008210035	-30.31998	finished	0	-317792.8705
478	COGWEB_clean_min_charges	0	750000	ethane	6.80444343	0.010561066	-30.26909	finished	0	-326217.3359
479	COGWEB_clean_min_charges	0	1000000	ethane	6.869107755	0.014280432	-29.67146	finished	0	-332117.7419
480	BUVXOG_clean_min_charges	0_0.02	1	ethene	1.78E-05	5.67E-06	-20.29579	finished	0	-0.974857
481	BUVXOG_clean_min_charges	0_0.02	10	ethene	0.000197038	1.67E-05	-20.32969	finished	0	-10.768402
482	BUVXOG_clean_min_charges	0_0.02	100	ethene	0.001826076	3.18E-05	-20.3512	finished	0	-99.76907
483	BUVXOG_clean_min_charges	0_0.02	1000	ethene	0.018167146	0.000191698	-20.41432	finished	0	-993.067928
484	BUVXOG_clean_min_charges	0_0.02	5000	ethene	0.088657262	0.000496096	-20.5954	finished	0	-4851.398441
485	BUVXOG_clean_min_charges	0_0.02	10000	ethene	0.172262289	0.000476808	-20.82393	finished	0	-9441.974458
486	BUVXOG_clean_min_charges	0_0.02	25000	ethene	0.392803238	0.002695357	-21.44206	finished	0	-21622.32194
487	BUVXOG_clean_min_charges	0_0.02	50000	ethene	0.67295525	0.003969336	-22.25853	finished	0	-37257.55022
488	BUVXOG_clean_min_charges	0_0.02	66700	ethene	0.809288535	0.001964243	-22.70439	finished	0	-44940.67508
489	BUVXOG_clean_min_charges	0_0.02	75000	ethene	0.874282175	0.004310084	-22.88616	finished	0	-48623.70743
490	BUVXOG_clean_min_charges	0_0.02	100000	ethene	1.025524952	0.005377328	-23.3834	finished	0	-57255.27896
491	BUVXOG_clean_min_charges	0_0.02	250000	ethene	1.538422091	0.00531831	-24.85047	finished	0	-87240.81205
492	BUVXOG_clean_min_charges	0_0.02	500000	ethene	1.859772134	0.005161271	-25.87538	finished	0	-107047.9311
493	BUVXOG_clean_min_charges	0_0.02	750000	ethene	2.009968597	0.004090303	-26.11572	finished	0	-116988.1331
494	BUVXOG_clean_min_charges	0_0.02	1000000	ethene	2.102038785	0.007697183	-26.2423	finished	0	-123640.1599
495	BUVXOG_clean_min_charges	0_0.02	1	ethane	5.75E-05	8.12E-06	-23.77771	finished	0	-3.683435
496	BUVXOG_clean_min_charges	0_0.02	10	ethane	0.000570901	1.67E-05	-23.80158	finished	0	-36.695523
497	BUVXOG_clean_min_charges	0_0.02	100	ethane	0.005652229	7.26E-05	-23.77441	finished	0	-362.933662
498	BUVXOG_clean_min_charges	0_0.02	1000	ethane	0.055708401	0.000330425	-23.96868	finished	0	-3580.499335
499	BUVXOG_clean_min_charges	0_0.02	5000	ethane	0.261286698	0.001498922	-24.71111	finished	0	-16850.16766
500	BUVXOG_clean_min_charges	0_0.02	10000	ethane	0.473016148	0.003424213	-25.4602	finished	0	-30619.43231
501	BUVXOG_clean_min_charges	0_0.02	25000	ethane	0.876031084	0.002431655	-27.01647	finished	0	-57130.91211
502	BUVXOG_clean_min_charges	0_0.02	50000	ethane	1.230640723	0.006508667	-28.58698	finished	0	-80934.20957
503	BUVXOG_clean_min_charges	0_0.02	66700	ethane	1.371766791	0.008787783	-29.05635	finished	0	-90527.33848
504	BUVXOG_clean_min_charges	0_0.02	75000	ethane	1.433604188	0.004236044	-29.36177	finished	0	-94773.19926
505	BUVXOG_clean_min_charges	0_0.02	100000	ethane	1.563219744	0.002378342	-29.91902	finished	0	-103746.8147
506	BUVXOG_clean_min_charges	0_0.02	250000	ethane	1.888585797	0.002865715	-30.97639	finished	0	-126802.6028
507	BUVXOG_clean_min_charges	0_0.02	500000	ethane	2.065272555	0.006735002	-31.32798	finished	0	-140293.7257
508	BUVXOG_clean_min_charges	0_0.02	750000	ethane	2.148944579	0.010139775	-31.29269	finished	0	-147457.3551
509	BUVXOG_clean_min_charges	0_0.02	1000000	ethane	2.198551995	0.006521428	-31.373	finished	0	-152385.237
510	BUVXOG_clean_min_charges	0_0.04	1	ethene	1.72E-05	3.38E-06	-20.91473	finished	0	-0.95396
511	BUVXOG_clean_min_charges	0_0.04	10	ethene	0.000185149	1.09E-05	-20.87115	finished	0	-10.264366
512	BUVXOG_clean_min_charges	0_0.04	100	ethene	0.001841547	5.22E-05	-20.93187	finished	0	-102.073263
513	BUVXOG_clean_min_charges	0_0.04	1000	ethene	0.018247862	0.000116838	-20.991	finished	0	-1012.426642
514	BUVXOG_clean_min_charges	0_0.04	5000	ethene	0.088686561	0.000570708	-21.18223	finished	0	-4927.998936
515	BUVXOG_clean_min_charges	0_0.04	10000	ethene	0.170830256	0.001456466	-21.40013	finished	0	-9505.520749
516	BUVXOG_clean_min_charges	0_0.04	25000	ethene	0.382709361	0.000819349	-22.00297	finished	0	-21379.65038
517	BUVXOG_clean_min_charges	0_0.04	50000	ethene	0.640786273	0.003596224	-22.71721	finished	0	-35976.43384
518	BUVXOG_clean_min_charges	0_0.04	66700	ethene	0.76395771	0.005607044	-23.06051	finished	0	-43009.46551
519	BUVXOG_clean_min_charges	0_0.04	75000	ethene	0.820966933	0.003711238	-23.2859	finished	0	-46290.42233
520	BUVXOG_clean_min_charges	0_0.04	100000	ethene	0.955139085	0.006853071	-23.69179	finished	0	-54041.29106
521	BUVXOG_clean_min_charges	0_0.04	250000	ethene	1.395757014	0.00497138	-24.91414	finished	0	-80046.71641
522	BUVXOG_clean_min_charges	0_0.04	500000	ethene	1.687294804	0.005871039	-25.82073	finished	0	-98083.53535
523	BUVXOG_clean_min_charges	0_0.04	750000	ethene	1.819163984	0.009653232	-26.16704	finished	0	-106876.2219
524	BUVXOG_clean_min_charges	0_0.04	1000000	ethene	1.901462309	0.0049696	-26.21419	finished	0	-112831.9371
525	BUVXOG_clean_min_charges	0_0.04	1	ethane	5.58E-05	4.23E-06	-24.33252	finished	0	-3.622893
526	BUVXOG_clean_min_charges	0_0.04	10	ethane	0.000579332	2.24E-05	-24.42533	finished	0	-37.73738
527	BUVXOG_clean_min_charges	0_0.04	100	ethane	0.005781318	7.62E-05	-24.45401	finished	0	-376.813277
528	BUVXOG_clean_min_charges	0_0.04	1000	ethane	0.056876586	0.00029456	-24.64921	finished	0	-3709.697206
529	BUVXOG_clean_min_charges	0_0.04	5000	ethane	0.258363408	0.001150354	-25.34643	finished	0	-16906.22963
530	BUVXOG_clean_min_charges	0_0.04	10000	ethane	0.459492473	0.002264175	-26.039	finished	0	-30160.22902
531	BUVXOG_clean_min_charges	0_0.04	25000	ethane	0.82411283	0.003289761	-27.48259	finished	0	-54432.46629
532	BUVXOG_clean_min_charges	0_0.04	50000	ethane	1.126755442	0.004934237	-28.79157	finished	0	-74900.93651
533	BUVXOG_clean_min_charges	0_0.04	66700	ethane	1.247250392	0.007584517	-29.27462	finished	0	-83147.04731
534	BUVXOG_clean_min_charges	0_0.04	75000	ethane	1.300515919	0.005256285	-29.54507	finished	0	-86857.18367
535	BUVXOG_clean_min_charges	0_0.04	100000	ethane	1.415217053	0.006067729	-29.90823	finished	0	-94799.99924
536	BUVXOG_clean_min_charges	0_0.04	250000	ethane	1.725270763	0.00445619	-30.67247	finished	0	-116753.8401
537	BUVXOG_clean_min_charges	0_0.04	500000	ethane	1.888268397	0.007383568	-30.89532	finished	0	-129098.0195
538	BUVXOG_clean_min_charges	0_0.04	750000	ethane	1.953804792	0.006685582	-31.14486	finished	0	-134880.4282
539	BUVXOG_clean_min_charges	0_0.04	1000000	ethane	1.990384017	0.009545019	-30.89428	finished	0	-138710.0878
540	BUVXOG_clean_min_charges	0_0.08	1	ethene	1.42E-05	2.81E-06	-21.34394	finished	0	-0.778542
541	BUVXOG_clean_min_charges	0_0.08	10	ethene	0.000167443	8.25E-06	-20.95884	finished	0	-9.039762
542	BUVXOG_clean_min_charges	0_0.08	100	ethene	0.001628855	2.92E-05	-20.95142	finished	0	-87.726812
543	BUVXOG_clean_min_charges	0_0.08	1000	ethene	0.016173993	6.05E-05	-20.95446	finished	0	-870.654844
544	BUVXOG_clean_min_charges	0_0.08	5000	ethene	0.077820141	0.000705217	-21.10702	finished	0	-4192.302274
545	BUVXOG_clean_min_charges	0_0.08	10000	ethene	0.150803757	0.000545324	-21.29926	finished	0	-8134.069661
546	BUVXOG_clean_min_charges	0_0.08	25000	ethene	0.339568022	0.001386163	-21.77325	finished	0	-18384.18183
547	BUVXOG_clean_min_charges	0_0.08	50000	ethene	0.574476192	0.005714875	-22.38806	finished	0	-31226.55254
548	BUVXOG_clean_min_charges	0_0.08	66700	ethene	0.694106779	0.002189781	-22.68735	finished	0	-37816.27529
549	BUVXOG_clean_min_charges	0_0.08	75000	ethene	0.745396736	0.002616955	-22.8784	finished	0	-40668.31018
550	BUVXOG_clean_min_charges	0_0.08	100000	ethene	0.865833218	0.001293559	-23.18334	finished	0	-47371.75369
551	BUVXOG_clean_min_charges	0_0.08	250000	ethene	1.277658787	0.004341834	-24.507	finished	0	-70779.68702
552	BUVXOG_clean_min_charges	0_0.08	500000	ethene	1.569210525	0.002517982	-25.31759	finished	0	-88096.43601
553	BUVXOG_clean_min_charges	0_0.08	750000	ethene	1.715674005	0.010005989	-25.58702	finished	0	-97366.98474
554	BUVXOG_clean_min_charges	0_0.08	1000000	ethene	1.811080693	0.005545427	-25.6786	finished	0	-103853.6496
555	BUVXOG_clean_min_charges	0_0.08	1	ethane	5.27E-05	7.33E-06	-24.13535	finished	0	-3.287514
556	BUVXOG_clean_min_charges	0_0.08	10	ethane	0.000479923	1.00E-05	-24.3327	finished	0	-30.204882
557	BUVXOG_clean_min_charges	0_0.08	100	ethane	0.004910166	8.74E-05	-24.31112	finished	0	-309.021846
558	BUVXOG_clean_min_charges	0_0.08	1000	ethane	0.047940317	0.00065481	-24.46741	finished	0	-3019.422562
559	BUVXOG_clean_min_charges	0_0.08	5000	ethane	0.221994655	0.002014359	-25.02963	finished	0	-14025.07181
560	BUVXOG_clean_min_charges	0_0.08	10000	ethane	0.396265886	0.001909325	-25.58056	finished	0	-25093.72204
561	BUVXOG_clean_min_charges	0_0.08	25000	ethane	0.730022353	0.003813832	-26.69686	finished	0	-46467.49342
562	BUVXOG_clean_min_charges	0_0.08	50000	ethane	1.002591249	0.006935371	-27.74464	finished	0	-64167.78274
563	BUVXOG_clean_min_charges	0_0.08	66700	ethane	1.10988226	0.004104913	-28.24006	finished	0	-71200.77356
564	BUVXOG_clean_min_charges	0_0.08	75000	ethane	1.153633824	0.003758031	-28.42858	finished	0	-74077.04706
565	BUVXOG_clean_min_charges	0_0.08	100000	ethane	1.263276587	0.00589456	-29.00701	finished	0	-81350.91674
566	BUVXOG_clean_min_charges	0_0.08	250000	ethane	1.575630315	0.007290968	-30.03431	finished	0	-102474.2846
567	BUVXOG_clean_min_charges	0_0.08	500000	ethane	1.786671675	0.012765621	-30.40129	finished	0	-117487.2598
568	BUVXOG_clean_min_charges	0_0.08	750000	ethane	1.902242158	0.013037825	-30.88776	finished	0	-126409.0204
569	BUVXOG_clean_min_charges	0_0.08	1000000	ethane	1.953928252	0.013071954	-30.69482	finished	0	-131121.9736
570	BUVXOG_clean_min_charges	0	1	ethene	1.84E-05	4.49E-06	-20.27139	finished	0	-1.017286
571	BUVXOG_clean_min_charges	0	10	ethene	0.000183753	9.94E-06	-20.24284	finished	0	-10.110289
572	BUVXOG_clean_min_charges	0	100	ethene	0.001810467	7.75E-06	-20.25224	finished	0	-99.831568
573	BUVXOG_clean_min_charges	0	1000	ethene	0.018082758	0.000187246	-20.34168	finished	0	-999.012708
574	BUVXOG_clean_min_charges	0	5000	ethene	0.087490267	0.000281145	-20.53748	finished	0	-4839.705088
575	BUVXOG_clean_min_charges	0	10000	ethene	0.171373442	0.000519875	-20.78313	finished	0	-9497.301868
576	BUVXOG_clean_min_charges	0	25000	ethene	0.390518034	0.002486376	-21.44677	finished	0	-21745.64906
577	BUVXOG_clean_min_charges	0	50000	ethene	0.676883556	0.004507303	-22.2679	finished	0	-37939.71261
578	BUVXOG_clean_min_charges	0	66700	ethene	0.819547244	0.002546212	-22.76826	finished	0	-46124.20469
579	BUVXOG_clean_min_charges	0	75000	ethene	0.88142227	0.003684785	-22.97829	finished	0	-49684.96979
580	BUVXOG_clean_min_charges	0	100000	ethene	1.035792002	0.002954461	-23.41055	finished	0	-58652.92945
581	BUVXOG_clean_min_charges	0	250000	ethene	1.551528412	0.004822272	-25.11582	finished	0	-89365.42145
582	BUVXOG_clean_min_charges	0	500000	ethene	1.862793044	0.00353636	-26.05587	finished	0	-108943.9718
583	BUVXOG_clean_min_charges	0	750000	ethene	2.000944663	0.002158613	-26.38017	finished	0	-118373.826
584	BUVXOG_clean_min_charges	0	1000000	ethene	2.082945666	0.008033669	-26.70327	finished	0	-124510.9921
585	BUVXOG_clean_min_charges	0	1	ethane	5.13E-05	7.83E-06	-23.65606	finished	0	-3.32503
586	BUVXOG_clean_min_charges	0	10	ethane	0.000555369	2.94E-05	-23.66801	finished	0	-36.003447
587	BUVXOG_clean_min_charges	0	100	ethane	0.005626234	5.75E-05	-23.67067	finished	0	-364.842363
588	BUVXOG_clean_min_charges	0	1000	ethane	0.05514949	0.000574541	-23.88045	finished	0	-3580.154037
589	BUVXOG_clean_min_charges	0	5000	ethane	0.260221884	0.001868725	-24.63724	finished	0	-16960.18385
590	BUVXOG_clean_min_charges	0	10000	ethane	0.474827554	0.003212816	-25.475	finished	0	-31091.78461
591	BUVXOG_clean_min_charges	0	25000	ethane	0.895263233	0.004114147	-27.23014	finished	0	-59192.31774
592	BUVXOG_clean_min_charges	0	50000	ethane	1.257814395	0.006718015	-28.79881	finished	0	-83990.51756
593	BUVXOG_clean_min_charges	0	66700	ethane	1.40056941	0.005400894	-29.51022	finished	0	-93911.1471
594	BUVXOG_clean_min_charges	0	75000	ethane	1.463545882	0.010200802	-29.719	finished	0	-98337.96045
595	BUVXOG_clean_min_charges	0	100000	ethane	1.587836115	0.006237825	-30.26645	finished	0	-107125.5124
596	BUVXOG_clean_min_charges	0	250000	ethane	1.893662298	0.00292922	-31.33182	finished	0	-129386.9658
597	BUVXOG_clean_min_charges	0	500000	ethane	2.052049491	0.007690304	-31.60922	finished	0	-141870.9391
598	BUVXOG_clean_min_charges	0	750000	ethane	2.137895968	0.008681704	-32.1745	finished	0	-149395.7287
599	BUVXOG_clean_min_charges	0	1000000	ethane	2.177306277	0.006380573	-32.56738	finished	0	-153695.8433
600	KIXXOG_clean_min_charges	0_0.02	1	ethene	3.07E-06	2.35E-06	-24.7059	finished	0	-0.212622
601	KIXXOG_clean_min_charges	0_0.02	10	ethene	2.85E-05	4.68E-06	-23.87666	finished	0	-1.939765
602	KIXXOG_clean_min_charges	0_0.02	100	ethene	0.00030651	1.27E-05	-24.09236	finished	0	-20.842657
603	KIXXOG_clean_min_charges	0_0.02	1000	ethene	0.002996601	5.36E-05	-24.18496	finished	0	-204.396454
604	KIXXOG_clean_min_charges	0_0.02	5000	ethene	0.014109182	0.00035493	-24.35485	finished	0	-965.020104
605	KIXXOG_clean_min_charges	0_0.02	10000	ethene	0.026689493	0.000647568	-24.54731	finished	0	-1832.874928
606	KIXXOG_clean_min_charges	0_0.02	25000	ethene	0.054341433	0.000988713	-24.84528	finished	0	-3767.068789
607	KIXXOG_clean_min_charges	0_0.02	50000	ethene	0.08146156	0.000936424	-25.14075	finished	0	-5733.741369
608	KIXXOG_clean_min_charges	0_0.02	66700	ethene	0.092997291	0.001449113	-25.27095	finished	0	-6599.935261
609	KIXXOG_clean_min_charges	0_0.02	75000	ethene	0.098456063	0.001064836	-25.2357	finished	0	-7012.396339
610	KIXXOG_clean_min_charges	0_0.02	100000	ethene	0.108761554	0.000733811	-25.39416	finished	0	-7851.882122
611	KIXXOG_clean_min_charges	0_0.02	250000	ethene	0.126224459	0.001089484	-25.13305	finished	0	-9855.34715
612	KIXXOG_clean_min_charges	0_0.02	500000	ethene	0.121037489	0.001394564	-24.47536	finished	0	-10891.35458
613	KIXXOG_clean_min_charges	0_0.02	750000	ethene	0.106328376	0.000867269	-24.07771	finished	0	-11353.46479
614	KIXXOG_clean_min_charges	0_0.02	1000000	ethene	0.088882133	0.001076908	-23.74889	finished	0	-11673.40537
615	KIXXOG_clean_min_charges	0_0.02	1	ethane	1.19E-05	1.83E-06	-28.77752	finished	0	-0.952209
616	KIXXOG_clean_min_charges	0_0.02	10	ethane	0.00010193	7.90E-06	-28.03999	finished	0	-7.976756
617	KIXXOG_clean_min_charges	0_0.02	100	ethane	0.001039033	3.76E-05	-28.16212	finished	0	-81.658614
618	KIXXOG_clean_min_charges	0_0.02	1000	ethane	0.009984273	0.000212927	-28.37962	finished	0	-785.880927
619	KIXXOG_clean_min_charges	0_0.02	5000	ethane	0.04174501	0.001276809	-28.94857	finished	0	-3308.6544
620	KIXXOG_clean_min_charges	0_0.02	10000	ethane	0.068499018	0.000941347	-29.43543	finished	0	-5463.905673
621	KIXXOG_clean_min_charges	0_0.02	25000	ethane	0.106705687	0.000964447	-30.00903	finished	0	-8608.593027
622	KIXXOG_clean_min_charges	0_0.02	50000	ethane	0.128873836	0.001071466	-30.30069	finished	0	-10553.87534
623	KIXXOG_clean_min_charges	0_0.02	66700	ethane	0.135362023	0.000627119	-30.32921	finished	0	-11181.71409
624	KIXXOG_clean_min_charges	0_0.02	75000	ethane	0.138288527	0.000973157	-30.35755	finished	0	-11477.88353
625	KIXXOG_clean_min_charges	0_0.02	100000	ethane	0.141027551	0.001299126	-30.2452	finished	0	-11852.49274
626	KIXXOG_clean_min_charges	0_0.02	250000	ethane	0.142243634	0.000771765	-29.22478	finished	0	-12923.91198
627	KIXXOG_clean_min_charges	0_0.02	500000	ethane	0.12769176	0.001138438	-27.63227	finished	0	-13432.26338
628	KIXXOG_clean_min_charges	0_0.02	750000	ethane	0.11059613	0.002045874	-26.93711	finished	0	-13805.87116
629	KIXXOG_clean_min_charges	0_0.02	1000000	ethane	0.090451321	0.001996045	-27.08587	finished	0	-14043.11572
630	KIXXOG_clean_min_charges	0_0.03	1	ethene	3.30E-06	1.41E-06	-25.12814	finished	0	-0.154677
631	KIXXOG_clean_min_charges	0_0.03	10	ethene	2.55E-05	4.53E-06	-24.68508	finished	0	-1.178843
632	KIXXOG_clean_min_charges	0_0.03	100	ethene	0.000230504	1.56E-05	-24.33211	finished	0	-10.577346
633	KIXXOG_clean_min_charges	0_0.03	1000	ethene	0.00227375	6.10E-05	-24.33474	finished	0	-104.33906
634	KIXXOG_clean_min_charges	0_0.03	5000	ethene	0.011085993	0.000271364	-24.47373	finished	0	-510.684965
635	KIXXOG_clean_min_charges	0_0.03	10000	ethene	0.020996431	0.000519417	-24.47877	finished	0	-968.627484
636	KIXXOG_clean_min_charges	0_0.03	25000	ethene	0.04513926	0.001194015	-24.66338	finished	0	-2096.397032
637	KIXXOG_clean_min_charges	0_0.03	50000	ethene	0.075613566	0.000978756	-24.84822	finished	0	-3543.882249
638	KIXXOG_clean_min_charges	0_0.03	66700	ethene	0.090971848	0.001013599	-24.93219	finished	0	-4285.42551
639	KIXXOG_clean_min_charges	0_0.03	75000	ethene	0.095333441	0.001573898	-24.94544	finished	0	-4507.81131
640	KIXXOG_clean_min_charges	0_0.03	100000	ethene	0.111771497	0.00243069	-24.99509	finished	0	-5332.150725
641	KIXXOG_clean_min_charges	0_0.03	250000	ethene	0.15384541	0.001711753	-25.23974	finished	0	-7735.769852
642	KIXXOG_clean_min_charges	0_0.03	500000	ethene	0.167171565	0.00170336	-25.04046	finished	0	-9211.764803
643	KIXXOG_clean_min_charges	0_0.03	750000	ethene	0.162019405	0.001713213	-24.79316	finished	0	-9887.018623
644	KIXXOG_clean_min_charges	0_0.03	1000000	ethene	0.149938284	0.001960994	-24.71006	finished	0	-10295.78219
645	KIXXOG_clean_min_charges	0_0.03	1	ethane	6.43E-06	2.83E-06	-28.86383	finished	0	-0.350141
646	KIXXOG_clean_min_charges	0_0.03	10	ethane	7.23E-05	7.52E-06	-28.51137	finished	0	-3.810907
647	KIXXOG_clean_min_charges	0_0.03	100	ethane	0.000690973	3.64E-05	-28.35265	finished	0	-36.436213
648	KIXXOG_clean_min_charges	0_0.03	1000	ethane	0.006753945	0.000118372	-28.32845	finished	0	-355.435251
649	KIXXOG_clean_min_charges	0_0.03	5000	ethane	0.02912892	0.000563559	-28.48014	finished	0	-1537.333862
650	KIXXOG_clean_min_charges	0_0.03	10000	ethane	0.050756839	0.001544824	-28.62809	finished	0	-2684.512783
651	KIXXOG_clean_min_charges	0_0.03	25000	ethane	0.093549299	0.002396358	-29.06546	finished	0	-4980.147731
652	KIXXOG_clean_min_charges	0_0.03	50000	ethane	0.131498076	0.002085346	-29.45932	finished	0	-7070.731967
653	KIXXOG_clean_min_charges	0_0.03	66700	ethane	0.14611433	0.001017392	-29.46875	finished	0	-7905.814535
654	KIXXOG_clean_min_charges	0_0.03	75000	ethane	0.151558505	0.003334627	-29.51333	finished	0	-8219.839307
655	KIXXOG_clean_min_charges	0_0.03	100000	ethane	0.165239481	0.00241388	-29.7044	finished	0	-9042.132109
656	KIXXOG_clean_min_charges	0_0.03	250000	ethane	0.193898026	0.002680139	-29.81286	finished	0	-11172.90828
657	KIXXOG_clean_min_charges	0_0.03	500000	ethane	0.190174569	0.002487907	-29.13403	finished	0	-11997.17153
658	KIXXOG_clean_min_charges	0_0.03	750000	ethane	0.177218046	0.002272653	-28.66119	finished	0	-12420.57771
659	KIXXOG_clean_min_charges	0_0.03	1000000	ethane	0.160899518	0.001818984	-28.04115	finished	0	-12713.75883
660	KIXXOG_clean_min_charges	0_0.04	1	ethene	2.95E-06	1.54E-06	-24.36796	finished	0	-0.195905
661	KIXXOG_clean_min_charges	0_0.04	10	ethene	4.27E-05	3.05E-06	-23.85595	finished	0	-2.820626
662	KIXXOG_clean_min_charges	0_0.04	100	ethene	0.000428775	2.36E-05	-23.95825	finished	0	-28.362444
663	KIXXOG_clean_min_charges	0_0.04	1000	ethene	0.004164718	7.78E-05	-23.95799	finished	0	-275.692588
664	KIXXOG_clean_min_charges	0_0.04	5000	ethene	0.019540916	0.000359853	-24.01886	finished	0	-1296.74648
665	KIXXOG_clean_min_charges	0_0.04	10000	ethene	0.035973632	0.000369994	-24.08695	finished	0	-2390.772958
666	KIXXOG_clean_min_charges	0_0.04	25000	ethene	0.073923688	0.000511079	-24.23346	finished	0	-4939.814371
667	KIXXOG_clean_min_charges	0_0.04	50000	ethene	0.114523902	0.001731096	-24.44781	finished	0	-7718.860448
668	KIXXOG_clean_min_charges	0_0.04	66700	ethene	0.133746474	0.001577301	-24.58514	finished	0	-9058.397879
669	KIXXOG_clean_min_charges	0_0.04	75000	ethene	0.141075107	0.001356877	-24.61037	finished	0	-9573.219024
670	KIXXOG_clean_min_charges	0_0.04	100000	ethene	0.160966751	0.001430617	-24.69319	finished	0	-11007.35464
671	KIXXOG_clean_min_charges	0_0.04	250000	ethene	0.218030611	0.002008857	-24.95088	finished	0	-15505.83387
672	KIXXOG_clean_min_charges	0_0.04	500000	ethene	0.243379314	0.001317851	-24.82729	finished	0	-18402.59556
673	KIXXOG_clean_min_charges	0_0.04	750000	ethene	0.246279442	0.001844206	-24.59035	finished	0	-19868.35918
674	KIXXOG_clean_min_charges	0_0.04	1000000	ethene	0.239084629	0.002807641	-24.20718	finished	0	-20703.45419
675	KIXXOG_clean_min_charges	0_0.04	1	ethane	1.34E-05	4.65E-06	-27.85837	finished	0	-1.034112
676	KIXXOG_clean_min_charges	0_0.04	10	ethane	0.000144026	1.07E-05	-28.05811	finished	0	-11.140378
677	KIXXOG_clean_min_charges	0_0.04	100	ethane	0.001425736	2.32E-05	-27.99669	finished	0	-109.93568
678	KIXXOG_clean_min_charges	0_0.04	1000	ethane	0.013405131	0.000190457	-28.01316	finished	0	-1033.516143
679	KIXXOG_clean_min_charges	0_0.04	5000	ethane	0.053327381	0.000769587	-28.15236	finished	0	-4119.524497
680	KIXXOG_clean_min_charges	0_0.04	10000	ethane	0.086216034	0.001043161	-28.32658	finished	0	-6676.704318
681	KIXXOG_clean_min_charges	0_0.04	25000	ethane	0.140015078	0.000920677	-28.7387	finished	0	-10908.59663
682	KIXXOG_clean_min_charges	0_0.04	50000	ethane	0.182505652	0.001837351	-29.12173	finished	0	-14340.26201
683	KIXXOG_clean_min_charges	0_0.04	66700	ethane	0.200673256	0.002333538	-29.33143	finished	0	-15835.18631
684	KIXXOG_clean_min_charges	0_0.04	75000	ethane	0.205667703	0.001598702	-29.35341	finished	0	-16271.5707
685	KIXXOG_clean_min_charges	0_0.04	100000	ethane	0.220726883	0.003631378	-29.47887	finished	0	-17576.33368
686	KIXXOG_clean_min_charges	0_0.04	250000	ethane	0.262837771	0.002234439	-29.45597	finished	0	-21719.80275
687	KIXXOG_clean_min_charges	0_0.04	500000	ethane	0.271977502	0.00342344	-29.03428	finished	0	-23921.01953
688	KIXXOG_clean_min_charges	0_0.04	750000	ethane	0.263703173	0.002526218	-28.16827	finished	0	-24794.34056
689	KIXXOG_clean_min_charges	0_0.04	1000000	ethane	0.251307815	0.004128075	-28.15867	finished	0	-25494.91984
690	KIXXOG_clean_min_charges	0_0.12	1	ethene	7.48E-06	2.06E-06	-23.87841	finished	0	-0.314516
691	KIXXOG_clean_min_charges	0_0.12	10	ethene	9.59E-05	1.37E-05	-25.15797	finished	0	-4.194886
692	KIXXOG_clean_min_charges	0_0.12	100	ethene	0.00097367	3.23E-05	-25.18382	finished	0	-42.623128
693	KIXXOG_clean_min_charges	0_0.12	1000	ethene	0.009652169	7.62E-05	-25.15422	finished	0	-422.518214
694	KIXXOG_clean_min_charges	0_0.12	5000	ethene	0.045225001	0.000733302	-25.14613	finished	0	-1982.338295
695	KIXXOG_clean_min_charges	0_0.12	10000	ethene	0.08364172	0.000992322	-25.15617	finished	0	-3665.865666
696	KIXXOG_clean_min_charges	0_0.12	25000	ethene	0.16912789	0.003070043	-25.12364	finished	0	-7419.141997
697	KIXXOG_clean_min_charges	0_0.12	50000	ethene	0.258000051	0.0023532	-25.09402	finished	0	-11345.62453
698	KIXXOG_clean_min_charges	0_0.12	66700	ethene	0.299172839	0.001256762	-25.06892	finished	0	-13172.2349
699	KIXXOG_clean_min_charges	0_0.12	75000	ethene	0.314572725	0.001465306	-25.02234	finished	0	-13853.42968
700	KIXXOG_clean_min_charges	0_0.12	100000	ethene	0.35171238	0.001670123	-24.91819	finished	0	-15521.7507
701	KIXXOG_clean_min_charges	0_0.12	250000	ethene	0.454763038	0.000558399	-24.43729	finished	0	-20291.82192
702	KIXXOG_clean_min_charges	0_0.12	500000	ethene	0.513140838	0.003867512	-23.87074	finished	0	-23337.76247
703	KIXXOG_clean_min_charges	0_0.12	750000	ethene	0.541961322	0.002950146	-23.50892	finished	0	-25180.44036
704	KIXXOG_clean_min_charges	0_0.12	1000000	ethene	0.55915934	0.005529008	-23.4279	finished	0	-26540.7883
705	KIXXOG_clean_min_charges	0_0.12	1	ethane	3.41E-05	6.98E-06	-29.15137	finished	0	-1.729374
706	KIXXOG_clean_min_charges	0_0.12	10	ethane	0.000325168	2.42E-05	-29.4229	finished	0	-16.657703
707	KIXXOG_clean_min_charges	0_0.12	100	ethane	0.003137652	2.55E-05	-29.33381	finished	0	-160.466675
708	KIXXOG_clean_min_charges	0_0.12	1000	ethane	0.030064399	0.000764606	-29.3377	finished	0	-1539.23708
709	KIXXOG_clean_min_charges	0_0.12	5000	ethane	0.123689493	0.001628261	-29.35651	finished	0	-6335.947685
710	KIXXOG_clean_min_charges	0_0.12	10000	ethane	0.201252043	0.002307788	-29.30442	finished	0	-10313.95017
711	KIXXOG_clean_min_charges	0_0.12	25000	ethane	0.320586257	0.003024635	-29.26549	finished	0	-16446.22951
712	KIXXOG_clean_min_charges	0_0.12	50000	ethane	0.399407497	0.004180555	-29.12802	finished	0	-20526.36069
713	KIXXOG_clean_min_charges	0_0.12	66700	ethane	0.426079272	0.001470934	-29.1643	finished	0	-21917.30951
714	KIXXOG_clean_min_charges	0_0.12	75000	ethane	0.43669813	0.002438937	-28.96252	finished	0	-22474.13132
715	KIXXOG_clean_min_charges	0_0.12	100000	ethane	0.459235734	0.002799592	-28.7503	finished	0	-23703.77021
716	KIXXOG_clean_min_charges	0_0.12	250000	ethane	0.504898408	0.000936174	-27.50458	finished	0	-26384.33082
717	KIXXOG_clean_min_charges	0_0.12	500000	ethane	0.526088652	0.002387924	-26.19266	finished	0	-28083.55575
718	KIXXOG_clean_min_charges	0_0.12	750000	ethane	0.534810479	0.003022108	-25.74605	finished	0	-29228.48664
719	KIXXOG_clean_min_charges	0_0.12	1000000	ethane	0.538348401	0.004873557	-25.21896	finished	0	-30184.16649
720	KIXXOG_clean_min_charges	0	1	ethene	-8.21E-08	0		finished	0	0
721	KIXXOG_clean_min_charges	0	10	ethene	-8.21E-07	0		finished	0	0
722	KIXXOG_clean_min_charges	0	100	ethene	-8.21E-06	0		finished	0	0
723	KIXXOG_clean_min_charges	0	1000	ethene	-8.21E-05	0		finished	0	0
724	KIXXOG_clean_min_charges	0	5000	ethene	-0.000410582	3.41E-07		finished	0	0.000676
725	KIXXOG_clean_min_charges	0	10000	ethene	-0.000821553	3.41E-07		finished	0	0.000676
726	KIXXOG_clean_min_charges	0	25000	ethene	-0.002055691	6.38E-07		finished	0	-0.003421
727	KIXXOG_clean_min_charges	0	50000	ethene	-0.004117808	5.40E-07	-3.51487	finished	0	-0.001883
728	KIXXOG_clean_min_charges	0	66700	ethene	-0.005499287	4.18E-07	-1.66205	finished	0	-0.001733
729	KIXXOG_clean_min_charges	0	75000	ethene	-0.00618701	4.18E-07	-1.3798	finished	0	0.000214
730	KIXXOG_clean_min_charges	0	100000	ethene	-0.008262359	1.36E-06	-1.527	finished	0	-0.00287
731	KIXXOG_clean_min_charges	0	250000	ethene	-0.020861685	1.58E-06	-0.96058	finished	0	0.005916
732	KIXXOG_clean_min_charges	0	500000	ethene	-0.042434838	2.50E-06	-0.11676	finished	0	0.021835
733	KIXXOG_clean_min_charges	0	750000	ethene	-0.064770297	3.64E-06	-0.60084	finished	0	0.017622
734	KIXXOG_clean_min_charges	0	1000000	ethene	-0.087928811	3.80E-06	-0.42758	finished	0	0.025929
735	KIXXOG_clean_min_charges	0	1	ethane	-8.20E-08	0		finished	0	0
736	KIXXOG_clean_min_charges	0	10	ethane	-8.20E-07	0		finished	0	0
737	KIXXOG_clean_min_charges	0	100	ethane	-8.20E-06	0		finished	0	0
738	KIXXOG_clean_min_charges	0	1000	ethane	-8.20E-05	0		finished	0	0
739	KIXXOG_clean_min_charges	0	5000	ethane	-0.000410079	0		finished	0	0
740	KIXXOG_clean_min_charges	0	10000	ethane	-0.0008205	0		finished	0	0
741	KIXXOG_clean_min_charges	0	25000	ethane	-0.002053826	0		finished	0	0
742	KIXXOG_clean_min_charges	0	50000	ethane	-0.004116281	0		finished	0	0
743	KIXXOG_clean_min_charges	0	66700	ethane	-0.005498849	1.00E-10		finished	0	0
744	KIXXOG_clean_min_charges	0	75000	ethane	-0.006187447	1.00E-10		finished	0	0
745	KIXXOG_clean_min_charges	0	100000	ethane	-0.008267407	0		finished	0	0
746	KIXXOG_clean_min_charges	0	250000	ethane	-0.020936637	0		finished	0	0
747	KIXXOG_clean_min_charges	0	500000	ethane	-0.042815492	3.41E-07		finished	0	0.001908
748	KIXXOG_clean_min_charges	0	750000	ethane	-0.065738153	4.18E-07		finished	0	0.003199
749	KIXXOG_clean_min_charges	0	1000000	ethane	-0.089825028	4.18E-07		finished	0	0.003199
750	KIXXOG_clean_min_charges	0_0.06	1	ethene	5.53E-06	1.52E-06	-22.6662	finished	0	-0.227396
751	KIXXOG_clean_min_charges	0_0.06	10	ethene	5.16E-05	1.14E-05	-22.58761	finished	0	-2.118234
752	KIXXOG_clean_min_charges	0_0.06	100	ethene	0.000525546	3.37E-05	-22.67022	finished	0	-21.576276
753	KIXXOG_clean_min_charges	0_0.06	1000	ethene	0.005129813	8.79E-05	-22.70728	finished	0	-210.946568
754	KIXXOG_clean_min_charges	0_0.06	5000	ethene	0.024358285	0.00032059	-22.77842	finished	0	-1003.599574
755	KIXXOG_clean_min_charges	0_0.06	10000	ethene	0.046469957	0.000490499	-22.84079	finished	0	-1915.889817
756	KIXXOG_clean_min_charges	0_0.06	25000	ethene	0.100760852	0.001842235	-23.04847	finished	0	-4168.415948
757	KIXXOG_clean_min_charges	0_0.06	50000	ethene	0.167926592	0.000637603	-23.36469	finished	0	-6981.053212
758	KIXXOG_clean_min_charges	0_0.06	66700	ethene	0.202904115	0.001901371	-23.45806	finished	0	-8460.582849
759	KIXXOG_clean_min_charges	0_0.06	75000	ethene	0.218520652	0.001129528	-23.58028	finished	0	-9122.186277
760	KIXXOG_clean_min_charges	0_0.06	100000	ethene	0.256650376	0.003697475	-23.79278	finished	0	-10758.50914
761	KIXXOG_clean_min_charges	0_0.06	250000	ethene	0.390072259	0.003755967	-24.399	finished	0	-16714.50352
762	KIXXOG_clean_min_charges	0_0.06	500000	ethene	0.476261221	0.003270857	-24.71623	finished	0	-21093.5579
763	KIXXOG_clean_min_charges	0_0.06	750000	ethene	0.514548447	0.00166189	-24.76395	finished	0	-23530.1229
764	KIXXOG_clean_min_charges	0_0.06	1000000	ethene	0.530488464	0.004657669	-24.66161	finished	0	-25055.28672
765	KIXXOG_clean_min_charges	0_0.06	1	ethane	1.52E-05	3.83E-06	-26.88621	finished	0	-0.74154
766	KIXXOG_clean_min_charges	0_0.06	10	ethane	0.000154287	1.54E-05	-26.54497	finished	0	-7.413593
767	KIXXOG_clean_min_charges	0_0.06	100	ethane	0.001575103	4.68E-05	-26.48261	finished	0	-75.439134
768	KIXXOG_clean_min_charges	0_0.06	1000	ethane	0.015220305	0.000165547	-26.52076	finished	0	-729.335269
769	KIXXOG_clean_min_charges	0_0.06	5000	ethane	0.065180132	0.000825296	-26.71119	finished	0	-3128.869833
770	KIXXOG_clean_min_charges	0_0.06	10000	ethane	0.113108498	0.00174856	-26.90776	finished	0	-5437.094991
771	KIXXOG_clean_min_charges	0_0.06	25000	ethane	0.204367788	0.002173337	-27.44419	finished	0	-9859.315285
772	KIXXOG_clean_min_charges	0_0.06	50000	ethane	0.290378081	0.002683762	-27.96117	finished	0	-14079.27897
773	KIXXOG_clean_min_charges	0_0.06	66700	ethane	0.329059692	0.001887683	-28.06816	finished	0	-16000.13329
774	KIXXOG_clean_min_charges	0_0.06	75000	ethane	0.344046771	0.003409634	-28.31561	finished	0	-16760.7395
775	KIXXOG_clean_min_charges	0_0.06	100000	ethane	0.382909498	0.002949324	-28.39503	finished	0	-18721.36574
776	KIXXOG_clean_min_charges	0_0.06	250000	ethane	0.48892576	0.003155117	-29.07133	finished	0	-24374.04801
777	KIXXOG_clean_min_charges	0_0.06	500000	ethane	0.552380755	0.003094286	-29.24158	finished	0	-28423.85331
778	KIXXOG_clean_min_charges	0_0.06	750000	ethane	0.564459159	0.003304971	-28.90687	finished	0	-30010.48286
779	KIXXOG_clean_min_charges	0_0.06	1000000	ethane	0.566004335	0.003187625	-28.95977	finished	0	-31195.15216
780	GINLIA_clean_min_charges	0_0.25	1	ethene	5.12E-05	5.58E-06	-26.40242	finished	0	-5.341201
781	GINLIA_clean_min_charges	0_0.25	10	ethene	0.000524723	9.73E-06	-26.47285	finished	0	-54.947465
782	GINLIA_clean_min_charges	0_0.25	100	ethene	0.005195892	9.37E-05	-26.45301	finished	0	-543.465746
783	GINLIA_clean_min_charges	0_0.25	1000	ethene	0.051069976	0.000358419	-26.41881	finished	0	-5334.426187
784	GINLIA_clean_min_charges	0_0.25	5000	ethene	0.23115858	0.001823176	-26.08066	finished	0	-23930.10044
785	GINLIA_clean_min_charges	0_0.25	10000	ethene	0.414693784	0.00370353	-25.90501	finished	0	-42619.4885
786	GINLIA_clean_min_charges	0_0.25	25000	ethene	0.799345569	0.003019297	-25.60257	finished	0	-80955.97957
787	GINLIA_clean_min_charges	0_0.25	50000	ethene	1.221359384	0.003622613	-25.67188	finished	0	-122186.5224
788	GINLIA_clean_min_charges	0_0.25	66700	ethene	1.41663209	0.008530531	-25.66541	finished	0	-141085.9883
789	GINLIA_clean_min_charges	0_0.25	75000	ethene	1.49670089	0.003347126	-25.66261	finished	0	-148807.3459
790	GINLIA_clean_min_charges	0_0.25	100000	ethene	1.700497654	0.006586581	-25.78444	finished	0	-168442.022
791	GINLIA_clean_min_charges	0_0.25	250000	ethene	2.299419949	0.004130165	-25.9471	finished	0	-226428.4998
792	GINLIA_clean_min_charges	0_0.25	500000	ethene	2.67589642	0.00671406	-25.96354	finished	0	-264258.6069
793	GINLIA_clean_min_charges	0_0.25	750000	ethene	2.855616561	0.005652766	-25.70828	finished	0	-283575.9742
794	GINLIA_clean_min_charges	0_0.25	1000000	ethene	2.967809532	0.008705856	-26.01022	finished	0	-296828.041
795	GINLIA_clean_min_charges	0_0.25	1	ethane	0.000175736	8.30E-06	-30.99164	finished	0	-21.603917
796	GINLIA_clean_min_charges	0_0.25	10	ethane	0.001780841	3.47E-05	-30.8887	finished	0	-218.767514
797	GINLIA_clean_min_charges	0_0.25	100	ethane	0.017572326	3.94E-05	-30.91404	finished	0	-2160.275053
798	GINLIA_clean_min_charges	0_0.25	1000	ethane	0.162064811	0.001387105	-30.67438	finished	0	-19779.46662
799	GINLIA_clean_min_charges	0_0.25	5000	ethane	0.602195609	0.002168436	-30.10539	finished	0	-72042.21519
800	GINLIA_clean_min_charges	0_0.25	10000	ethane	0.93668341	0.004265537	-29.83912	finished	0	-110476.8179
801	GINLIA_clean_min_charges	0_0.25	25000	ethane	1.4824132	0.004613249	-30.09567	finished	0	-171926.3587
802	GINLIA_clean_min_charges	0_0.25	50000	ethane	1.909837587	0.003415671	-30.29661	finished	0	-219507.7195
803	GINLIA_clean_min_charges	0_0.25	66700	ethane	2.07474722	0.005680459	-30.55768	finished	0	-237791.8353
804	GINLIA_clean_min_charges	0_0.25	75000	ethane	2.136621976	0.008539183	-30.56436	finished	0	-244786.1002
805	GINLIA_clean_min_charges	0_0.25	100000	ethane	2.287080684	0.005921298	-30.48649	finished	0	-261488.4764
806	GINLIA_clean_min_charges	0_0.25	250000	ethane	2.697997263	0.006283299	-30.60254	finished	0	-308054.2747
807	GINLIA_clean_min_charges	0_0.25	500000	ethane	2.930686939	0.007007431	-29.99196	finished	0	-336001.6732
808	GINLIA_clean_min_charges	0_0.25	750000	ethane	3.042050444	0.005199581	-29.67736	finished	0	-350895.2212
809	GINLIA_clean_min_charges	0_0.25	1000000	ethane	3.104587716	0.007651589	-29.74402	finished	0	-360849.7152
810	GINLIA_clean_min_charges	0_0.12	1	ethene	4.30E-05	4.63E-06	-21.15483	finished	0	-2.648012
811	GINLIA_clean_min_charges	0_0.12	10	ethene	0.000429795	1.84E-05	-21.47731	finished	0	-26.63081
812	GINLIA_clean_min_charges	0_0.12	100	ethene	0.004348121	3.50E-05	-21.45589	finished	0	-269.125205
813	GINLIA_clean_min_charges	0_0.12	1000	ethene	0.043284768	0.000249319	-21.39823	finished	0	-2674.885149
814	GINLIA_clean_min_charges	0_0.12	5000	ethene	0.210919161	0.001163458	-21.36127	finished	0	-12991.01197
815	GINLIA_clean_min_charges	0_0.12	10000	ethene	0.410770791	0.004279609	-21.3279	finished	0	-25204.46774
816	GINLIA_clean_min_charges	0_0.12	25000	ethene	0.923635703	0.002835213	-21.31789	finished	0	-56145.80001
817	GINLIA_clean_min_charges	0_0.12	50000	ethene	1.667152681	0.007348666	-21.38107	finished	0	-100164.3622
818	GINLIA_clean_min_charges	0_0.12	66700	ethene	2.082208783	0.00770177	-21.47363	finished	0	-124416.938
819	GINLIA_clean_min_charges	0_0.12	75000	ethene	2.273377312	0.005968122	-21.57542	finished	0	-135536.0412
820	GINLIA_clean_min_charges	0_0.12	100000	ethene	2.774812522	0.004947837	-21.76344	finished	0	-164452.1717
821	GINLIA_clean_min_charges	0_0.12	250000	ethene	4.72965905	0.008783843	-22.76748	finished	0	-276341.3986
822	GINLIA_clean_min_charges	0_0.12	500000	ethene	6.276194593	0		run
823	GINLIA_clean_min_charges	0_0.12	750000	ethene	7.079083558	0		run
824	GINLIA_clean_min_charges	0_0.12	1000000	ethene	7.550939442	0		run
825	GINLIA_clean_min_charges	0_0.12	1	ethane	0.00012764	8.52E-06	-25.4766	finished	0	-9.407765
826	GINLIA_clean_min_charges	0_0.12	10	ethane	0.001292834	6.30E-05	-25.4119	finished	0	-95.332105
827	GINLIA_clean_min_charges	0_0.12	100	ethane	0.012981909	0.000103792	-25.44484	finished	0	-958.890623
828	GINLIA_clean_min_charges	0_0.12	1000	ethane	0.127687424	0.000370224	-25.35122	finished	0	-9397.452002
829	GINLIA_clean_min_charges	0_0.12	5000	ethane	0.592305319	0.003633731	-25.12941	finished	0	-43048.24631
830	GINLIA_clean_min_charges	0_0.12	10000	ethane	1.06704994	0.004016919	-25.01009	finished	0	-76653.15211
831	GINLIA_clean_min_charges	0_0.12	25000	ethane	2.187669443	0.006359213	-25.13136	finished	0	-153512.5821
832	GINLIA_clean_min_charges	0_0.12	50000	ethane	3.364534902	0.00908585	-25.65227	finished	0	-231377.7224
833	GINLIA_clean_min_charges	0_0.12	66700	ethane	3.919028972	0.011893289	-25.95519	finished	0	-267424.515
834	GINLIA_clean_min_charges	0_0.12	75000	ethane	4.155721583	0.006294718	-26.16706	finished	0	-282676.0642
835	GINLIA_clean_min_charges	0_0.12	100000	ethane	4.750537248	0.005733562	-26.55838	finished	0	-320940.8373
836	GINLIA_clean_min_charges	0_0.12	250000	ethane	6.598143329	0		run
837	GINLIA_clean_min_charges	0_0.12	500000	ethane	7.676249832	0		run
838	GINLIA_clean_min_charges	0_0.12	750000	ethane	8.130720157	0		run
839	GINLIA_clean_min_charges	0_0.12	1000000	ethane	8.372673004	0		run
840	GINLIA_clean_min_charges	0	1	ethene	6.28E-05	6.32E-06	-22.16297	finished	0	-4.413109
841	GINLIA_clean_min_charges	0	10	ethene	0.000624316	1.34E-05	-22.24362	finished	0	-43.863575
842	GINLIA_clean_min_charges	0	100	ethene	0.006226109	8.10E-05	-22.32474	finished	0	-438.83008
843	GINLIA_clean_min_charges	0	1000	ethene	0.061751877	0.000440542	-22.33546	finished	0	-4350.489535
844	GINLIA_clean_min_charges	0	5000	ethene	0.304578633	0.00122259	-22.41644	finished	0	-21417.37985
845	GINLIA_clean_min_charges	0	10000	ethene	0.589737158	0.001782287	-22.47351	finished	0	-41359.88749
846	GINLIA_clean_min_charges	0	25000	ethene	1.369451402	0.00462001	-22.81184	finished	0	-95627.37153
847	GINLIA_clean_min_charges	0	50000	ethene	2.491848963	0.005155202	-23.44716	finished	0	-172940.4094
848	GINLIA_clean_min_charges	0	66700	ethene	3.101675859	0.011965368	-23.75632	finished	0	-214761.2995
849	GINLIA_clean_min_charges	0	75000	ethene	3.369341646	0.009227342	-23.99188	finished	0	-233117.0247
850	GINLIA_clean_min_charges	0	100000	ethene	4.055177082	0.004858257	-24.50523	finished	0	-280159.2408
851	GINLIA_clean_min_charges	0	250000	ethene	6.154546524	0		run
852	GINLIA_clean_min_charges	0	500000	ethene	7.320160824	0		run
853	GINLIA_clean_min_charges	0	750000	ethene	7.820972647	0		run
854	GINLIA_clean_min_charges	0	1000000	ethene	8.109536217	0		run
855	GINLIA_clean_min_charges	0	1	ethane	0.000186806	3.52E-06	-26.21281	finished	0	-15.51252
856	GINLIA_clean_min_charges	0	10	ethane	0.001890307	2.55E-05	-26.11277	finished	0	-156.854412
857	GINLIA_clean_min_charges	0	100	ethane	0.018647165	0.000150853	-26.12126	finished	0	-1546.590349
858	GINLIA_clean_min_charges	0	1000	ethane	0.184368962	0.000692455	-26.12175	finished	0	-15264.32327
859	GINLIA_clean_min_charges	0	5000	ethane	0.847550785	0.002908534	-26.28155	finished	0	-69445.74041
860	GINLIA_clean_min_charges	0	10000	ethane	1.622439868	0.005577979	-26.65394	finished	0	-131867.9984
861	GINLIA_clean_min_charges	0	25000	ethane	3.392049958	0.009420506	-28.17867	finished	0	-272709.8553
862	GINLIA_clean_min_charges	0	50000	ethane	5.015277556	0.013259147	-29.99438	finished	0	-401766.7553
863	GINLIA_clean_min_charges	0	66700	ethane	5.645803379	0		run
864	GINLIA_clean_min_charges	0	75000	ethane	5.871725005	0		run
865	GINLIA_clean_min_charges	0	100000	ethane	6.383360797	0		run
866	GINLIA_clean_min_charges	0	250000	ethane	7.492509514	0		run
867	GINLIA_clean_min_charges	0	500000	ethane	7.968830325	0		run
868	GINLIA_clean_min_charges	0	750000	ethane	8.165281631	0		run
869	GINLIA_clean_min_charges	0	1000000	ethane	8.30546286	0		run
870	GINLIA_clean_min_charges	0_0.06	1	ethene	5.72E-05	6.08E-06	-21.8413	finished	0	-3.780928
871	GINLIA_clean_min_charges	0_0.06	10	ethene	0.000554674	2.37E-05	-21.91231	finished	0	-36.712939
872	GINLIA_clean_min_charges	0_0.06	100	ethene	0.005439505	6.81E-05	-21.95958	finished	0	-361.038413
873	GINLIA_clean_min_charges	0_0.06	1000	ethene	0.054006225	0.000403383	-21.97157	finished	0	-3583.415803
874	GINLIA_clean_min_charges	0_0.06	5000	ethene	0.265316725	0.000582156	-21.99741	finished	0	-17562.67122
875	GINLIA_clean_min_charges	0_0.06	10000	ethene	0.51904695	0.001561232	-22.0706	finished	0	-34275.70227
876	GINLIA_clean_min_charges	0_0.06	25000	ethene	1.196772491	0.008695865	-22.24959	finished	0	-78564.56018
877	GINLIA_clean_min_charges	0_0.06	50000	ethene	2.202714882	0.004666539	-22.71462	finished	0	-143500.2417
878	GINLIA_clean_min_charges	0_0.06	66700	ethene	2.761647519	0.011910038	-22.95385	finished	0	-179281.5593
879	GINLIA_clean_min_charges	0_0.06	75000	ethene	3.011002249	0.005551769	-23.09883	finished	0	-195193.2065
880	GINLIA_clean_min_charges	0_0.06	100000	ethene	3.659610938	0.009193433	-23.39881	finished	0	-236340.9847
881	GINLIA_clean_min_charges	0_0.06	250000	ethene	5.848703843	0		run
882	GINLIA_clean_min_charges	0_0.06	500000	ethene	7.228933735	0		run
883	GINLIA_clean_min_charges	0_0.06	750000	ethene	7.877881675	0		run
884	GINLIA_clean_min_charges	0_0.06	1000000	ethene	8.232066804	0		run
885	GINLIA_clean_min_charges	0_0.06	1	ethane	0.000161822	1.91E-05	-25.95684	finished	0	-12.737553
886	GINLIA_clean_min_charges	0_0.06	10	ethane	0.001609767	3.61E-05	-25.7516	finished	0	-125.981993
887	GINLIA_clean_min_charges	0_0.06	100	ethane	0.016022808	0.000182465	-25.77798	finished	0	-1255.411791
888	GINLIA_clean_min_charges	0_0.06	1000	ethane	0.158469534	0.000981805	-25.79408	finished	0	-12384.58621
889	GINLIA_clean_min_charges	0_0.06	5000	ethane	0.736917859	0.007012027	-25.82198	finished	0	-57000.27065
890	GINLIA_clean_min_charges	0_0.06	10000	ethane	1.389499739	0.00728946	-26.04021	finished	0	-106560.1448
891	GINLIA_clean_min_charges	0_0.06	25000	ethane	2.959999356	0.013289357	-27.03723	finished	0	-223599.4624
892	GINLIA_clean_min_charges	0_0.06	50000	ethane	4.556687872	0.007773045	-28.1384	finished	0	-340667.508
893	GINLIA_clean_min_charges	0_0.06	66700	ethane	5.218532268	0.014396786	-28.66189	finished	0	-388724.3562
894	GINLIA_clean_min_charges	0_0.06	75000	ethane	5.489246065	0.012260484	-28.84737	finished	0	-408344.6243
895	GINLIA_clean_min_charges	0_0.06	100000	ethane	6.084503915	0		run
896	GINLIA_clean_min_charges	0_0.06	250000	ethane	7.556617683	0		run
897	GINLIA_clean_min_charges	0_0.06	500000	ethane	8.267136264	0		run
898	GINLIA_clean_min_charges	0_0.06	750000	ethane	8.553133231	0		run
899	GINLIA_clean_min_charges	0_0.06	1000000	ethane	8.72359325	0		run
900	FEFCUQ_clean_min_charges	0_0.02	1	ethene	2.88E-05	7.21E-06	-18.58806	finished	0	-0.742013
901	FEFCUQ_clean_min_charges	0_0.02	10	ethene	0.000315911	9.44E-06	-18.82047	finished	0	-8.192602
902	FEFCUQ_clean_min_charges	0_0.02	100	ethene	0.003216516	4.46E-05	-18.83045	finished	0	-83.626797
903	FEFCUQ_clean_min_charges	0_0.02	1000	ethene	0.031624623	0.000252006	-18.87293	finished	0	-823.230526
904	FEFCUQ_clean_min_charges	0_0.02	5000	ethene	0.156519065	0.000834366	-18.87905	finished	0	-4067.687544
905	FEFCUQ_clean_min_charges	0_0.02	10000	ethene	0.309027272	0.001502666	-18.87243	finished	0	-8009.725125
906	FEFCUQ_clean_min_charges	0_0.02	25000	ethene	0.745808807	0.001962004	-18.8691	finished	0	-19173.75745
907	FEFCUQ_clean_min_charges	0_0.02	50000	ethene	1.396066269	0.00806731	-18.92613	finished	0	-35491.90859
908	FEFCUQ_clean_min_charges	0_0.02	66700	ethene	1.771538671	0.000863388	-18.89697	finished	0	-44699.72677
909	FEFCUQ_clean_min_charges	0_0.02	75000	ethene	1.954533484	0.013971194	-18.958	finished	0	-49174.2396
910	FEFCUQ_clean_min_charges	0_0.02	100000	ethene	2.476443585	0.008427827	-19.00907	finished	0	-61678.84192
911	FEFCUQ_clean_min_charges	0_0.02	250000	ethene	4.822492735	0.009905656	-19.78886	finished	0	-115336.2984
912	FEFCUQ_clean_min_charges	0_0.02	500000	ethene	6.690831681	0.002637647	-21.1054	finished	0	-156406.3945
913	FEFCUQ_clean_min_charges	0_0.02	750000	ethene	7.587038162	0.016804391	-22.02613	finished	0	-176737.9752
914	FEFCUQ_clean_min_charges	0_0.02	1000000	ethene	8.10069304	0.009304203	-22.58274	finished	0	-189301.6318
915	FEFCUQ_clean_min_charges	0_0.02	1	ethane	8.49E-05	6.80E-06	-22.48741	finished	0	-2.658008
916	FEFCUQ_clean_min_charges	0_0.02	10	ethane	0.000846887	2.76E-05	-22.40777	finished	0	-26.340485
917	FEFCUQ_clean_min_charges	0_0.02	100	ethane	0.008560816	0.000103936	-22.39461	finished	0	-265.660253
918	FEFCUQ_clean_min_charges	0_0.02	1000	ethane	0.085574908	0.000733198	-22.3731	finished	0	-2649.713462
919	FEFCUQ_clean_min_charges	0_0.02	5000	ethane	0.417082008	0.003362906	-22.32269	finished	0	-12814.57592
920	FEFCUQ_clean_min_charges	0_0.02	10000	ethane	0.8090222	0.004754013	-22.30918	finished	0	-24647.74324
921	FEFCUQ_clean_min_charges	0_0.02	25000	ethane	1.830575193	0.012911713	-22.36151	finished	0	-54544.42446
922	FEFCUQ_clean_min_charges	0_0.02	50000	ethane	3.276868394	0.01044733	-22.70276	finished	0	-94420.37066
923	FEFCUQ_clean_min_charges	0_0.02	66700	ethane	4.078399771	0.016056702	-23.03044	finished	0	-115471.1926
924	FEFCUQ_clean_min_charges	0_0.02	75000	ethane	4.420177517	0.019679035	-23.27872	finished	0	-124295.5456
925	FEFCUQ_clean_min_charges	0_0.02	100000	ethane	5.243796259	0.016595177	-23.86656	finished	0	-145040.2475
926	FEFCUQ_clean_min_charges	0_0.02	250000	ethane	7.372909071	0.013341886	-26.27911	finished	0	-198020.4434
927	FEFCUQ_clean_min_charges	0_0.02	500000	ethane	8.397908507	0.012279147	-27.7458	finished	0	-224564.5496
928	FEFCUQ_clean_min_charges	0_0.02	750000	ethane	8.835535543	0.011395719	-28.26114	finished	0	-237253.18
929	FEFCUQ_clean_min_charges	0_0.02	1000000	ethane	9.078160043	0.007898883	-28.52268	finished	0	-245456.8737
930	FEFCUQ_clean_min_charges	0_0.16	1	ethene	3.72E-05	6.52E-06	-19.38842	finished	0	-0.929412
931	FEFCUQ_clean_min_charges	0_0.16	10	ethene	0.000373586	5.32E-05	-19.06455	finished	0	-9.175732
932	FEFCUQ_clean_min_charges	0_0.16	100	ethene	0.00369857	6.88E-05	-19.25702	finished	0	-91.352668
933	FEFCUQ_clean_min_charges	0_0.16	1000	ethene	0.036658231	0.000336977	-19.24341	finished	0	-904.288758
934	FEFCUQ_clean_min_charges	0_0.16	5000	ethene	0.182115979	0.001200667	-19.24323	finished	0	-4478.814126
935	FEFCUQ_clean_min_charges	0_0.16	10000	ethene	0.360206859	0.001376581	-19.29668	finished	0	-8840.268529
936	FEFCUQ_clean_min_charges	0_0.16	25000	ethene	0.877630286	0.004428566	-19.37909	finished	0	-21378.24487
937	FEFCUQ_clean_min_charges	0_0.16	50000	ethene	1.634682394	0.003503491	-19.57592	finished	0	-39409.77574
938	FEFCUQ_clean_min_charges	0_0.16	66700	ethene	2.076376051	0.004855976	-19.74623	finished	0	-49782.95791
939	FEFCUQ_clean_min_charges	0_0.16	75000	ethene	2.279393275	0.010519108	-19.85901	finished	0	-54527.26326
940	FEFCUQ_clean_min_charges	0_0.16	100000	ethene	2.859197536	0.013691545	-20.10595	finished	0	-67922.35408
941	FEFCUQ_clean_min_charges	0_0.16	250000	ethene	4.895368324	0.009923376	-21.43078	finished	0	-114220.5285
942	FEFCUQ_clean_min_charges	0_0.16	500000	ethene	6.174544513	0.010700439	-22.57938	finished	0	-143678.2569
943	FEFCUQ_clean_min_charges	0_0.16	750000	ethene	6.738374774	0.005326264	-23.08203	finished	0	-157390.1743
944	FEFCUQ_clean_min_charges	0_0.16	1000000	ethene	7.074278412	0.016478207	-23.38638	finished	0	-166361.8798
945	FEFCUQ_clean_min_charges	0_0.16	1	ethane	0.00010292	1.28E-05	-22.37372	finished	0	-2.963581
946	FEFCUQ_clean_min_charges	0_0.16	10	ethane	0.001000043	4.79E-05	-22.48457	finished	0	-29.059483
947	FEFCUQ_clean_min_charges	0_0.16	100	ethane	0.010066699	8.59E-05	-22.56067	finished	0	-292.906685
948	FEFCUQ_clean_min_charges	0_0.16	1000	ethane	0.101114769	0.00050585	-22.57422	finished	0	-2938.076491
949	FEFCUQ_clean_min_charges	0_0.16	5000	ethane	0.502630868	0.002334293	-22.66368	finished	0	-14507.77501
950	FEFCUQ_clean_min_charges	0_0.16	10000	ethane	0.993873831	0.005231638	-22.8089	finished	0	-28447.73459
951	FEFCUQ_clean_min_charges	0_0.16	25000	ethane	2.26284945	0.007493925	-23.39134	finished	0	-63488.14336
952	FEFCUQ_clean_min_charges	0_0.16	50000	ethane	3.813611576	0.012679972	-24.50941	finished	0	-104837.7656
953	FEFCUQ_clean_min_charges	0_0.16	66700	ethane	4.453473758	0.006290882	-25.12062	finished	0	-121568.4843
954	FEFCUQ_clean_min_charges	0_0.16	75000	ethane	4.694908162	0.008909647	-25.43129	finished	0	-127873.3087
955	FEFCUQ_clean_min_charges	0_0.16	100000	ethane	5.235012023	0.007893073	-26.01571	finished	0	-141901.666
956	FEFCUQ_clean_min_charges	0_0.16	250000	ethane	6.512863645	0.002553714	-27.50533	finished	0	-175233.5686
957	FEFCUQ_clean_min_charges	0_0.16	500000	ethane	7.16715811	0.004904808	-28.36423	finished	0	-193472.3765
958	FEFCUQ_clean_min_charges	0_0.16	750000	ethane	7.461103765	0.019387751	-28.89562	finished	0	-202751.114
959	FEFCUQ_clean_min_charges	0_0.16	1000000	ethane	7.635677587	0.016789437	-28.8062	finished	0	-209180.6833
960	FEFCUQ_clean_min_charges	1_0.16	1	ethene	2.07E-05	3.50E-06	-16.91178	finished	0	-0.433913
961	FEFCUQ_clean_min_charges	1_0.16	10	ethene	0.000166406	2.11E-05	-16.22885	finished	0	-3.345113
962	FEFCUQ_clean_min_charges	1_0.16	100	ethene	0.001753643	5.30E-05	-16.25112	finished	0	-35.33229
963	FEFCUQ_clean_min_charges	1_0.16	1000	ethene	0.017428876	0.000157227	-16.26868	finished	0	-351.488859
964	FEFCUQ_clean_min_charges	1_0.16	5000	ethene	0.08694769	0.000642498	-16.26807	finished	0	-1749.872656
965	FEFCUQ_clean_min_charges	1_0.16	10000	ethene	0.173803111	0.000887093	-16.27151	finished	0	-3491.101248
966	FEFCUQ_clean_min_charges	1_0.16	25000	ethene	0.431719108	0.001483313	-16.30365	finished	0	-8633.307114
967	FEFCUQ_clean_min_charges	1_0.16	50000	ethene	0.850152232	0.00567796	-16.31102	finished	0	-16880.70361
968	FEFCUQ_clean_min_charges	1_0.16	66700	ethene	1.122944363	0.002771384	-16.34729	finished	0	-22194.91776
969	FEFCUQ_clean_min_charges	1_0.16	75000	ethene	1.254542029	0.007460885	-16.39913	finished	0	-24729.63553
970	FEFCUQ_clean_min_charges	1_0.16	100000	ethene	1.626243848	0.005516355	-16.40281	finished	0	-31860.99229
971	FEFCUQ_clean_min_charges	1_0.16	250000	ethene	3.697888551	0.005145458	-16.88946	finished	0	-69917.88707
972	FEFCUQ_clean_min_charges	1_0.16	500000	ethene	6.178416232	0.019486535	-18.06084	finished	0	-112888.7046
973	FEFCUQ_clean_min_charges	1_0.16	750000	ethene	7.618444849	0.015850162	-19.08579	finished	0	-137603.3062
974	FEFCUQ_clean_min_charges	1_0.16	1000000	ethene	8.502077775	0.013890248	-19.85955	finished	0	-153320.7117
975	FEFCUQ_clean_min_charges	1_0.16	1	ethane	4.76E-05	1.42E-05	-19.22663	finished	0	-1.132152
976	FEFCUQ_clean_min_charges	1_0.16	10	ethane	0.000408574	2.85E-05	-19.32438	finished	0	-9.796676
977	FEFCUQ_clean_min_charges	1_0.16	100	ethane	0.004041228	7.42E-05	-19.20505	finished	0	-96.296586
978	FEFCUQ_clean_min_charges	1_0.16	1000	ethane	0.040473074	0.000198095	-19.21265	finished	0	-963.316928
979	FEFCUQ_clean_min_charges	1_0.16	5000	ethane	0.202848912	0.001242018	-19.23954	finished	0	-4812.046694
980	FEFCUQ_clean_min_charges	1_0.16	10000	ethane	0.403890876	0.000884148	-19.23598	finished	0	-9538.016723
981	FEFCUQ_clean_min_charges	1_0.16	25000	ethane	1.003858512	0.00592452	-19.30457	finished	0	-23414.56017
982	FEFCUQ_clean_min_charges	1_0.16	50000	ethane	1.939924381	0.007768301	-19.45167	finished	0	-44370.89578
983	FEFCUQ_clean_min_charges	1_0.16	66700	ethane	2.557501129	0.008579015	-19.65179	finished	0	-57731.391
984	FEFCUQ_clean_min_charges	1_0.16	75000	ethane	2.864893909	0.004915568	-19.70307	finished	0	-64230.81966
985	FEFCUQ_clean_min_charges	1_0.16	100000	ethane	3.784226037	0.014447412	-20.07257	finished	0	-83248.26879
986	FEFCUQ_clean_min_charges	1_0.16	250000	ethane	7.327297878	0.021973252	-22.608	finished	0	-152214.0743
987	FEFCUQ_clean_min_charges	1_0.16	500000	ethane	9.233014113	0.006990172	-24.93106	finished	0	-189228.91
988	FEFCUQ_clean_min_charges	1_0.16	750000	ethane	9.968098953	0.02024506	-25.91465	finished	0	-204911.829
989	FEFCUQ_clean_min_charges	1_0.16	1000000	ethane	10.36318601	0.018578494	-26.40271	finished	0	-214432.9068
990	FEFCUQ_clean_min_charges	0_0.04	1	ethene	3.26E-05	6.26E-06	-19.11916	finished	0	-0.843108
991	FEFCUQ_clean_min_charges	0_0.04	10	ethene	0.000309776	1.79E-05	-18.8556	finished	0	-7.949082
992	FEFCUQ_clean_min_charges	0_0.04	100	ethene	0.003132148	5.57E-05	-18.76133	finished	0	-80.344954
993	FEFCUQ_clean_min_charges	0_0.04	1000	ethene	0.030935864	0.000264568	-18.77488	finished	0	-792.863406
994	FEFCUQ_clean_min_charges	0_0.04	5000	ethene	0.1530061	0.00116204	-18.76077	finished	0	-3911.64073
995	FEFCUQ_clean_min_charges	0_0.04	10000	ethene	0.301864625	0.00172064	-18.7718	finished	0	-7701.906453
996	FEFCUQ_clean_min_charges	0_0.04	25000	ethene	0.731064647	0.003399167	-18.76045	finished	0	-18503.94883
997	FEFCUQ_clean_min_charges	0_0.04	50000	ethene	1.364587221	0.007970921	-18.7865	finished	0	-34153.22484
998	FEFCUQ_clean_min_charges	0_0.04	66700	ethene	1.736998177	0.007532379	-18.81641	finished	0	-43176.9191
999	FEFCUQ_clean_min_charges	0_0.04	75000	ethene	1.906355315	0.004902278	-18.83355	finished	0	-47251.6019
1000	FEFCUQ_clean_min_charges	0_0.04	100000	ethene	2.429437234	0.003842984	-18.89633	finished	0	-59609.74373
1001	FEFCUQ_clean_min_charges	0_0.04	250000	ethene	4.73494857	0.003572166	-19.66618	finished	0	-111635.2713
1002	FEFCUQ_clean_min_charges	0_0.04	500000	ethene	6.610647307	0.011087519	-21.00797	finished	0	-152574.8186
1003	FEFCUQ_clean_min_charges	0_0.04	750000	ethene	7.503113943	0.017961176	-21.81674	finished	0	-172613.1554
1004	FEFCUQ_clean_min_charges	0_0.04	1000000	ethene	8.013012598	0.005525285	-22.29319	finished	0	-184885.8807
1005	FEFCUQ_clean_min_charges	0_0.04	1	ethane	8.32E-05	4.98E-06	-22.14819	finished	0	-2.522057
1006	FEFCUQ_clean_min_charges	0_0.04	10	ethane	0.000853535	4.56E-05	-22.26191	finished	0	-26.053613
1007	FEFCUQ_clean_min_charges	0_0.04	100	ethane	0.008371545	3.12E-05	-22.23809	finished	0	-255.490477
1008	FEFCUQ_clean_min_charges	0_0.04	1000	ethane	0.083415221	0.00067798	-22.22875	finished	0	-2540.642097
1009	FEFCUQ_clean_min_charges	0_0.04	5000	ethane	0.408093046	0.00302583	-22.20749	finished	0	-12344.74448
1010	FEFCUQ_clean_min_charges	0_0.04	10000	ethane	0.788306327	0.005838286	-22.16357	finished	0	-23633.67458
1011	FEFCUQ_clean_min_charges	0_0.04	25000	ethane	1.784306779	0.013069422	-22.18928	finished	0	-52352.36002
1012	FEFCUQ_clean_min_charges	0_0.04	50000	ethane	3.193531734	0.011266135	-22.56776	finished	0	-90678.81308
1013	FEFCUQ_clean_min_charges	0_0.04	66700	ethane	3.976250743	0.008700808	-22.88917	finished	0	-111016.4196
1014	FEFCUQ_clean_min_charges	0_0.04	75000	ethane	4.319476779	0.012444391	-23.10603	finished	0	-119755.5287
1015	FEFCUQ_clean_min_charges	0_0.04	100000	ethane	5.145518071	0.006963167	-23.69228	finished	0	-140457.9512
1016	FEFCUQ_clean_min_charges	0_0.04	250000	ethane	7.286070408	0.014319152	-26.10722	finished	0	-193154.5068
1017	FEFCUQ_clean_min_charges	0_0.04	500000	ethane	8.322718692	0.01043721	-27.51144	finished	0	-219816.909
1018	FEFCUQ_clean_min_charges	0_0.04	750000	ethane	8.773283928	0.034869393	-28.01355	finished	0	-232791.2754
1019	FEFCUQ_clean_min_charges	0_0.04	1000000	ethane	9.007254076	0.006099377	-28.33817	finished	0	-240548.1656
1020	FEFCUQ_clean_min_charges	1_0.08	1	ethene	2.79E-05	5.73E-06	-18.77781	finished	0	-0.686915
1021	FEFCUQ_clean_min_charges	1_0.08	10	ethene	0.000271784	1.08E-05	-18.38423	finished	0	-6.543587
1022	FEFCUQ_clean_min_charges	1_0.08	100	ethene	0.002649727	6.53E-05	-18.22836	finished	0	-63.647585
1023	FEFCUQ_clean_min_charges	1_0.08	1000	ethene	0.02682661	0.00012241	-18.27858	finished	0	-645.886707
1024	FEFCUQ_clean_min_charges	1_0.08	5000	ethene	0.131863102	0.000607544	-18.24006	finished	0	-3164.104727
1025	FEFCUQ_clean_min_charges	1_0.08	10000	ethene	0.259928964	0.00065538	-18.24036	finished	0	-6220.859315
1026	FEFCUQ_clean_min_charges	1_0.08	25000	ethene	0.626360638	0.001368746	-18.15695	finished	0	-14851.07316
1027	FEFCUQ_clean_min_charges	1_0.08	50000	ethene	1.180439151	0.003215302	-18.0626	finished	0	-27589.41683
1028	FEFCUQ_clean_min_charges	1_0.08	66700	ethene	1.510294776	0.004314064	-17.97426	finished	0	-35012.64114
1029	FEFCUQ_clean_min_charges	1_0.08	75000	ethene	1.66772382	0.008321966	-17.93574	finished	0	-38517.83286
1030	FEFCUQ_clean_min_charges	1_0.08	100000	ethene	2.101425723	0.00903448	-17.93945	finished	0	-47980.61775
1031	FEFCUQ_clean_min_charges	1_0.08	250000	ethene	4.28620233	0.00684539	-18.19471	finished	0	-92987.99409
1032	FEFCUQ_clean_min_charges	1_0.08	500000	ethene	6.503365928	0.016451943	-19.25871	finished	0	-135554.3421
1033	FEFCUQ_clean_min_charges	1_0.08	750000	ethene	7.688196215	0.009019664	-20.24874	finished	0	-158291.3985
1034	FEFCUQ_clean_min_charges	1_0.08	1000000	ethene	8.366370889	0.006953052	-20.97019	finished	0	-171999.0644
1035	FEFCUQ_clean_min_charges	1_0.08	1	ethane	7.48E-05	7.47E-06	-21.85483	finished	0	-2.181049
1036	FEFCUQ_clean_min_charges	1_0.08	10	ethane	0.000702195	9.62E-06	-21.77548	finished	0	-20.279908
1037	FEFCUQ_clean_min_charges	1_0.08	100	ethane	0.007131963	0.000144587	-21.86324	finished	0	-205.967474
1038	FEFCUQ_clean_min_charges	1_0.08	1000	ethane	0.070960581	0.000525091	-21.82472	finished	0	-2044.091719
1039	FEFCUQ_clean_min_charges	1_0.08	5000	ethane	0.343962136	0.002593366	-21.69701	finished	0	-9828.394302
1040	FEFCUQ_clean_min_charges	1_0.08	10000	ethane	0.662316294	0.002355805	-21.57321	finished	0	-18737.69431
1041	FEFCUQ_clean_min_charges	1_0.08	25000	ethane	1.505470701	0.003499705	-21.34661	finished	0	-41514.39898
1042	FEFCUQ_clean_min_charges	1_0.08	50000	ethane	2.666209134	0.008625971	-21.29959	finished	0	-70886.11063
1043	FEFCUQ_clean_min_charges	1_0.08	66700	ethane	3.368224955	0.008211817	-21.41807	finished	0	-87740.57781
1044	FEFCUQ_clean_min_charges	1_0.08	75000	ethane	3.691984297	0.004732608	-21.45799	finished	0	-95321.05159
1045	FEFCUQ_clean_min_charges	1_0.08	100000	ethane	4.570822362	0.011952167	-21.67071	finished	0	-115290.206
1046	FEFCUQ_clean_min_charges	1_0.08	250000	ethane	7.519927451	0.007629591	-24.17565	finished	0	-178291.1179
1047	FEFCUQ_clean_min_charges	1_0.08	500000	ethane	8.953283538	0.004555796	-26.37193	finished	0	-209495.6734
1048	FEFCUQ_clean_min_charges	1_0.08	750000	ethane	9.502468773	0.022326893	-27.33327	finished	0	-222899.9133
1049	FEFCUQ_clean_min_charges	1_0.08	1000000	ethane	9.781206781	0.003758295	-27.76761	finished	0	-230807.3692
1050	FEFCUQ_clean_min_charges	0_0.08	1	ethene	3.14E-05	3.46E-06	-18.61978	finished	0	-0.775094
1051	FEFCUQ_clean_min_charges	0_0.08	10	ethene	0.000301232	7.57E-06	-18.6695	finished	0	-7.505151
1052	FEFCUQ_clean_min_charges	0_0.08	100	ethene	0.002968585	5.13E-05	-18.60907	finished	0	-73.880144
1053	FEFCUQ_clean_min_charges	0_0.08	1000	ethene	0.029991975	0.000103138	-18.60726	finished	0	-746.619532
1054	FEFCUQ_clean_min_charges	0_0.08	5000	ethene	0.14730939	0.000958374	-18.61276	finished	0	-3658.796431
1055	FEFCUQ_clean_min_charges	0_0.08	10000	ethene	0.290594067	0.0005606	-18.56816	finished	0	-7194.092342
1056	FEFCUQ_clean_min_charges	0_0.08	25000	ethene	0.70537714	0.007390821	-18.59328	finished	0	-17344.80279
1057	FEFCUQ_clean_min_charges	0_0.08	50000	ethene	1.32430545	0.004375334	-18.58341	finished	0	-32179.13056
1058	FEFCUQ_clean_min_charges	0_0.08	66700	ethene	1.688962596	0.009787004	-18.61148	finished	0	-40764.41855
1059	FEFCUQ_clean_min_charges	0_0.08	75000	ethene	1.864395079	0.004775429	-18.63416	finished	0	-44856.87435
1060	FEFCUQ_clean_min_charges	0_0.08	100000	ethene	2.355412642	0.006636945	-18.74639	finished	0	-56172.5985
1061	FEFCUQ_clean_min_charges	0_0.08	250000	ethene	4.639548804	0.017778319	-19.58743	finished	0	-106742.5225
1062	FEFCUQ_clean_min_charges	0_0.08	500000	ethene	6.457611218	0.015720878	-20.88685	finished	0	-145830.9756
1063	FEFCUQ_clean_min_charges	0_0.08	750000	ethene	7.313072974	0.012720832	-21.72093	finished	0	-164890.4455
1064	FEFCUQ_clean_min_charges	0_0.08	1000000	ethene	7.8094185	0.006664692	-22.18686	finished	0	-176717.3834
1065	FEFCUQ_clean_min_charges	0_0.08	1	ethane	7.95E-05	1.06E-05	-22.04746	finished	0	-2.364362
1066	FEFCUQ_clean_min_charges	0_0.08	10	ethane	0.000800114	3.50E-05	-22.0291	finished	0	-23.720503
1067	FEFCUQ_clean_min_charges	0_0.08	100	ethane	0.008032501	8.33E-05	-22.00543	finished	0	-237.522815
1068	FEFCUQ_clean_min_charges	0_0.08	1000	ethane	0.079864578	0.000372754	-22.03355	finished	0	-2361.17892
1069	FEFCUQ_clean_min_charges	0_0.08	5000	ethane	0.389213842	0.001152371	-21.99483	finished	0	-11424.10075
1070	FEFCUQ_clean_min_charges	0_0.08	10000	ethane	0.755547042	0.006047294	-21.94798	finished	0	-21981.45209
1071	FEFCUQ_clean_min_charges	0_0.08	25000	ethane	1.721715144	0.014656219	-21.96886	finished	0	-48987.94543
1072	FEFCUQ_clean_min_charges	0_0.08	50000	ethane	3.110142668	0.005889936	-22.38968	finished	0	-85840.69897
1073	FEFCUQ_clean_min_charges	0_0.08	66700	ethane	3.879596709	0.005184303	-22.80245	finished	0	-105375.5032
1074	FEFCUQ_clean_min_charges	0_0.08	75000	ethane	4.222438018	0.012336343	-22.98152	finished	0	-114029.9434
1075	FEFCUQ_clean_min_charges	0_0.08	100000	ethane	5.033174232	0.004799557	-23.62707	finished	0	-134023.6996
1076	FEFCUQ_clean_min_charges	0_0.08	250000	ethane	7.137747075	0.011584768	-26.10662	finished	0	-185557.3064
1077	FEFCUQ_clean_min_charges	0_0.08	500000	ethane	8.147964145	0.007821325	-27.48844	finished	0	-211355.7143
1078	FEFCUQ_clean_min_charges	0_0.08	750000	ethane	8.555525425	0.018245981	-27.83774	finished	0	-222971.6403
1079	FEFCUQ_clean_min_charges	0_0.08	1000000	ethane	8.769857835	0.026041032	-28.15771	finished	0	-230300.8478
1080	FEFCUQ_clean_min_charges	1_0.02	1	ethene	2.76E-05	7.04E-06	-19.06614	finished	0	-0.713459
1081	FEFCUQ_clean_min_charges	1_0.02	10	ethene	0.000298863	1.37E-05	-19.00036	finished	0	-7.780738
1082	FEFCUQ_clean_min_charges	1_0.02	100	ethene	0.00316371	6.54E-05	-18.87846	finished	0	-82.192651
1083	FEFCUQ_clean_min_charges	1_0.02	1000	ethene	0.031150158	0.000480853	-18.88518	finished	0	-808.330681
1084	FEFCUQ_clean_min_charges	1_0.02	5000	ethene	0.154180252	0.000773076	-18.87105	finished	0	-3989.770474
1085	FEFCUQ_clean_min_charges	1_0.02	10000	ethene	0.305271082	0.002294893	-18.88412	finished	0	-7881.088978
1086	FEFCUQ_clean_min_charges	1_0.02	25000	ethene	0.733372581	0.002335312	-18.8349	finished	0	-18769.17739
1087	FEFCUQ_clean_min_charges	1_0.02	50000	ethene	1.372941941	0.008926729	-18.8631	finished	0	-34713.41796
1088	FEFCUQ_clean_min_charges	1_0.02	66700	ethene	1.743303417	0.004130184	-18.79357	finished	0	-43771.35085
1089	FEFCUQ_clean_min_charges	1_0.02	75000	ethene	1.912195356	0.00534886	-18.83569	finished	0	-47845.27777
1090	FEFCUQ_clean_min_charges	1_0.02	100000	ethene	2.432721077	0.012561062	-18.89405	finished	0	-60228.15324
1091	FEFCUQ_clean_min_charges	1_0.02	250000	ethene	4.759735528	0.012318989	-19.5007	finished	0	-112724.3318
1092	FEFCUQ_clean_min_charges	1_0.02	500000	ethene	6.70735985	0.009177502	-20.77524	finished	0	-154594.3802
1093	FEFCUQ_clean_min_charges	1_0.02	750000	ethene	7.647765156	0.012797809	-21.65294	finished	0	-175271.0365
1094	FEFCUQ_clean_min_charges	1_0.02	1000000	ethene	8.176801724	0.007895985	-22.24772	finished	0	-187702.0897
1095	FEFCUQ_clean_min_charges	1_0.02	1	ethane	8.33E-05	1.14E-05	-22.67104	finished	0	-2.59882
1096	FEFCUQ_clean_min_charges	1_0.02	10	ethane	0.000850694	4.16E-05	-22.53167	finished	0	-26.468052
1097	FEFCUQ_clean_min_charges	1_0.02	100	ethane	0.008503633	8.15E-05	-22.37181	finished	0	-262.629729
1098	FEFCUQ_clean_min_charges	1_0.02	1000	ethane	0.084476873	0.000416936	-22.3824	finished	0	-2608.65783
1099	FEFCUQ_clean_min_charges	1_0.02	5000	ethane	0.411949115	0.001068273	-22.3741	finished	0	-12625.44937
1100	FEFCUQ_clean_min_charges	1_0.02	10000	ethane	0.795870578	0.005890259	-22.31811	finished	0	-24175.75205
1101	FEFCUQ_clean_min_charges	1_0.02	25000	ethane	1.788244924	0.005901439	-22.30088	finished	0	-53082.66957
1102	FEFCUQ_clean_min_charges	1_0.02	50000	ethane	3.204348325	0.008349236	-22.50662	finished	0	-91831.419
1103	FEFCUQ_clean_min_charges	1_0.02	66700	ethane	3.989050246	0.011959653	-22.83181	finished	0	-112155.3829
1104	FEFCUQ_clean_min_charges	1_0.02	75000	ethane	4.337408497	0.01920263	-23.00617	finished	0	-121062.3523
1105	FEFCUQ_clean_min_charges	1_0.02	100000	ethane	5.181834221	0.009761204	-23.46195	finished	0	-142025.0207
1106	FEFCUQ_clean_min_charges	1_0.02	250000	ethane	7.454843273	0.011659122	-25.87413	finished	0	-196869.6117
1107	FEFCUQ_clean_min_charges	1_0.02	500000	ethane	8.550990071	0.012179704	-27.43061	finished	0	-224471.3325
1108	FEFCUQ_clean_min_charges	1_0.02	750000	ethane	8.999792464	0.01110313	-28.08144	finished	0	-237097.8205
1109	FEFCUQ_clean_min_charges	1_0.02	1000000	ethane	9.244371062	0.00986504	-28.37389	finished	0	-245089.8143
1110	FEFCUQ_clean_min_charges	1_0.04	1	ethene	2.70E-05	2.90E-06	-18.42223	finished	0	-0.687164
1111	FEFCUQ_clean_min_charges	1_0.04	10	ethene	0.000293562	1.35E-05	-18.60685	finished	0	-7.397686
1112	FEFCUQ_clean_min_charges	1_0.04	100	ethene	0.002870954	0.000108199	-18.61741	finished	0	-72.390636
1113	FEFCUQ_clean_min_charges	1_0.04	1000	ethene	0.02895344	0.000369077	-18.56816	finished	0	-728.367685
1114	FEFCUQ_clean_min_charges	1_0.04	5000	ethene	0.143602808	0.000805488	-18.56032	finished	0	-3602.332628
1115	FEFCUQ_clean_min_charges	1_0.04	10000	ethene	0.282460556	0.001593539	-18.55565	finished	0	-7067.102179
1116	FEFCUQ_clean_min_charges	1_0.04	25000	ethene	0.682956988	0.004903911	-18.54181	finished	0	-16956.64025
1117	FEFCUQ_clean_min_charges	1_0.04	50000	ethene	1.286781381	0.007761347	-18.54431	finished	0	-31586.18664
1118	FEFCUQ_clean_min_charges	1_0.04	66700	ethene	1.64533658	0.009727761	-18.54795	finished	0	-40126.08647
1119	FEFCUQ_clean_min_charges	1_0.04	75000	ethene	1.810185898	0.007771879	-18.4959	finished	0	-43965.91597
1120	FEFCUQ_clean_min_charges	1_0.04	100000	ethene	2.294726126	0.010163915	-18.56124	finished	0	-55214.9089
1121	FEFCUQ_clean_min_charges	1_0.04	250000	ethene	4.580327064	0.014865019	-19.17068	finished	0	-105573.9183
1122	FEFCUQ_clean_min_charges	1_0.04	500000	ethene	6.564674409	0.010320915	-20.30341	finished	0	-147219.111
1123	FEFCUQ_clean_min_charges	1_0.04	750000	ethene	7.535537282	0.010374311	-21.19525	finished	0	-168006.9245
1124	FEFCUQ_clean_min_charges	1_0.04	1000000	ethene	8.10708117	0.004429365	-21.85397	finished	0	-181016.3487
1125	FEFCUQ_clean_min_charges	1_0.04	1	ethane	7.24E-05	1.04E-05	-22.03061	finished	0	-2.182943
1126	FEFCUQ_clean_min_charges	1_0.04	10	ethane	0.000788761	2.94E-05	-22.01299	finished	0	-23.605
1127	FEFCUQ_clean_min_charges	1_0.04	100	ethane	0.007767991	7.66E-05	-22.04036	finished	0	-232.821541
1128	FEFCUQ_clean_min_charges	1_0.04	1000	ethane	0.077055185	0.000499461	-22.02666	finished	0	-2306.734236
1129	FEFCUQ_clean_min_charges	1_0.04	5000	ethane	0.376096302	0.001993173	-21.98541	finished	0	-11173.62704
1130	FEFCUQ_clean_min_charges	1_0.04	10000	ethane	0.733660864	0.001584935	-21.95373	finished	0	-21624.38856
1131	FEFCUQ_clean_min_charges	1_0.04	25000	ethane	1.663784165	0.01026009	-21.93373	finished	0	-47948.23213
1132	FEFCUQ_clean_min_charges	1_0.04	50000	ethane	2.985424688	0.012018086	-22.09006	finished	0	-83283.8539
1133	FEFCUQ_clean_min_charges	1_0.04	66700	ethane	3.754281417	0.016298328	-22.35611	finished	0	-102859.3003
1134	FEFCUQ_clean_min_charges	1_0.04	75000	ethane	4.088928337	0.015197899	-22.51291	finished	0	-111168.2775
1135	FEFCUQ_clean_min_charges	1_0.04	100000	ethane	4.955318297	0.007937918	-23.01335	finished	0	-132322.5474
1136	FEFCUQ_clean_min_charges	1_0.04	250000	ethane	7.318171112	0.012643928	-25.28939	finished	0	-187934.3989
1137	FEFCUQ_clean_min_charges	1_0.04	500000	ethane	8.48634119	0.015425656	-27.05325	finished	0	-216417.9426
1138	FEFCUQ_clean_min_charges	1_0.04	750000	ethane	8.980310758	0.010024779	-27.76364	finished	0	-229861.9973
1139	FEFCUQ_clean_min_charges	1_0.04	1000000	ethane	9.224318487	0.014332827	-27.8573	finished	0	-237504.9996
1140	FEFCUQ_clean_min_charges	0	1	ethene	3.39E-05	9.27E-06	-19.20618	finished	0	-0.89716
1141	FEFCUQ_clean_min_charges	0	10	ethene	0.000321759	2.15E-05	-19.09243	finished	0	-8.534639
1142	FEFCUQ_clean_min_charges	0	100	ethene	0.003313691	6.58E-05	-18.85061	finished	0	-87.025415
1143	FEFCUQ_clean_min_charges	0	1000	ethene	0.032233712	9.22E-05	-18.95294	finished	0	-850.962089
1144	FEFCUQ_clean_min_charges	0	5000	ethene	0.159873394	0.00070783	-18.94952	finished	0	-4209.983819
1145	FEFCUQ_clean_min_charges	0	10000	ethene	0.315976168	0.001436545	-18.94963	finished	0	-8297.816739
1146	FEFCUQ_clean_min_charges	0	25000	ethene	0.761975773	0.003498039	-18.96893	finished	0	-19856.16151
1147	FEFCUQ_clean_min_charges	0	50000	ethene	1.424599253	0.007116307	-18.98967	finished	0	-36693.7602
1148	FEFCUQ_clean_min_charges	0	66700	ethene	1.810698393	0.008456887	-19.01231	finished	0	-46331.97537
1149	FEFCUQ_clean_min_charges	0	75000	ethene	1.992884112	0.009652124	-19.06324	finished	0	-50828.68929
1150	FEFCUQ_clean_min_charges	0	100000	ethene	2.532832579	0.012873078	-19.10519	finished	0	-63942.24855
1151	FEFCUQ_clean_min_charges	0	250000	ethene	4.891609639	0.013656131	-19.93578	finished	0	-118613.1588
1152	FEFCUQ_clean_min_charges	0	500000	ethene	6.757592919	0.010516738	-21.24011	finished	0	-160258.101
1153	FEFCUQ_clean_min_charges	0	750000	ethene	7.631820216	0.010545112	-22.14095	finished	0	-180363.561
1154	FEFCUQ_clean_min_charges	0	1000000	ethene	8.132482603	0.011428042	-22.67022	finished	0	-192785.467
1155	FEFCUQ_clean_min_charges	0	1	ethane	8.67E-05	1.08E-05	-22.52292	finished	0	-2.736795
1156	FEFCUQ_clean_min_charges	0	10	ethane	0.00088533	3.39E-05	-22.5305	finished	0	-27.864065
1157	FEFCUQ_clean_min_charges	0	100	ethane	0.008870073	0.000108939	-22.41194	finished	0	-278.279371
1158	FEFCUQ_clean_min_charges	0	1000	ethane	0.087841829	0.000290669	-22.44205	finished	0	-2755.095937
1159	FEFCUQ_clean_min_charges	0	5000	ethane	0.429709798	0.003104715	-22.42211	finished	0	-13377.62193
1160	FEFCUQ_clean_min_charges	0	10000	ethane	0.83239297	0.001661638	-22.4132	finished	0	-25699.76868
1161	FEFCUQ_clean_min_charges	0	25000	ethane	1.873026322	0.00387687	-22.46019	finished	0	-56559.93139
1162	FEFCUQ_clean_min_charges	0	50000	ethane	3.362607438	0.009667011	-22.84583	finished	0	-98149.96998
1163	FEFCUQ_clean_min_charges	0	66700	ethane	4.163052909	0.014160433	-23.22816	finished	0	-119432.812
1164	FEFCUQ_clean_min_charges	0	75000	ethane	4.51382661	0.011989634	-23.43923	finished	0	-128623.9552
1165	FEFCUQ_clean_min_charges	0	100000	ethane	5.332781508	0.018231241	-24.05305	finished	0	-149544.9404
1166	FEFCUQ_clean_min_charges	0	250000	ethane	7.412966385	0.013634455	-26.45764	finished	0	-201902.4045
1167	FEFCUQ_clean_min_charges	0	500000	ethane	8.431918116	0.008545768	-27.91747	finished	0	-228801.8936
1168	FEFCUQ_clean_min_charges	0	750000	ethane	8.867303542	0.013285205	-28.39898	finished	0	-241713.1418
1169	FEFCUQ_clean_min_charges	0	1000000	ethane	9.083990704	0.017916999	-28.79726	finished	0	-249355.5776
1170	DEYLUQ_clean_min_charges	1_0.03	1	ethene	5.28E-05	9.21E-06	-23.19137	finished	0	-3.812506
1171	DEYLUQ_clean_min_charges	1_0.03	10	ethene	0.000515425	3.03E-05	-23.40659	finished	0	-37.599563
1172	DEYLUQ_clean_min_charges	1_0.03	100	ethene	0.005188415	6.70E-05	-23.37926	finished	0	-377.95085
1173	DEYLUQ_clean_min_charges	1_0.03	1000	ethene	0.051156067	0.000196363	-23.46536	finished	0	-3723.87703
1174	DEYLUQ_clean_min_charges	1_0.03	5000	ethene	0.237458806	0.001288091	-23.87926	finished	0	-17274.08898
1175	DEYLUQ_clean_min_charges	1_0.03	10000	ethene	0.432793173	0.00134927	-24.30863	finished	0	-31476.97021
1176	DEYLUQ_clean_min_charges	1_0.03	25000	ethene	0.806799293	0.00323422	-25.26467	finished	0	-58787.83786
1177	DEYLUQ_clean_min_charges	1_0.03	50000	ethene	1.131398507	0.004941819	-26.14665	finished	0	-82644.56012
1178	DEYLUQ_clean_min_charges	1_0.03	66700	ethene	1.259997641	0.0045232	-26.4479	finished	0	-92188.02784
1179	DEYLUQ_clean_min_charges	1_0.03	75000	ethene	1.309099762	0.003828687	-26.53637	finished	0	-95834.00192
1180	DEYLUQ_clean_min_charges	1_0.03	100000	ethene	1.421496257	0.002982818	-26.87089	finished	0	-104275.1704
1181	DEYLUQ_clean_min_charges	1_0.03	250000	ethene	1.70835899	0.00562051	-27.40101	finished	0	-126286.9351
1182	DEYLUQ_clean_min_charges	1_0.03	500000	ethene	1.863815623	0.005535411	-27.54847	finished	0	-139181.1719
1183	DEYLUQ_clean_min_charges	1_0.03	750000	ethene	1.933833685	0.004522494	-27.56786	finished	0	-145841.8758
1184	DEYLUQ_clean_min_charges	1_0.03	1000000	ethene	1.96902484	0.00163504	-27.35588	finished	0	-149990.4053
1185	DEYLUQ_clean_min_charges	1_0.03	1	ethane	0.000192455	6.89E-06	-27.38524	finished	0	-16.537921
1186	DEYLUQ_clean_min_charges	1_0.03	10	ethane	0.001967779	3.50E-05	-27.32299	finished	0	-168.787513
1187	DEYLUQ_clean_min_charges	1_0.03	100	ethane	0.019752917	0.000215058	-27.35962	finished	0	-1693.874206
1188	DEYLUQ_clean_min_charges	1_0.03	1000	ethane	0.187121798	0.000862434	-27.8618	finished	0	-16033.38178
1189	DEYLUQ_clean_min_charges	1_0.03	5000	ethane	0.697452934	0.001977013	-29.47233	finished	0	-59780.76634
1190	DEYLUQ_clean_min_charges	1_0.03	10000	ethane	1.000369009	0.001694919	-30.6147	finished	0	-85928.42667
1191	DEYLUQ_clean_min_charges	1_0.03	25000	ethane	1.352001914	0.003093566	-32.00446	finished	0	-116527.5119
1192	DEYLUQ_clean_min_charges	1_0.03	50000	ethane	1.55501732	0.002832982	-32.65532	finished	0	-134385.4314
1193	DEYLUQ_clean_min_charges	1_0.03	66700	ethane	1.624176099	0.004941422	-32.70984	finished	0	-140576.3464
1194	DEYLUQ_clean_min_charges	1_0.03	75000	ethane	1.651105658	0.002368022	-32.67575	finished	0	-142962.551
1195	DEYLUQ_clean_min_charges	1_0.03	100000	ethane	1.707637647	0.002653648	-32.7792	finished	0	-148070.7346
1196	DEYLUQ_clean_min_charges	1_0.03	250000	ethane	1.855577531	0.003313807	-32.4223	finished	0	-161904.1939
1197	DEYLUQ_clean_min_charges	1_0.03	500000	ethane	1.929830221	0.006884966	-31.71626	finished	0	-170126.1489
1198	DEYLUQ_clean_min_charges	1_0.03	750000	ethane	1.96353801	0.005205016	-32.21605	finished	0	-174794.124
1199	DEYLUQ_clean_min_charges	1_0.03	1000000	ethane	1.975536386	0.012008221	-31.5162	finished	0	-177790.7104
1200	DEYLUQ_clean_min_charges	0_0.01	1	ethene	4.89E-05	4.01E-06	-22.78462	finished	0	-3.539962
1201	DEYLUQ_clean_min_charges	0_0.01	10	ethene	0.000459828	1.06E-05	-23.0536	finished	0	-33.477112
1202	DEYLUQ_clean_min_charges	0_0.01	100	ethene	0.004623711	5.56E-05	-23.03148	finished	0	-335.911568
1203	DEYLUQ_clean_min_charges	0_0.01	1000	ethene	0.045635605	0.000335779	-23.15111	finished	0	-3317.385025
1204	DEYLUQ_clean_min_charges	0_0.01	5000	ethene	0.214620504	0.000937632	-23.61254	finished	0	-15609.30665
1205	DEYLUQ_clean_min_charges	0_0.01	10000	ethene	0.395688921	0.001202764	-24.09258	finished	0	-28800.3821
1206	DEYLUQ_clean_min_charges	0_0.01	25000	ethene	0.756076544	0.003851355	-25.07398	finished	0	-55193.2092
1207	DEYLUQ_clean_min_charges	0_0.01	50000	ethene	1.066959764	0.0022322	-25.97436	finished	0	-78200.26821
1208	DEYLUQ_clean_min_charges	0_0.01	66700	ethene	1.193694987	0.002741224	-26.44368	finished	0	-87679.22633
1209	DEYLUQ_clean_min_charges	0_0.01	75000	ethene	1.23883146	0.003160018	-26.57039	finished	0	-91053.50613
1210	DEYLUQ_clean_min_charges	0_0.01	100000	ethene	1.350936327	0.004313723	-26.89791	finished	0	-99532.11482
1211	DEYLUQ_clean_min_charges	0_0.01	250000	ethene	1.628328724	0.002777969	-27.63791	finished	0	-121155.3463
1212	DEYLUQ_clean_min_charges	0_0.01	500000	ethene	1.781245434	0.002731368	-27.81289	finished	0	-134033.4203
1213	DEYLUQ_clean_min_charges	0_0.01	750000	ethene	1.847528214	0.005202356	-27.65863	finished	0	-140423.0227
1214	DEYLUQ_clean_min_charges	0_0.01	1000000	ethene	1.888317194	0.004034514	-27.55808	finished	0	-144991.1313
1215	DEYLUQ_clean_min_charges	0_0.01	1	ethane	0.000171231	9.51E-06	-26.8681	finished	0	-14.638718
1216	DEYLUQ_clean_min_charges	0_0.01	10	ethane	0.001716575	2.11E-05	-26.90299	finished	0	-146.673229
1217	DEYLUQ_clean_min_charges	0_0.01	100	ethane	0.017168275	0.000116337	-26.96945	finished	0	-1468.554164
1218	DEYLUQ_clean_min_charges	0_0.01	1000	ethane	0.165863721	0.001204093	-27.50135	finished	0	-14182.07348
1219	DEYLUQ_clean_min_charges	0_0.01	5000	ethane	0.642506469	0.004756384	-29.21117	finished	0	-55080.64382
1220	DEYLUQ_clean_min_charges	0_0.01	10000	ethane	0.933056366	0.003059099	-30.41921	finished	0	-80244.49806
1221	DEYLUQ_clean_min_charges	0_0.01	25000	ethane	1.27933857	0.002339699	-31.84832	finished	0	-110593.5985
1222	DEYLUQ_clean_min_charges	0_0.01	50000	ethane	1.472253231	0.004180934	-32.65802	finished	0	-127827.769
1223	DEYLUQ_clean_min_charges	0_0.01	66700	ethane	1.538572093	0.003576489	-33.01234	finished	0	-133877.015
1224	DEYLUQ_clean_min_charges	0_0.01	75000	ethane	1.56379992	0.002663943	-32.87807	finished	0	-136122.2531
1225	DEYLUQ_clean_min_charges	0_0.01	100000	ethane	1.620093027	0.004503276	-32.86142	finished	0	-141309.5599
1226	DEYLUQ_clean_min_charges	0_0.01	250000	ethane	1.759288889	0.003208088	-32.7468	finished	0	-154604.2925
1227	DEYLUQ_clean_min_charges	0_0.01	500000	ethane	1.837852583	0.009451593	-32.41819	finished	0	-163141.8214
1228	DEYLUQ_clean_min_charges	0_0.01	750000	ethane	1.873072027	0.010876441	-32.06705	finished	0	-168074.1592
1229	DEYLUQ_clean_min_charges	0_0.01	1000000	ethane	1.888671356	0.008022593	-32.19649	finished	0	-171296.4119
1230	DEYLUQ_clean_min_charges	0_0.03	1	ethene	4.99E-05	7.42E-06	-23.36	finished	0	-3.678297
1231	DEYLUQ_clean_min_charges	0_0.03	10	ethene	0.000515095	1.89E-05	-23.38921	finished	0	-37.90969
1232	DEYLUQ_clean_min_charges	0_0.03	100	ethene	0.005177902	7.06E-05	-23.41682	finished	0	-381.573222
1233	DEYLUQ_clean_min_charges	0_0.03	1000	ethene	0.051270051	8.05E-05	-23.56208	finished	0	-3781.951124
1234	DEYLUQ_clean_min_charges	0_0.03	5000	ethene	0.238097352	0.001336338	-24.07275	finished	0	-17576.90338
1235	DEYLUQ_clean_min_charges	0_0.03	10000	ethene	0.433616825	0.002940046	-24.6139	finished	0	-32056.93318
1236	DEYLUQ_clean_min_charges	0_0.03	25000	ethene	0.794445389	0.002599221	-25.7212	finished	0	-58955.66916
1237	DEYLUQ_clean_min_charges	0_0.03	50000	ethene	1.095492286	0.001852181	-26.69644	finished	0	-81724.2587
1238	DEYLUQ_clean_min_charges	0_0.03	66700	ethene	1.21286053	0.002960625	-27.13701	finished	0	-90693.17275
1239	DEYLUQ_clean_min_charges	0_0.03	75000	ethene	1.256020689	0.00550851	-27.27181	finished	0	-94028.18908
1240	DEYLUQ_clean_min_charges	0_0.03	100000	ethene	1.355829298	0.005252017	-27.48054	finished	0	-101772.0443
1241	DEYLUQ_clean_min_charges	0_0.03	250000	ethene	1.605852356	0.003849714	-28.10477	finished	0	-121737.2696
1242	DEYLUQ_clean_min_charges	0_0.03	500000	ethene	1.743517194	0.002518765	-28.149	finished	0	-133735.5069
1243	DEYLUQ_clean_min_charges	0_0.03	750000	ethene	1.796904776	0.006027432	-28.03307	finished	0	-139217.6234
1244	DEYLUQ_clean_min_charges	0_0.03	1000000	ethene	1.83196767	0.006205121	-27.8741	finished	0	-143410.3122
1245	DEYLUQ_clean_min_charges	0_0.03	1	ethane	0.000200729	4.95E-06	-27.33781	finished	0	-17.383863
1246	DEYLUQ_clean_min_charges	0_0.03	10	ethane	0.001989762	3.97E-05	-27.31856	finished	0	-172.40437
1247	DEYLUQ_clean_min_charges	0_0.03	100	ethane	0.019860962	0.000119321	-27.42909	finished	0	-1723.074221
1248	DEYLUQ_clean_min_charges	0_0.03	1000	ethane	0.189521028	0.001115111	-28.05816	finished	0	-16444.1356
1249	DEYLUQ_clean_min_charges	0_0.03	5000	ethane	0.695806919	0.002385797	-30.03462	finished	0	-60680.24645
1250	DEYLUQ_clean_min_charges	0_0.03	10000	ethane	0.978118623	0.002426751	-31.2395	finished	0	-85644.97489
1251	DEYLUQ_clean_min_charges	0_0.03	25000	ethane	1.294133886	0.005330473	-32.76748	finished	0	-114026.6995
1252	DEYLUQ_clean_min_charges	0_0.03	50000	ethane	1.47047321	0.003391638	-33.42711	finished	0	-130192.8499
1253	DEYLUQ_clean_min_charges	0_0.03	66700	ethane	1.528216726	0.00440446	-33.63274	finished	0	-135514.583
1254	DEYLUQ_clean_min_charges	0_0.03	75000	ethane	1.552696109	0.002508333	-33.62355	finished	0	-137838.4643
1255	DEYLUQ_clean_min_charges	0_0.03	100000	ethane	1.601187512	0.00401934	-33.77883	finished	0	-142441.8181
1256	DEYLUQ_clean_min_charges	0_0.03	250000	ethane	1.718559919	0.003539284	-33.13645	finished	0	-154037.4028
1257	DEYLUQ_clean_min_charges	0_0.03	500000	ethane	1.782201779	0.005235138	-32.54744	finished	0	-161423.017
1258	DEYLUQ_clean_min_charges	0_0.03	750000	ethane	1.808038266	0.008103462	-32.5171	finished	0	-165532.5636
1259	DEYLUQ_clean_min_charges	0_0.03	1000000	ethane	1.821762904	0.006607874	-32.29462	finished	0	-168580.4681
1260	DEYLUQ_clean_min_charges	1_0.12	1	ethene	3.36E-05	4.77E-06	-23.19743	finished	0	-2.304525
1261	DEYLUQ_clean_min_charges	1_0.12	10	ethene	0.000331015	1.23E-05	-23.29308	finished	0	-22.735928
1262	DEYLUQ_clean_min_charges	1_0.12	100	ethene	0.003278895	3.71E-05	-23.3534	finished	0	-225.763759
1263	DEYLUQ_clean_min_charges	1_0.12	1000	ethene	0.031933576	0.000250313	-23.40983	finished	0	-2198.429756
1264	DEYLUQ_clean_min_charges	1_0.12	5000	ethene	0.145600347	0.000933106	-23.60158	finished	0	-10005.31166
1265	DEYLUQ_clean_min_charges	1_0.12	10000	ethene	0.260481062	0.001688936	-23.79098	finished	0	-17860.75562
1266	DEYLUQ_clean_min_charges	1_0.12	25000	ethene	0.491413017	0.002449588	-24.42414	finished	0	-33638.46595
1267	DEYLUQ_clean_min_charges	1_0.12	50000	ethene	0.696680052	0.002728988	-25.05163	finished	0	-47660.21595
1268	DEYLUQ_clean_min_charges	1_0.12	66700	ethene	0.778738044	0.003145492	-25.43559	finished	0	-53302.10882
1269	DEYLUQ_clean_min_charges	1_0.12	75000	ethene	0.812309192	0.003484939	-25.53514	finished	0	-55613.85807
1270	DEYLUQ_clean_min_charges	1_0.12	100000	ethene	0.892079703	0.005005539	-25.92141	finished	0	-61133.3381
1271	DEYLUQ_clean_min_charges	1_0.12	250000	ethene	1.136353343	0.003617927	-26.65971	finished	0	-78432.75612
1272	DEYLUQ_clean_min_charges	1_0.12	500000	ethene	1.283820694	0.003464726	-26.98086	finished	0	-89429.72711
1273	DEYLUQ_clean_min_charges	1_0.12	750000	ethene	1.353429722	0.004706228	-27.0006	finished	0	-95121.29391
1274	DEYLUQ_clean_min_charges	1_0.12	1000000	ethene	1.394765893	0.007944971	-26.96529	finished	0	-98929.72978
1275	DEYLUQ_clean_min_charges	1_0.12	1	ethane	0.000118933	2.37E-06	-27.20427	finished	0	-9.636805
1276	DEYLUQ_clean_min_charges	1_0.12	10	ethane	0.001220349	4.49E-05	-27.42625	finished	0	-99.407205
1277	DEYLUQ_clean_min_charges	1_0.12	100	ethane	0.012347935	0.000114416	-27.48635	finished	0	-1006.186545
1278	DEYLUQ_clean_min_charges	1_0.12	1000	ethane	0.114112181	0.000682633	-27.64367	finished	0	-9272.690004
1279	DEYLUQ_clean_min_charges	1_0.12	5000	ethane	0.407585513	0.001301781	-28.40236	finished	0	-32919.66412
1280	DEYLUQ_clean_min_charges	1_0.12	10000	ethane	0.591233259	0.002788277	-29.04763	finished	0	-47644.2964
1281	DEYLUQ_clean_min_charges	1_0.12	25000	ethane	0.818635363	0.004598746	-30.30283	finished	0	-65862.19182
1282	DEYLUQ_clean_min_charges	1_0.12	50000	ethane	0.982021066	0.004102144	-31.20915	finished	0	-79192.86752
1283	DEYLUQ_clean_min_charges	1_0.12	66700	ethane	1.042340802	0.002829096	-31.52703	finished	0	-84157.49053
1284	DEYLUQ_clean_min_charges	1_0.12	75000	ethane	1.06908349	0.004464292	-31.58979	finished	0	-86332.8548
1285	DEYLUQ_clean_min_charges	1_0.12	100000	ethane	1.127728771	0.00403632	-31.91099	finished	0	-91187.24531
1286	DEYLUQ_clean_min_charges	1_0.12	250000	ethane	1.284862987	0.002949242	-32.18776	finished	0	-104462.3931
1287	DEYLUQ_clean_min_charges	1_0.12	500000	ethane	1.376292421	0.003104872	-32.12035	finished	0	-112800.6819
1288	DEYLUQ_clean_min_charges	1_0.12	750000	ethane	1.417145028	0.008910467	-31.76709	finished	0	-117186.6395
1289	DEYLUQ_clean_min_charges	1_0.12	1000000	ethane	1.433778211	0.008384045	-31.29297	finished	0	-119725.543
1290	DEYLUQ_clean_min_charges	1_0.06	1	ethene	2.98E-05	3.16E-06	-22.71718	finished	0	-2.059354
1291	DEYLUQ_clean_min_charges	1_0.06	10	ethene	0.000320602	1.14E-05	-22.39705	finished	0	-21.853272
1292	DEYLUQ_clean_min_charges	1_0.06	100	ethene	0.003264333	2.52E-05	-22.4437	finished	0	-223.693142
1293	DEYLUQ_clean_min_charges	1_0.06	1000	ethene	0.032364646	0.000286391	-22.50773	finished	0	-2217.459268
1294	DEYLUQ_clean_min_charges	1_0.06	5000	ethene	0.154306744	0.000832889	-22.78581	finished	0	-10559.66468
1295	DEYLUQ_clean_min_charges	1_0.06	10000	ethene	0.289092593	0.001846558	-23.04731	finished	0	-19752.38327
1296	DEYLUQ_clean_min_charges	1_0.06	25000	ethene	0.594147602	0.003631066	-23.42073	finished	0	-40436.33644
1297	DEYLUQ_clean_min_charges	1_0.06	50000	ethene	0.896067568	0.002669522	-23.65476	finished	0	-60608.76454
1298	DEYLUQ_clean_min_charges	1_0.06	66700	ethene	1.039204983	0.00289222	-23.65305	finished	0	-70065.70824
1299	DEYLUQ_clean_min_charges	1_0.06	75000	ethene	1.103115125	0.002853469	-23.75555	finished	0	-74277.86833
1300	DEYLUQ_clean_min_charges	1_0.06	100000	ethene	1.250021733	0.004999015	-23.85191	finished	0	-83820.00934
1301	DEYLUQ_clean_min_charges	1_0.06	250000	ethene	1.683215534	0.00159687	-24.6702	finished	0	-112049.2396
1302	DEYLUQ_clean_min_charges	1_0.06	500000	ethene	1.934043626	0.003043693	-25.11591	finished	0	-129233.3731
1303	DEYLUQ_clean_min_charges	1_0.06	750000	ethene	2.042406357	0.001195305	-25.32372	finished	0	-137438.0121
1304	DEYLUQ_clean_min_charges	1_0.06	1000000	ethene	2.103870018	0.00624815	-25.38636	finished	0	-142751.6872
1305	DEYLUQ_clean_min_charges	1_0.06	1	ethane	0.000114156	8.17E-06	-26.22905	finished	0	-9.226549
1306	DEYLUQ_clean_min_charges	1_0.06	10	ethane	0.001137758	1.14E-05	-26.36715	finished	0	-92.235848
1307	DEYLUQ_clean_min_charges	1_0.06	100	ethane	0.011373926	6.84E-05	-26.35481	finished	0	-920.27397
1308	DEYLUQ_clean_min_charges	1_0.06	1000	ethane	0.111273694	0.00055688	-26.73528	finished	0	-8996.867551
1309	DEYLUQ_clean_min_charges	1_0.06	5000	ethane	0.46259668	0.002998284	-27.70122	finished	0	-37281.4643
1310	DEYLUQ_clean_min_charges	1_0.06	10000	ethane	0.72320764	0.001991778	-27.86395	finished	0	-57975.50122
1311	DEYLUQ_clean_min_charges	1_0.06	25000	ethane	1.13103101	0.001810493	-27.89154	finished	0	-89398.58276
1312	DEYLUQ_clean_min_charges	1_0.06	50000	ethane	1.449090777	0.005365732	-28.47781	finished	0	-113295.1333
1313	DEYLUQ_clean_min_charges	1_0.06	66700	ethane	1.564590241	0.004035879	-29.06899	finished	0	-121940.4967
1314	DEYLUQ_clean_min_charges	1_0.06	75000	ethane	1.613207745	0.004153246	-29.17881	finished	0	-125634.1232
1315	DEYLUQ_clean_min_charges	1_0.06	100000	ethane	1.717082032	0.003591603	-29.50407	finished	0	-133436.1
1316	DEYLUQ_clean_min_charges	1_0.06	250000	ethane	1.968190409	0.006747962	-30.3327	finished	0	-152889.5772
1317	DEYLUQ_clean_min_charges	1_0.06	500000	ethane	2.098878854	0.00661121	-30.56922	finished	0	-164126.6815
1318	DEYLUQ_clean_min_charges	1_0.06	750000	ethane	2.1565923	0.005163657	-30.72201	finished	0	-170135.4858
1319	DEYLUQ_clean_min_charges	1_0.06	1000000	ethane	2.173759291	0.006992897	-30.46618	finished	0	-173081.9688
1320	DEYLUQ_clean_min_charges	1_0.01	1	ethene	4.72E-05	5.04E-06	-23.09236	finished	0	-3.424958
1321	DEYLUQ_clean_min_charges	1_0.01	10	ethene	0.000456897	2.02E-05	-23.10194	finished	0	-33.1133
1322	DEYLUQ_clean_min_charges	1_0.01	100	ethene	0.004486638	5.26E-05	-23.05171	finished	0	-324.618659
1323	DEYLUQ_clean_min_charges	1_0.01	1000	ethene	0.044847282	0.000261996	-23.18183	finished	0	-3249.343162
1324	DEYLUQ_clean_min_charges	1_0.01	5000	ethene	0.210625093	0.000484087	-23.60601	finished	0	-15263.4398
1325	DEYLUQ_clean_min_charges	1_0.01	10000	ethene	0.389395006	0.003702913	-24.06272	finished	0	-28230.31822
1326	DEYLUQ_clean_min_charges	1_0.01	25000	ethene	0.743810489	0.005348908	-24.93659	finished	0	-54008.93307
1327	DEYLUQ_clean_min_charges	1_0.01	50000	ethene	1.057667546	0.002745206	-25.58819	finished	0	-76949.36949
1328	DEYLUQ_clean_min_charges	1_0.01	66700	ethene	1.188446856	0.003917993	-25.99844	finished	0	-86559.5079
1329	DEYLUQ_clean_min_charges	1_0.01	75000	ethene	1.23380053	0.002999069	-26.04529	finished	0	-89866.76084
1330	DEYLUQ_clean_min_charges	1_0.01	100000	ethene	1.350313122	0.003937246	-26.32133	finished	0	-98455.49041
1331	DEYLUQ_clean_min_charges	1_0.01	250000	ethene	1.654377458	0.00364017	-26.95134	finished	0	-121284.5558
1332	DEYLUQ_clean_min_charges	1_0.01	500000	ethene	1.821354176	0.006585519	-27.33737	finished	0	-134802.0224
1333	DEYLUQ_clean_min_charges	1_0.01	750000	ethene	1.890100235	0.002027539	-27.21919	finished	0	-141218.5163
1334	DEYLUQ_clean_min_charges	1_0.01	1000000	ethene	1.934791455	0.007840759	-27.08959	finished	0	-145981.7695
1335	DEYLUQ_clean_min_charges	1_0.01	1	ethane	0.00017112	9.23E-06	-26.97771	finished	0	-14.586039
1336	DEYLUQ_clean_min_charges	1_0.01	10	ethane	0.001691308	3.57E-05	-26.96502	finished	0	-144.227173
1337	DEYLUQ_clean_min_charges	1_0.01	100	ethane	0.016801778	6.27E-05	-27.02756	finished	0	-1432.681573
1338	DEYLUQ_clean_min_charges	1_0.01	1000	ethane	0.162116449	0.000786495	-27.57952	finished	0	-13821.68511
1339	DEYLUQ_clean_min_charges	1_0.01	5000	ethane	0.628877087	0.003893905	-29.17373	finished	0	-53710.85824
1340	DEYLUQ_clean_min_charges	1_0.01	10000	ethane	0.916331324	0.003267083	-30.07668	finished	0	-78362.13287
1341	DEYLUQ_clean_min_charges	1_0.01	25000	ethane	1.274089168	0.004346796	-31.1734	finished	0	-109093.3405
1342	DEYLUQ_clean_min_charges	1_0.01	50000	ethane	1.489534402	0.004673742	-31.96696	finished	0	-127698.8033
1343	DEYLUQ_clean_min_charges	1_0.01	66700	ethane	1.564873853	0.005790182	-32.11809	finished	0	-134294.3005
1344	DEYLUQ_clean_min_charges	1_0.01	75000	ethane	1.59133582	0.002864785	-32.11268	finished	0	-136576.0225
1345	DEYLUQ_clean_min_charges	1_0.01	100000	ethane	1.656483541	0.003990342	-32.46781	finished	0	-142305.2869
1346	DEYLUQ_clean_min_charges	1_0.01	250000	ethane	1.811274122	0.007544232	-32.36819	finished	0	-156398.6582
1347	DEYLUQ_clean_min_charges	1_0.01	500000	ethane	1.897145808	0.005332938	-32.09415	finished	0	-165434.5269
1348	DEYLUQ_clean_min_charges	1_0.01	750000	ethane	1.93083181	0.008310826	-31.69785	finished	0	-170016.9961
1349	DEYLUQ_clean_min_charges	1_0.01	1000000	ethane	1.94610414	0.007708045	-32.10143	finished	0	-173148.6718
1350	DEYLUQ_clean_min_charges	0_0.12	1	ethene	4.98E-05	4.37E-06	-24.03461	finished	0	-3.677233
1351	DEYLUQ_clean_min_charges	0_0.12	10	ethene	0.00051329	1.62E-05	-23.98812	finished	0	-37.912118
1352	DEYLUQ_clean_min_charges	0_0.12	100	ethene	0.005231921	4.41E-05	-24.01327	finished	0	-386.10901
1353	DEYLUQ_clean_min_charges	0_0.12	1000	ethene	0.050845826	0.000330984	-24.09987	finished	0	-3750.018083
1354	DEYLUQ_clean_min_charges	0_0.12	5000	ethene	0.23032224	0.001183356	-24.5485	finished	0	-16998.19794
1355	DEYLUQ_clean_min_charges	0_0.12	10000	ethene	0.407781367	0.002267542	-25.05387	finished	0	-30124.95904
1356	DEYLUQ_clean_min_charges	0_0.12	25000	ethene	0.741912767	0.003406848	-26.07163	finished	0	-55008.69138
1357	DEYLUQ_clean_min_charges	0_0.12	50000	ethene	1.022450799	0.004713145	-26.98081	finished	0	-76141.38568
1358	DEYLUQ_clean_min_charges	0_0.12	66700	ethene	1.13898741	0.003955809	-27.3737	finished	0	-85039.90379
1359	DEYLUQ_clean_min_charges	0_0.12	75000	ethene	1.183036826	0.002509975	-27.5277	finished	0	-88422.99709
1360	DEYLUQ_clean_min_charges	0_0.12	100000	ethene	1.283578655	0.002997805	-27.90877	finished	0	-96185.95456
1361	DEYLUQ_clean_min_charges	0_0.12	250000	ethene	1.533468289	0.003289089	-28.38748	finished	0	-115882.0848
1362	DEYLUQ_clean_min_charges	0_0.12	500000	ethene	1.660271946	0.004597982	-28.31507	finished	0	-126834.7925
1363	DEYLUQ_clean_min_charges	0_0.12	750000	ethene	1.708306894	0.003672657	-27.95554	finished	0	-131757.7753
1364	DEYLUQ_clean_min_charges	0_0.12	1000000	ethene	1.727908383	0.004179248	-27.75457	finished	0	-134465.2058
1365	DEYLUQ_clean_min_charges	0_0.12	1	ethane	0.000202722	1.56E-05	-28.0966	finished	0	-17.605308
1366	DEYLUQ_clean_min_charges	0_0.12	10	ethane	0.002049508	5.06E-05	-28.04619	finished	0	-177.991861
1367	DEYLUQ_clean_min_charges	0_0.12	100	ethane	0.020289765	0.00014362	-28.09783	finished	0	-1761.264209
1368	DEYLUQ_clean_min_charges	0_0.12	1000	ethane	0.185581554	0.00077153	-28.5835	finished	0	-16092.45354
1369	DEYLUQ_clean_min_charges	0_0.12	5000	ethane	0.638588632	0.006022725	-30.35265	finished	0	-55547.03498
1370	DEYLUQ_clean_min_charges	0_0.12	10000	ethane	0.900765413	0.002916568	-31.49934	finished	0	-78678.66127
1371	DEYLUQ_clean_min_charges	0_0.12	25000	ethane	1.215715477	0.003470592	-33.1039	finished	0	-106816.758
1372	DEYLUQ_clean_min_charges	0_0.12	50000	ethane	1.412623965	0.005355537	-34.14856	finished	0	-124821.1387
1373	DEYLUQ_clean_min_charges	0_0.12	66700	ethane	1.479188022	0.004138297	-34.35799	finished	0	-130963.3867
1374	DEYLUQ_clean_min_charges	0_0.12	75000	ethane	1.506694864	0.01017935	-34.20076	finished	0	-133502.1599
1375	DEYLUQ_clean_min_charges	0_0.12	100000	ethane	1.557580866	0.002923778	-34.69937	finished	0	-138318.5433
1376	DEYLUQ_clean_min_charges	0_0.12	250000	ethane	1.676774889	0.0031766	-34.56965	finished	0	-150119.7313
1377	DEYLUQ_clean_min_charges	0_0.12	500000	ethane	1.720806627	0.006190773	-33.39182	finished	0	-155563.2403
1378	DEYLUQ_clean_min_charges	0_0.12	750000	ethane	1.727310275	0.003166898	-32.6694	finished	0	-157757.8608
1379	DEYLUQ_clean_min_charges	0_0.12	1000000	ethane	1.728458621	0.00520339	-31.6463	finished	0	-159389.9609
1380	DEYLUQ_clean_min_charges	0	1	ethene	4.61E-05	3.69E-06	-22.90721	finished	0	-3.336447
1381	DEYLUQ_clean_min_charges	0	10	ethene	0.000455224	7.95E-06	-22.99374	finished	0	-33.117089
1382	DEYLUQ_clean_min_charges	0	100	ethene	0.004550293	6.71E-05	-22.95292	finished	0	-330.614075
1383	DEYLUQ_clean_min_charges	0	1000	ethene	0.044971136	0.000165142	-23.06119	finished	0	-3267.99841
1384	DEYLUQ_clean_min_charges	0	5000	ethene	0.212772157	0.002074839	-23.48862	finished	0	-15468.12318
1385	DEYLUQ_clean_min_charges	0	10000	ethene	0.393877626	0.002189609	-24.00409	finished	0	-28669.22584
1386	DEYLUQ_clean_min_charges	0	25000	ethene	0.757535772	0.003391821	-25.04139	finished	0	-55310.30638
1387	DEYLUQ_clean_min_charges	0	50000	ethene	1.07411726	0.00381117	-26.05189	finished	0	-78780.93732
1388	DEYLUQ_clean_min_charges	0	66700	ethene	1.198735355	0.003008577	-26.43345	finished	0	-88090.49532
1389	DEYLUQ_clean_min_charges	0	75000	ethene	1.248865695	0.002181662	-26.54544	finished	0	-91899.51026
1390	DEYLUQ_clean_min_charges	0	100000	ethene	1.359458435	0.001924411	-26.87912	finished	0	-100318.477
1391	DEYLUQ_clean_min_charges	0	250000	ethene	1.640473219	0.004364523	-27.58103	finished	0	-122263.9018
1392	DEYLUQ_clean_min_charges	0	500000	ethene	1.792463275	0.004272661	-27.73947	finished	0	-135156.6161
1393	DEYLUQ_clean_min_charges	0	750000	ethene	1.857799433	0.008813651	-27.7652	finished	0	-141535.8916
1394	DEYLUQ_clean_min_charges	0	1000000	ethene	1.897842163	0.007793068	-27.65409	finished	0	-146086.0101
1395	DEYLUQ_clean_min_charges	0	1	ethane	0.000170925	1.25E-05	-26.64369	finished	0	-14.524371
1396	DEYLUQ_clean_min_charges	0	10	ethane	0.001697082	4.96E-05	-26.77702	finished	0	-144.832056
1397	DEYLUQ_clean_min_charges	0	100	ethane	0.01677894	0.000111409	-26.85173	finished	0	-1433.854938
1398	DEYLUQ_clean_min_charges	0	1000	ethane	0.162870971	0.00094853	-27.36268	finished	0	-13915.82754
1399	DEYLUQ_clean_min_charges	0	5000	ethane	0.642886486	0.002638429	-29.11502	finished	0	-55103.86473
1400	DEYLUQ_clean_min_charges	0	10000	ethane	0.941816334	0.003193741	-30.33909	finished	0	-81021.26302
1401	DEYLUQ_clean_min_charges	0	25000	ethane	1.293734089	0.005182802	-31.95169	finished	0	-112040.0102
1402	DEYLUQ_clean_min_charges	0	50000	ethane	1.481988146	0.003967493	-32.74943	finished	0	-128871.5284
1403	DEYLUQ_clean_min_charges	0	66700	ethane	1.550449025	0.003140861	-33.13175	finished	0	-135110.5007
1404	DEYLUQ_clean_min_charges	0	75000	ethane	1.573427146	0.003795526	-32.97325	finished	0	-137232.8875
1405	DEYLUQ_clean_min_charges	0	100000	ethane	1.6325203	0.002817349	-33.16384	finished	0	-142768.3419
1406	DEYLUQ_clean_min_charges	0	250000	ethane	1.766997627	0.005582004	-32.85559	finished	0	-155624.7902
1407	DEYLUQ_clean_min_charges	0	500000	ethane	1.847809954	0.008872585	-32.54501	finished	0	-164464.9367
1408	DEYLUQ_clean_min_charges	0	750000	ethane	1.879447594	0.004804861	-32.40572	finished	0	-169085.6055
1409	DEYLUQ_clean_min_charges	0	1000000	ethane	1.893426013	0.007755969	-32.25484	finished	0	-172173.6011
1410	DEYLUQ_clean_min_charges	0_0.06	1	ethene	6.78E-05	4.31E-06	-24.81188	finished	0	-5.268706
1411	DEYLUQ_clean_min_charges	0_0.06	10	ethene	0.000677203	2.95E-05	-24.74152	finished	0	-52.556382
1412	DEYLUQ_clean_min_charges	0_0.06	100	ethene	0.00688447	3.39E-05	-24.7681	finished	0	-534.235144
1413	DEYLUQ_clean_min_charges	0_0.06	1000	ethene	0.066356288	0.000453621	-24.96867	finished	0	-5154.244044
1414	DEYLUQ_clean_min_charges	0_0.06	5000	ethene	0.283696623	0.002021496	-25.70691	finished	0	-22116.58907
1415	DEYLUQ_clean_min_charges	0_0.06	10000	ethene	0.472337003	0.001723243	-26.39924	finished	0	-36940.94742
1416	DEYLUQ_clean_min_charges	0_0.06	25000	ethene	0.776270327	0.001846388	-27.62441	finished	0	-61120.46974
1417	DEYLUQ_clean_min_charges	0_0.06	50000	ethene	1.011350126	0.005229353	-28.53615	finished	0	-80118.61977
1418	DEYLUQ_clean_min_charges	0_0.06	66700	ethene	1.100886308	0.003408172	-28.94112	finished	0	-87450.65163
1419	DEYLUQ_clean_min_charges	0_0.06	75000	ethene	1.134171404	0.006412379	-28.9299	finished	0	-90195.75863
1420	DEYLUQ_clean_min_charges	0_0.06	100000	ethene	1.217810518	0.004160112	-29.27868	finished	0	-97168.43469
1421	DEYLUQ_clean_min_charges	0_0.06	250000	ethene	1.424931027	0.003218114	-29.88904	finished	0	-114963.8036
1422	DEYLUQ_clean_min_charges	0_0.06	500000	ethene	1.530474851	0.003962002	-30.07668	finished	0	-125070.2895
1423	DEYLUQ_clean_min_charges	0_0.06	750000	ethene	1.567756606	0.005236203	-29.99991	finished	0	-129538.3781
1424	DEYLUQ_clean_min_charges	0_0.06	1000000	ethene	1.578737044	0.004542168	-29.79367	finished	0	-131865.6199
1425	DEYLUQ_clean_min_charges	0_0.06	1	ethane	0.00029532	1.45E-05	-28.93174	finished	0	-27.000934
1426	DEYLUQ_clean_min_charges	0_0.06	10	ethane	0.002959328	6.60E-05	-28.97907	finished	0	-270.617323
1427	DEYLUQ_clean_min_charges	0_0.06	100	ethane	0.029305922	0.000191311	-29.08857	finished	0	-2681.867982
1428	DEYLUQ_clean_min_charges	0_0.06	1000	ethane	0.249685365	0.001467938	-30.0075	finished	0	-22912.62015
1429	DEYLUQ_clean_min_charges	0_0.06	5000	ethane	0.697363043	0.004123514	-32.16918	finished	0	-64521.6648
1430	DEYLUQ_clean_min_charges	0_0.06	10000	ethane	0.906079463	0.004382308	-33.37083	finished	0	-84294.09234
1431	DEYLUQ_clean_min_charges	0_0.06	25000	ethane	1.143520602	0.004189394	-34.48664	finished	0	-106974.377
1432	DEYLUQ_clean_min_charges	0_0.06	50000	ethane	1.289957047	0.006275864	-35.04007	finished	0	-121217.9175
1433	DEYLUQ_clean_min_charges	0_0.06	66700	ethane	1.341084441	0.007136145	-35.38541	finished	0	-126271.7926
1434	DEYLUQ_clean_min_charges	0_0.06	75000	ethane	1.363706122	0.006567385	-35.34485	finished	0	-128482.9811
1435	DEYLUQ_clean_min_charges	0_0.06	100000	ethane	1.408458508	0.004440709	-35.50562	finished	0	-132992.4749
1436	DEYLUQ_clean_min_charges	0_0.06	250000	ethane	1.542767449	0.008499441	-35.64319	finished	0	-147052.3902
1437	DEYLUQ_clean_min_charges	0_0.06	500000	ethane	1.599545902	0.008143265	-35.67032	finished	0	-154265.6847
1438	DEYLUQ_clean_min_charges	0_0.06	750000	ethane	1.618089042	0.002570496	-35.96772	finished	0	-157726.504
1439	DEYLUQ_clean_min_charges	0_0.06	1000000	ethane	1.616347811	0.003117698	-35.79891	finished	0	-159386.1217
1440	FUNBEW_clean_min_charges	0_0.25	1	ethene	2.61E-05	3.62E-06	-23.11705	finished	0	-0.888215
1441	FUNBEW_clean_min_charges	0_0.25	10	ethene	0.000266142	1.53E-05	-21.90717	finished	0	-8.58528
1442	FUNBEW_clean_min_charges	0_0.25	100	ethene	0.002694202	9.83E-05	-22.11467	finished	0	-87.590252
1443	FUNBEW_clean_min_charges	0_0.25	1000	ethene	0.026414149	0.000536561	-21.92693	finished	0	-853.477125
1444	FUNBEW_clean_min_charges	0_0.25	5000	ethene	0.120901632	0.001062982	-21.2653	finished	0	-3853.61333
1445	FUNBEW_clean_min_charges	0_0.25	10000	ethene	0.218216095	0.001518484	-20.40534	finished	0	-6832.353954
1446	FUNBEW_clean_min_charges	0_0.25	25000	ethene	0.442184762	0.004328932	-18.35777	finished	0	-13228.85148
1447	FUNBEW_clean_min_charges	0_0.25	50000	ethene	0.705866537	0.007057479	-16.04313	finished	0	-19820.72283
1448	FUNBEW_clean_min_charges	0_0.25	66700	ethene	0.855791611	0.004649448	-15.00928	finished	0	-23194.28341
1449	FUNBEW_clean_min_charges	0_0.25	75000	ethene	0.924332974	0.003707472	-14.70189	finished	0	-24648.54992
1450	FUNBEW_clean_min_charges	0_0.25	100000	ethene	1.117795646	0.003906735	-13.79324	finished	0	-28561.38541
1451	FUNBEW_clean_min_charges	0_0.25	250000	ethene	2.150168432	0.00355059	-12.78383	finished	0	-47109.38181
1452	FUNBEW_clean_min_charges	0_0.25	500000	ethene	3.98184079	0.004646885	-13.08653	finished	0	-76542.78266
1453	FUNBEW_clean_min_charges	0_0.25	750000	ethene	5.798603825	0.01275134	-13.53413	finished	0	-104159.3948
1454	FUNBEW_clean_min_charges	0_0.25	1000000	ethene	7.409544448	0.018660777	-13.95387	finished	0	-127810.4866
1455	FUNBEW_clean_min_charges	0_0.25	1	ethane	9.10E-05	5.97E-06	-27.69968	finished	0	-3.699343
1456	FUNBEW_clean_min_charges	0_0.25	10	ethane	0.000855609	2.48E-05	-27.47398	finished	0	-34.4925
1457	FUNBEW_clean_min_charges	0_0.25	100	ethane	0.008652704	0.000202879	-27.4197	finished	0	-348.540488
1458	FUNBEW_clean_min_charges	0_0.25	1000	ethane	0.079611863	0.000590304	-26.99385	finished	0	-3181.995001
1459	FUNBEW_clean_min_charges	0_0.25	5000	ethane	0.292834278	0.001961145	-25.20714	finished	0	-11350.3614
1460	FUNBEW_clean_min_charges	0_0.25	10000	ethane	0.460106513	0.002883521	-22.8515	finished	0	-17239.43234
1461	FUNBEW_clean_min_charges	0_0.25	25000	ethane	0.76314366	0.00466779	-18.52393	finished	0	-26217.14944
1462	FUNBEW_clean_min_charges	0_0.25	50000	ethane	1.136992755	0.002654052	-15.96626	finished	0	-35104.61822
1463	FUNBEW_clean_min_charges	0_0.25	66700	ethane	1.362056397	0.004186563	-15.45286	finished	0	-39864.76879
1464	FUNBEW_clean_min_charges	0_0.25	75000	ethane	1.47042051	0.005518342	-15.2916	finished	0	-42067.3286
1465	FUNBEW_clean_min_charges	0_0.25	100000	ethane	1.803189432	0.00940644	-15.17575	finished	0	-48686.45088
1466	FUNBEW_clean_min_charges	0_0.25	250000	ethane	4.314864724	0.014622684	-15.9452	finished	0	-94668.99808
1467	FUNBEW_clean_min_charges	0_0.25	500000	ethane	8.813196112	0.02957089	-17.15031	finished	0	-168780.5118
1468	FUNBEW_clean_min_charges	0_0.25	750000	ethane	11.91456207	0.016048226	-18.56549	finished	0	-214374.6431
1469	FUNBEW_clean_min_charges	0_0.25	1000000	ethane	13.57664271	0.02797003	-19.85846	finished	0	-238393.8207
1470	FUNBEW_clean_min_charges	1_0.25	1	ethene	3.28E-05	5.09E-06	-21.48895	finished	0	-1.223928
1471	FUNBEW_clean_min_charges	1_0.25	10	ethene	0.000321755	3.00E-05	-21.75719	finished	0	-12.11109
1472	FUNBEW_clean_min_charges	1_0.25	100	ethene	0.003197456	7.37E-05	-21.61153	finished	0	-119.373101
1473	FUNBEW_clean_min_charges	1_0.25	1000	ethene	0.031215394	0.000297435	-21.56678	finished	0	-1165.660794
1474	FUNBEW_clean_min_charges	1_0.25	5000	ethene	0.147686314	0.001018156	-21.20354	finished	0	-5467.71122
1475	FUNBEW_clean_min_charges	1_0.25	10000	ethene	0.27543189	0.00345612	-20.74992	finished	0	-10093.67972
1476	FUNBEW_clean_min_charges	1_0.25	25000	ethene	0.583470798	0.006272087	-19.39366	finished	0	-20730.56984
1477	FUNBEW_clean_min_charges	1_0.25	50000	ethene	0.964290108	0.004710203	-17.73376	finished	0	-32789.31031
1478	FUNBEW_clean_min_charges	1_0.25	66700	ethene	1.165450634	0.004855666	-16.9302	finished	0	-38655.81872
1479	FUNBEW_clean_min_charges	1_0.25	75000	ethene	1.253981964	0.002900117	-16.61782	finished	0	-41126.97969
1480	FUNBEW_clean_min_charges	1_0.25	100000	ethene	1.511470191	0.004305645	-15.84173	finished	0	-48009.78649
1481	FUNBEW_clean_min_charges	1_0.25	250000	ethene	2.966194287	0.00441616	-14.58947	finished	0	-82209.82411
1482	FUNBEW_clean_min_charges	1_0.25	500000	ethene	5.370865071	0.014212442	-15.24863	finished	0	-132220.5355
1483	FUNBEW_clean_min_charges	1_0.25	750000	ethene	7.450354604	0.014324096	-16.33499	finished	0	-173574.9224
1484	FUNBEW_clean_min_charges	1_0.25	1000000	ethene	8.928511484	0.007948537	-17.30295	finished	0	-203016.6792
1485	FUNBEW_clean_min_charges	1_0.25	1	ethane	0.000103232	7.78E-06	-26.46002	finished	0	-4.739108
1486	FUNBEW_clean_min_charges	1_0.25	10	ethane	0.000968308	2.17E-05	-26.48394	finished	0	-44.358169
1487	FUNBEW_clean_min_charges	1_0.25	100	ethane	0.009666709	0.000141915	-26.45773	finished	0	-442.733186
1488	FUNBEW_clean_min_charges	1_0.25	1000	ethane	0.091013291	0.000435827	-26.19189	finished	0	-4147.348283
1489	FUNBEW_clean_min_charges	1_0.25	5000	ethane	0.369662466	0.003283732	-25.07493	finished	0	-16506.57338
1490	FUNBEW_clean_min_charges	1_0.25	10000	ethane	0.617956048	0.000974655	-23.66606	finished	0	-26918.38365
1491	FUNBEW_clean_min_charges	1_0.25	25000	ethane	1.089680803	0.004924461	-20.52155	finished	0	-44560.45859
1492	FUNBEW_clean_min_charges	1_0.25	50000	ethane	1.631169817	0.006347346	-17.98458	finished	0	-61535.0355
1493	FUNBEW_clean_min_charges	1_0.25	66700	ethane	1.976782084	0.007400864	-17.40929	finished	0	-71152.66653
1494	FUNBEW_clean_min_charges	1_0.25	75000	ethane	2.14982556	0.01083394	-17.31082	finished	0	-75724.42719
1495	FUNBEW_clean_min_charges	1_0.25	100000	ethane	2.69295762	0.009622946	-16.99651	finished	0	-89719.27273
1496	FUNBEW_clean_min_charges	1_0.25	250000	ethane	6.699131663	0.01669831	-19.12992	finished	0	-182535.0236
1497	FUNBEW_clean_min_charges	1_0.25	500000	ethane	10.6325952	0.017792921	-22.50934	finished	0	-269336.6364
1498	FUNBEW_clean_min_charges	1_0.25	750000	ethane	11.8836234	0.018481348	-23.93638	finished	0	-298531.0872
1499	FUNBEW_clean_min_charges	1_0.25	1000000	ethane	12.46724862	0.005982412	-24.77027	finished	0	-313736.488
1500	FUNBEW_clean_min_charges	1_0.12	1	ethene	3.83E-05	9.49E-06	-22.7557	finished	0	-1.546065
1501	FUNBEW_clean_min_charges	1_0.12	10	ethene	0.000394116	1.85E-05	-22.67802	finished	0	-15.907877
1502	FUNBEW_clean_min_charges	1_0.12	100	ethene	0.003969657	6.29E-05	-22.63116	finished	0	-159.942142
1503	FUNBEW_clean_min_charges	1_0.12	1000	ethene	0.038779731	0.000705908	-22.47833	finished	0	-1556.214236
1504	FUNBEW_clean_min_charges	1_0.12	5000	ethene	0.178776997	0.001447771	-21.96524	finished	0	-7097.457878
1505	FUNBEW_clean_min_charges	1_0.12	10000	ethene	0.324688422	0.003395585	-21.31359	finished	0	-12711.67254
1506	FUNBEW_clean_min_charges	1_0.12	25000	ethene	0.668461338	0.003702251	-19.69897	finished	0	-25203.31163
1507	FUNBEW_clean_min_charges	1_0.12	50000	ethene	1.072609949	0.006557898	-17.90569	finished	0	-38442.45948
1508	FUNBEW_clean_min_charges	1_0.12	66700	ethene	1.286316313	0.002917768	-17.09324	finished	0	-44871.17744
1509	FUNBEW_clean_min_charges	1_0.12	75000	ethene	1.386093306	0.003209252	-16.87104	finished	0	-47773.55342
1510	FUNBEW_clean_min_charges	1_0.12	100000	ethene	1.682595652	0.005526744	-16.13464	finished	0	-56037.66907
1511	FUNBEW_clean_min_charges	1_0.12	250000	ethene	3.358444488	0.011067591	-15.26244	finished	0	-97170.62769
1512	FUNBEW_clean_min_charges	1_0.12	500000	ethene	6.002059833	0.013138321	-16.24345	finished	0	-155836.7494
1513	FUNBEW_clean_min_charges	1_0.12	750000	ethene	8.023714221	0.015164139	-17.44348	finished	0	-199457.679
1514	FUNBEW_clean_min_charges	1_0.12	1000000	ethene	9.286363276	0.016392488	-18.31901	finished	0	-227177.5626
1515	FUNBEW_clean_min_charges	1_0.12	1	ethane	0.000125057	5.79E-06	-27.7615	finished	0	-6.202421
1516	FUNBEW_clean_min_charges	1_0.12	10	ethane	0.001265918	3.08E-05	-27.65805	finished	0	-62.59926
1517	FUNBEW_clean_min_charges	1_0.12	100	ethane	0.012539503	0.000173429	-27.53715	finished	0	-617.689142
1518	FUNBEW_clean_min_charges	1_0.12	1000	ethane	0.116113802	0.001330169	-27.21243	finished	0	-5684.018836
1519	FUNBEW_clean_min_charges	1_0.12	5000	ethane	0.446508231	0.002274317	-25.65986	finished	0	-21270.09386
1520	FUNBEW_clean_min_charges	1_0.12	10000	ethane	0.712072477	0.003404387	-23.77799	finished	0	-32836.41981
1521	FUNBEW_clean_min_charges	1_0.12	25000	ethane	1.210316333	0.003645886	-20.46709	finished	0	-51852.31609
1522	FUNBEW_clean_min_charges	1_0.12	50000	ethane	1.84142211	0.002401812	-18.37654	finished	0	-72040.0791
1523	FUNBEW_clean_min_charges	1_0.12	66700	ethane	2.252393262	0.009435077	-17.91577	finished	0	-83885.47473
1524	FUNBEW_clean_min_charges	1_0.12	75000	ethane	2.469783836	0.009393979	-17.88363	finished	0	-89903.19666
1525	FUNBEW_clean_min_charges	1_0.12	100000	ethane	3.143107691	0.004314191	-17.8711	finished	0	-108090.0434
1526	FUNBEW_clean_min_charges	1_0.12	250000	ethane	7.649883477	0.013640199	-20.66661	finished	0	-220108.3473
1527	FUNBEW_clean_min_charges	1_0.12	500000	ethane	10.70070225	0.011358884	-23.59605	finished	0	-294243.2705
1528	FUNBEW_clean_min_charges	1_0.12	750000	ethane	11.65167533	0.007910783	-24.77878	finished	0	-319082.5163
1529	FUNBEW_clean_min_charges	1_0.12	1000000	ethane	12.11247673	0.010494583	-25.65294	finished	0	-332892.3523
1530	FUNBEW_clean_min_charges	1_0.06	1	ethene	4.35E-05	2.81E-06	-22.11926	finished	0	-1.755174
1531	FUNBEW_clean_min_charges	1_0.06	10	ethene	0.000428748	2.65E-05	-22.55738	finished	0	-17.518631
1532	FUNBEW_clean_min_charges	1_0.06	100	ethene	0.004288367	7.13E-05	-22.59092	finished	0	-175.179576
1533	FUNBEW_clean_min_charges	1_0.06	1000	ethene	0.04179846	0.000836537	-22.43609	finished	0	-1699.594439
1534	FUNBEW_clean_min_charges	1_0.06	5000	ethene	0.190285499	0.002404767	-21.89378	finished	0	-7640.583302
1535	FUNBEW_clean_min_charges	1_0.06	10000	ethene	0.346053149	0.003633523	-21.21746	finished	0	-13685.3109
1536	FUNBEW_clean_min_charges	1_0.06	25000	ethene	0.702851755	0.004512982	-19.54404	finished	0	-26762.82744
1537	FUNBEW_clean_min_charges	1_0.06	50000	ethene	1.117497798	0.006161204	-17.71839	finished	0	-40390.21626
1538	FUNBEW_clean_min_charges	1_0.06	66700	ethene	1.342603384	0.006658438	-16.86794	finished	0	-47212.34248
1539	FUNBEW_clean_min_charges	1_0.06	75000	ethene	1.447776617	0.007015321	-16.56601	finished	0	-50181.25297
1540	FUNBEW_clean_min_charges	1_0.06	100000	ethene	1.763058314	0.00636699	-15.93929	finished	0	-58949.6818
1541	FUNBEW_clean_min_charges	1_0.06	250000	ethene	3.576626449	0.00565816	-15.43928	finished	0	-103942.5839
1542	FUNBEW_clean_min_charges	1_0.06	500000	ethene	6.45107878	0.019243426	-16.70625	finished	0	-169478.0388
1543	FUNBEW_clean_min_charges	1_0.06	750000	ethene	8.463416622	0.00974365	-17.90094	finished	0	-214556.07
1544	FUNBEW_clean_min_charges	1_0.06	1000000	ethene	9.69070501	0.012416768	-18.84494	finished	0	-242763.3788
1545	FUNBEW_clean_min_charges	1_0.06	1	ethane	0.000140789	4.88E-06	-27.50243	finished	0	-7.028346
1546	FUNBEW_clean_min_charges	1_0.06	10	ethane	0.001419577	1.90E-05	-27.50574	finished	0	-70.793798
1547	FUNBEW_clean_min_charges	1_0.06	100	ethane	0.013950159	0.000126778	-27.44675	finished	0	-695.18507
1548	FUNBEW_clean_min_charges	1_0.06	1000	ethane	0.127211312	0.001941586	-27.11676	finished	0	-6304.207702
1549	FUNBEW_clean_min_charges	1_0.06	5000	ethane	0.477534266	0.002601062	-25.4901	finished	0	-23000.38953
1550	FUNBEW_clean_min_charges	1_0.06	10000	ethane	0.7520037	0.007717267	-23.57219	finished	0	-35100.82334
1551	FUNBEW_clean_min_charges	1_0.06	25000	ethane	1.262252238	0.004220127	-20.03053	finished	0	-54473.54188
1552	FUNBEW_clean_min_charges	1_0.06	50000	ethane	1.934904601	0.006490481	-18.14432	finished	0	-75792.9952
1553	FUNBEW_clean_min_charges	1_0.06	66700	ethane	2.390866536	0.013106153	-17.91516	finished	0	-88939.65689
1554	FUNBEW_clean_min_charges	1_0.06	75000	ethane	2.635875385	0.00405181	-17.92068	finished	0	-95748.6683
1555	FUNBEW_clean_min_charges	1_0.06	100000	ethane	3.405845158	0.010825043	-18.18387	finished	0	-116717.0746
1556	FUNBEW_clean_min_charges	1_0.06	250000	ethane	8.231624493	0.018778949	-21.38216	finished	0	-240631.7428
1557	FUNBEW_clean_min_charges	1_0.06	500000	ethane	11.03449249	0.026510538	-24.22409	finished	0	-311959.7595
1558	FUNBEW_clean_min_charges	1_0.06	750000	ethane	11.95908314	0.008861612	-25.5836	finished	0	-337472.6555
1559	FUNBEW_clean_min_charges	1_0.06	1000000	ethane	12.41926359	0		run
1560	FUNBEW_clean_min_charges	0_0.12	1	ethene	2.97E-05	8.71E-06	-21.80523	finished	0	-1.070484
1561	FUNBEW_clean_min_charges	0_0.12	10	ethene	0.000283302	6.33E-06	-21.4136	finished	0	-10.013332
1562	FUNBEW_clean_min_charges	0_0.12	100	ethene	0.002867891	7.65E-05	-21.55523	finished	0	-102.122345
1563	FUNBEW_clean_min_charges	0_0.12	1000	ethene	0.027954989	0.000284637	-21.4211	finished	0	-993.14382
1564	FUNBEW_clean_min_charges	0_0.12	5000	ethene	0.13017767	0.001481518	-20.80161	finished	0	-4554.49886
1565	FUNBEW_clean_min_charges	0_0.12	10000	ethene	0.240549713	0.001610205	-20.0281	finished	0	-8262.901259
1566	FUNBEW_clean_min_charges	0_0.12	25000	ethene	0.506947254	0.004474128	-18.31209	finished	0	-16631.6648
1567	FUNBEW_clean_min_charges	0_0.12	50000	ethene	0.854882865	0.003382758	-16.63069	finished	0	-26493.93499
1568	FUNBEW_clean_min_charges	0_0.12	66700	ethene	1.054273138	0.005844802	-16.05963	finished	0	-31676.9074
1569	FUNBEW_clean_min_charges	0_0.12	75000	ethene	1.147897395	0.006344281	-15.86448	finished	0	-34083.41179
1570	FUNBEW_clean_min_charges	0_0.12	100000	ethene	1.415266373	0.0027731	-15.35051	finished	0	-40621.32358
1571	FUNBEW_clean_min_charges	0_0.12	250000	ethene	3.005992464	0.002143754	-14.8997	finished	0	-76077.63329
1572	FUNBEW_clean_min_charges	0_0.12	500000	ethene	5.593834387	0.022521716	-15.6987	finished	0	-128781.3601
1573	FUNBEW_clean_min_charges	0_0.12	750000	ethene	7.599001065	0.007014512	-16.19038	finished	0	-167847.7914
1574	FUNBEW_clean_min_charges	0_0.12	1000000	ethene	9.01808938	0.011423866	-16.44443	finished	0	-194655.3965
1575	FUNBEW_clean_min_charges	0_0.12	1	ethane	8.57E-05	1.09E-05	-27.09621	finished	0	-3.8444
1576	FUNBEW_clean_min_charges	0_0.12	10	ethane	0.000874555	2.47E-05	-26.9732	finished	0	-38.953805
1577	FUNBEW_clean_min_charges	0_0.12	100	ethane	0.00862504	0.000248627	-26.81012	finished	0	-382.801686
1578	FUNBEW_clean_min_charges	0_0.12	1000	ethane	0.080451969	0.000782359	-26.33839	finished	0	-3541.163028
1579	FUNBEW_clean_min_charges	0_0.12	5000	ethane	0.311882576	0.002527486	-24.27687	finished	0	-13214.8569
1580	FUNBEW_clean_min_charges	0_0.12	10000	ethane	0.512695097	0.003352635	-22.2891	finished	0	-20878.29128
1581	FUNBEW_clean_min_charges	0_0.12	25000	ethane	0.945079765	0.002220358	-19.2109	finished	0	-35174.1953
1582	FUNBEW_clean_min_charges	0_0.12	50000	ethane	1.516767556	0.00253695	-17.80975	finished	0	-51453.79453
1583	FUNBEW_clean_min_charges	0_0.12	66700	ethane	1.900383177	0.006134793	-17.58244	finished	0	-61563.35457
1584	FUNBEW_clean_min_charges	0_0.12	75000	ethane	2.098896374	0.00672547	-17.61247	finished	0	-66676.7758
1585	FUNBEW_clean_min_charges	0_0.12	100000	ethane	2.743024444	0.013208137	-17.69849	finished	0	-82746.24659
1586	FUNBEW_clean_min_charges	0_0.12	250000	ethane	6.892471283	0.020215721	-19.62661	finished	0	-179071.7088
1587	FUNBEW_clean_min_charges	0_0.12	500000	ethane	10.56125511	0.016984223	-20.03435	finished	0	-254978.8631
1588	FUNBEW_clean_min_charges	0_0.12	750000	ethane	12.30799946	0.023668205	-21.41225	finished	0	-287813.3266
1589	FUNBEW_clean_min_charges	0_0.12	1000000	ethane	13.15329948	0.008716592	-22.78222	finished	0	-304709.8025
1590	FUNBEW_clean_min_charges	0	1	ethene	4.51E-05	5.01E-06	-22.4763	finished	0	-1.851138
1591	FUNBEW_clean_min_charges	0	10	ethene	0.000451889	1.28E-05	-22.43303	finished	0	-18.566968
1592	FUNBEW_clean_min_charges	0	100	ethene	0.004414066	4.09E-05	-22.35045	finished	0	-180.975749
1593	FUNBEW_clean_min_charges	0	1000	ethene	0.043584239	0.000415162	-22.29077	finished	0	-1786.156266
1594	FUNBEW_clean_min_charges	0	5000	ethene	0.198766529	0.001534843	-21.71435	finished	0	-8042.322262
1595	FUNBEW_clean_min_charges	0	10000	ethene	0.360731013	0.003111449	-21.09312	finished	0	-14386.07343
1596	FUNBEW_clean_min_charges	0	25000	ethene	0.725726749	0.003404023	-19.34891	finished	0	-27818.82758
1597	FUNBEW_clean_min_charges	0	50000	ethene	1.155876854	0.007230347	-17.43206	finished	0	-42007.70632
1598	FUNBEW_clean_min_charges	0	66700	ethene	1.388063573	0.002826347	-16.76998	finished	0	-49074.07018
1599	FUNBEW_clean_min_charges	0	75000	ethene	1.49864437	0.003312721	-16.5561	finished	0	-52270.50257
1600	FUNBEW_clean_min_charges	0	100000	ethene	1.833655606	0.007143888	-16.00917	finished	0	-61629.29566
1601	FUNBEW_clean_min_charges	0	250000	ethene	3.773416982	0.011116743	-15.64031	finished	0	-110529.8784
1602	FUNBEW_clean_min_charges	0	500000	ethene	6.805630823	0.017793672	-17.10408	finished	0	-181248.7164
1603	FUNBEW_clean_min_charges	0	750000	ethene	8.856042411	0.016122316	-18.45334	finished	0	-228676.9166
1604	FUNBEW_clean_min_charges	0	1000000	ethene	10.03195824	0.017990389	-19.42377	finished	0	-256907.0495
1605	FUNBEW_clean_min_charges	0	1	ethane	0.000149801	1.63E-05	-27.44013	finished	0	-7.551931
1606	FUNBEW_clean_min_charges	0	10	ethane	0.001502514	2.36E-05	-27.44969	finished	0	-75.937349
1607	FUNBEW_clean_min_charges	0	100	ethane	0.014798478	0.000256813	-27.34356	finished	0	-744.979364
1608	FUNBEW_clean_min_charges	0	1000	ethane	0.134898907	0.001144586	-26.96006	finished	0	-6747.36145
1609	FUNBEW_clean_min_charges	0	5000	ethane	0.499534289	0.00421636	-25.29673	finished	0	-24262.25147
1610	FUNBEW_clean_min_charges	0	10000	ethane	0.778254231	0.006669546	-23.19214	finished	0	-36543.2959
1611	FUNBEW_clean_min_charges	0	25000	ethane	1.301892778	0.00389683	-19.82712	finished	0	-56436.75161
1612	FUNBEW_clean_min_charges	0	50000	ethane	2.024854861	0.004809074	-18.17963	finished	0	-79503.37764
1613	FUNBEW_clean_min_charges	0	66700	ethane	2.527212761	0.009973371	-18.015	finished	0	-94176.77641
1614	FUNBEW_clean_min_charges	0	75000	ethane	2.779828477	0.004763559	-18.05434	finished	0	-101355.1853
1615	FUNBEW_clean_min_charges	0	100000	ethane	3.635185319	0.017492765	-18.34003	finished	0	-125046.8439
1616	FUNBEW_clean_min_charges	0	250000	ethane	8.755321415	0.022190519	-22.25123	finished	0	-259764.5205
1617	FUNBEW_clean_min_charges	0	500000	ethane	11.34164446	0.012518515	-25.24415	finished	0	-329052.56
1618	FUNBEW_clean_min_charges	0	750000	ethane	12.18313545	0.01767395	-26.37238	finished	0	-353928.9761
1619	FUNBEW_clean_min_charges	0	1000000	ethane	12.58170327	0.006527029	-26.82546	finished	0	-367447.6204
1620	FUNBEW_clean_min_charges	0_0.06	1	ethene	3.62E-05	6.69E-06	-21.94243	finished	0	-1.374935
1621	FUNBEW_clean_min_charges	0_0.06	10	ethene	0.00036972	2.78E-05	-22.00418	finished	0	-14.14278
1622	FUNBEW_clean_min_charges	0_0.06	100	ethene	0.003724897	7.05E-05	-22.00664	finished	0	-142.881072
1623	FUNBEW_clean_min_charges	0_0.06	1000	ethene	0.036410112	0.000233624	-21.8988	finished	0	-1394.276821
1624	FUNBEW_clean_min_charges	0_0.06	5000	ethene	0.166599763	0.001593391	-21.3428	finished	0	-6290.907633
1625	FUNBEW_clean_min_charges	0_0.06	10000	ethene	0.301885742	0.00177778	-20.54883	finished	0	-11204.67414
1626	FUNBEW_clean_min_charges	0_0.06	25000	ethene	0.617482909	0.001923323	-18.76189	finished	0	-21981.73009
1627	FUNBEW_clean_min_charges	0_0.06	50000	ethene	1.004763618	0.004998274	-16.93093	finished	0	-33785.76536
1628	FUNBEW_clean_min_charges	0_0.06	66700	ethene	1.212782986	0.005738585	-16.22558	finished	0	-39575.31967
1629	FUNBEW_clean_min_charges	0_0.06	75000	ethene	1.312243111	0.007230496	-15.98656	finished	0	-42265.02098
1630	FUNBEW_clean_min_charges	0_0.06	100000	ethene	1.596436638	0.007252643	-15.55158	finished	0	-49695.46549
1631	FUNBEW_clean_min_charges	0_0.06	250000	ethene	3.332180896	0.008381127	-15.05865	finished	0	-90471.23919
1632	FUNBEW_clean_min_charges	0_0.06	500000	ethene	6.116088348	0.014528004	-16.07093	finished	0	-150652.7163
1633	FUNBEW_clean_min_charges	0_0.06	750000	ethene	8.217101817	0.006298943	-17.03107	finished	0	-194618.5121
1634	FUNBEW_clean_min_charges	0_0.06	1000000	ethene	9.57755726	0.012558003	-17.69653	finished	0	-223163.9277
1635	FUNBEW_clean_min_charges	0_0.06	1	ethane	0.000125762	1.38E-05	-27.16057	finished	0	-5.988972
1636	FUNBEW_clean_min_charges	0_0.06	10	ethane	0.001218707	1.79E-05	-27.20924	finished	0	-57.967251
1637	FUNBEW_clean_min_charges	0_0.06	100	ethane	0.011978816	7.56E-05	-27.13006	finished	0	-567.582414
1638	FUNBEW_clean_min_charges	0_0.06	1000	ethane	0.10964208	0.001500526	-26.7072	finished	0	-5158.770492
1639	FUNBEW_clean_min_charges	0_0.06	5000	ethane	0.408721783	0.004307276	-24.78338	finished	0	-18577.56675
1640	FUNBEW_clean_min_charges	0_0.06	10000	ethane	0.647474523	0.005142192	-22.72568	finished	0	-28380.50032
1641	FUNBEW_clean_min_charges	0_0.06	25000	ethane	1.120520099	0.002402548	-19.24243	finished	0	-45043.35629
1642	FUNBEW_clean_min_charges	0_0.06	50000	ethane	1.72915514	0.006079318	-17.78532	finished	0	-63187.5955
1643	FUNBEW_clean_min_charges	0_0.06	66700	ethane	2.15458326	0.008039431	-17.5575	finished	0	-74932.743
1644	FUNBEW_clean_min_charges	0_0.06	75000	ethane	2.379428859	0.010378006	-17.48563	finished	0	-80985.24509
1645	FUNBEW_clean_min_charges	0_0.06	100000	ethane	3.088196829	0.008221312	-17.67969	finished	0	-99425.28937
1646	FUNBEW_clean_min_charges	0_0.06	250000	ethane	7.730374827	0.019424249	-20.34735	finished	0	-212542.9922
1647	FUNBEW_clean_min_charges	0_0.06	500000	ethane	11.10742035	0.022416603	-22.47189	finished	0	-290543.6722
1648	FUNBEW_clean_min_charges	0_0.06	750000	ethane	12.32111846	0.019911049	-23.67256	finished	0	-318936.0354
1649	FUNBEW_clean_min_charges	0_0.06	1000000	ethane	12.93767908	0		run
1650	HIFTOG_clean_min_charges	0_0.02	1	ethene	4.51E-05	6.10E-06	-23.55541	finished	0	-2.954313
1651	HIFTOG_clean_min_charges	0_0.02	10	ethene	0.000440314	2.20E-05	-23.60183	finished	0	-29.058112
1652	HIFTOG_clean_min_charges	0_0.02	100	ethene	0.004502767	7.38E-05	-23.48296	finished	0	-295.754681
1653	HIFTOG_clean_min_charges	0_0.02	1000	ethene	0.044412969	0.000132106	-23.48737	finished	0	-2915.308888
1654	HIFTOG_clean_min_charges	0_0.02	5000	ethene	0.220381018	0.001377989	-23.49278	finished	0	-14428.30332
1655	HIFTOG_clean_min_charges	0_0.02	10000	ethene	0.430534649	0.002477069	-23.45698	finished	0	-28078.83326
1656	HIFTOG_clean_min_charges	0_0.02	25000	ethene	0.972228487	0.000663083	-23.57274	finished	0	-62770.76362
1657	HIFTOG_clean_min_charges	0_0.02	50000	ethene	1.725210948	0.004266525	-23.79933	finished	0	-110136.7037
1658	HIFTOG_clean_min_charges	0_0.02	66700	ethene	2.108244365	0.008332061	-24.00191	finished	0	-133819.2938
1659	HIFTOG_clean_min_charges	0_0.02	75000	ethene	2.272140652	0.007097547	-24.08586	finished	0	-143922.2447
1660	HIFTOG_clean_min_charges	0_0.02	100000	ethene	2.685438578	0.005874811	-24.31103	finished	0	-169182.5625
1661	HIFTOG_clean_min_charges	0_0.02	250000	ethene	4.030336429	0.008476557	-25.34826	finished	0	-250024.0565
1662	HIFTOG_clean_min_charges	0_0.02	500000	ethene	4.943645056	0.010640575	-26.32589	finished	0	-305315.9394
1663	HIFTOG_clean_min_charges	0_0.02	750000	ethene	5.351001095	0.012140635	-26.72956	finished	0	-331441.2819
1664	HIFTOG_clean_min_charges	0_0.02	1000000	ethene	5.572895685	0.009767518	-26.90206	finished	0	-346970.9565
1665	HIFTOG_clean_min_charges	0_0.02	1	ethane	0.000122351	1.00E-05	-27.18927	finished	0	-9.342143
1666	HIFTOG_clean_min_charges	0_0.02	10	ethane	0.001232099	1.39E-05	-27.03884	finished	0	-93.640275
1667	HIFTOG_clean_min_charges	0_0.02	100	ethane	0.012284185	0.00021221	-27.03864	finished	0	-932.353585
1668	HIFTOG_clean_min_charges	0_0.02	1000	ethane	0.122986209	0.000800173	-27.06223	finished	0	-9324.235558
1669	HIFTOG_clean_min_charges	0_0.02	5000	ethane	0.60466067	0.002163377	-27.21125	finished	0	-45464.65289
1670	HIFTOG_clean_min_charges	0_0.02	10000	ethane	1.130233919	0.00721169	-27.54572	finished	0	-84314.96846
1671	HIFTOG_clean_min_charges	0_0.02	25000	ethane	2.248901922	0.004401387	-28.23798	finished	0	-165434.0613
1672	HIFTOG_clean_min_charges	0_0.02	50000	ethane	3.095002597	0.009458441	-28.67942	finished	0	-224910.2293
1673	HIFTOG_clean_min_charges	0_0.02	66700	ethane	3.420987728	0.001358898	-28.68858	finished	0	-247136.1369
1674	HIFTOG_clean_min_charges	0_0.02	75000	ethane	3.544825609	0.005503186	-28.75464	finished	0	-255397.5229
1675	HIFTOG_clean_min_charges	0_0.02	100000	ethane	3.849463074	0.012720614	-28.89459	finished	0	-275605.433
1676	HIFTOG_clean_min_charges	0_0.02	250000	ethane	4.757086686	0.006050977	-29.83398	finished	0	-334905.4243
1677	HIFTOG_clean_min_charges	0_0.02	500000	ethane	5.267830277	0.010525035	-30.42839	finished	0	-369795.5009
1678	HIFTOG_clean_min_charges	0_0.02	750000	ethane	5.493103731	0.013820502	-30.69171	finished	0	-387100.8456
1679	HIFTOG_clean_min_charges	0_0.02	1000000	ethane	5.609977515	0.006247276	-30.83298	finished	0	-397784.824
1680	HIFTOG_clean_min_charges	0_0.01	1	ethene	4.85E-05	2.74E-06	-23.72652	finished	0	-3.243515
1681	HIFTOG_clean_min_charges	0_0.01	10	ethene	0.000470551	1.51E-05	-23.59802	finished	0	-31.235158
1682	HIFTOG_clean_min_charges	0_0.01	100	ethene	0.004721235	6.10E-05	-23.61349	finished	0	-313.016621
1683	HIFTOG_clean_min_charges	0_0.01	1000	ethene	0.046834103	0.000115809	-23.59442	finished	0	-3100.041776
1684	HIFTOG_clean_min_charges	0_0.01	5000	ethene	0.229943563	0.001040543	-23.55705	finished	0	-15155.80688
1685	HIFTOG_clean_min_charges	0_0.01	10000	ethene	0.452744565	0.001475541	-23.56916	finished	0	-29743.60899
1686	HIFTOG_clean_min_charges	0_0.01	25000	ethene	1.020055935	0.003147685	-23.63812	finished	0	-66310.57146
1687	HIFTOG_clean_min_charges	0_0.01	50000	ethene	1.803007478	0.003465748	-23.88461	finished	0	-115790.5229
1688	HIFTOG_clean_min_charges	0_0.01	66700	ethene	2.198233952	0.002783232	-24.06843	finished	0	-140373.8764
1689	HIFTOG_clean_min_charges	0_0.01	75000	ethene	2.368984826	0.009245658	-24.16232	finished	0	-150946.157
1690	HIFTOG_clean_min_charges	0_0.01	100000	ethene	2.79327685	0.009262394	-24.35605	finished	0	-176948.3255
1691	HIFTOG_clean_min_charges	0_0.01	250000	ethene	4.184204212	0.004880488	-25.58102	finished	0	-261138.4767
1692	HIFTOG_clean_min_charges	0_0.01	500000	ethene	5.097536357	0.015140744	-26.81032	finished	0	-317158.4448
1693	HIFTOG_clean_min_charges	0_0.01	750000	ethene	5.497946814	0.007050049	-27.27058	finished	0	-343387.9321
1694	HIFTOG_clean_min_charges	0_0.01	1000000	ethene	5.700895132	0.006356258	-27.41866	finished	0	-358154.8389
1695	HIFTOG_clean_min_charges	0_0.01	1	ethane	0.00012522	1.29E-05	-27.03184	finished	0	-9.556781
1696	HIFTOG_clean_min_charges	0_0.01	10	ethane	0.001301907	2.64E-05	-27.18239	finished	0	-99.894514
1697	HIFTOG_clean_min_charges	0_0.01	100	ethane	0.013038461	0.00014837	-27.19081	finished	0	-999.655133
1698	HIFTOG_clean_min_charges	0_0.01	1000	ethane	0.130439349	0.000605031	-27.16935	finished	0	-9969.408196
1699	HIFTOG_clean_min_charges	0_0.01	5000	ethane	0.640919657	0.003625096	-27.33792	finished	0	-48559.58647
1700	HIFTOG_clean_min_charges	0_0.01	10000	ethane	1.191089107	0.004806624	-27.61685	finished	0	-89498.6029
1701	HIFTOG_clean_min_charges	0_0.01	25000	ethane	2.350270631	0.010460837	-28.35461	finished	0	-173941.437
1702	HIFTOG_clean_min_charges	0_0.01	50000	ethane	3.209154425	0.004229159	-28.82239	finished	0	-234417.3615
1703	HIFTOG_clean_min_charges	0_0.01	66700	ethane	3.537102673	0.005703699	-28.96012	finished	0	-256712.7331
1704	HIFTOG_clean_min_charges	0_0.01	75000	ethane	3.66963481	0.007848702	-28.87927	finished	0	-265629.2143
1705	HIFTOG_clean_min_charges	0_0.01	100000	ethane	3.983603308	0.005614414	-29.23342	finished	0	-286607.0391
1706	HIFTOG_clean_min_charges	0_0.01	250000	ethane	4.8806434	0.013943216	-30.29469	finished	0	-345968.1378
1707	HIFTOG_clean_min_charges	0_0.01	500000	ethane	5.388782342	0.009799033	-30.91744	finished	0	-381346.2138
1708	HIFTOG_clean_min_charges	0_0.01	750000	ethane	5.605818223	0.015126026	-31.0615	finished	0	-398494.401
1709	HIFTOG_clean_min_charges	0_0.01	1000000	ethane	5.710434175	0.009769427	-30.85828	finished	0	-408515.5411
1710	HIFTOG_clean_min_charges	0_0.04	1	ethene	3.86E-05	3.93E-06	-22.68516	finished	0	-2.42668
1711	HIFTOG_clean_min_charges	0_0.04	10	ethene	0.000384777	1.04E-05	-22.68175	finished	0	-24.202717
1712	HIFTOG_clean_min_charges	0_0.04	100	ethene	0.003892117	6.39E-05	-22.69341	finished	0	-244.86618
1713	HIFTOG_clean_min_charges	0_0.04	1000	ethene	0.038773443	0.000166043	-22.66754	finished	0	-2434.61915
1714	HIFTOG_clean_min_charges	0_0.04	5000	ethene	0.19359834	0.001236768	-22.7104	finished	0	-12130.75616
1715	HIFTOG_clean_min_charges	0_0.04	10000	ethene	0.381415623	0.00217552	-22.79716	finished	0	-23855.03887
1716	HIFTOG_clean_min_charges	0_0.04	25000	ethene	0.884960506	0.004943244	-23.03215	finished	0	-55003.79914
1717	HIFTOG_clean_min_charges	0_0.04	50000	ethene	1.608570769	0.005457072	-23.43649	finished	0	-99254.80683
1718	HIFTOG_clean_min_charges	0_0.04	66700	ethene	2.001123465	0.006826663	-23.67069	finished	0	-123035.4077
1719	HIFTOG_clean_min_charges	0_0.04	75000	ethene	2.172018421	0.005272035	-23.76977	finished	0	-133351.977
1720	HIFTOG_clean_min_charges	0_0.04	100000	ethene	2.600871502	0.004549673	-24.05502	finished	0	-159110.1547
1721	HIFTOG_clean_min_charges	0_0.04	250000	ethene	4.034345642	0.007211023	-25.13003	finished	0	-244027.0917
1722	HIFTOG_clean_min_charges	0_0.04	500000	ethene	4.977987871	0.006195153	-26.05055	finished	0	-300148.4333
1723	HIFTOG_clean_min_charges	0_0.04	750000	ethene	5.406548116	0.007178861	-26.4893	finished	0	-327079.6111
1724	HIFTOG_clean_min_charges	0_0.04	1000000	ethene	5.625905632	0.009338926	-26.70563	finished	0	-342271.8954
1725	HIFTOG_clean_min_charges	0_0.04	1	ethane	0.00010706	1.45E-05	-26.06241	finished	0	-7.76013
1726	HIFTOG_clean_min_charges	0_0.04	10	ethane	0.001045042	1.66E-05	-25.98873	finished	0	-75.574037
1727	HIFTOG_clean_min_charges	0_0.04	100	ethane	0.010496583	3.27E-05	-26.02634	finished	0	-760.021045
1728	HIFTOG_clean_min_charges	0_0.04	1000	ethane	0.105217309	0.000491726	-26.10418	finished	0	-7608.639448
1729	HIFTOG_clean_min_charges	0_0.04	5000	ethane	0.528075437	0.003424246	-26.39888	finished	0	-37997.20911
1730	HIFTOG_clean_min_charges	0_0.04	10000	ethane	1.001792062	0.00682079	-26.82053	finished	0	-71743.85627
1731	HIFTOG_clean_min_charges	0_0.04	25000	ethane	2.10384941	0.005862457	-27.84009	finished	0	-149488.296
1732	HIFTOG_clean_min_charges	0_0.04	50000	ethane	3.03312548	0.009801174	-28.55467	finished	0	-213838.5858
1733	HIFTOG_clean_min_charges	0_0.04	66700	ethane	3.397671991	0.009266525	-28.73367	finished	0	-238498.2134
1734	HIFTOG_clean_min_charges	0_0.04	75000	ethane	3.540123241	0.00681775	-28.75455	finished	0	-248061.315
1735	HIFTOG_clean_min_charges	0_0.04	100000	ethane	3.884893212	0.012026113	-28.86659	finished	0	-270696.2911
1736	HIFTOG_clean_min_charges	0_0.04	250000	ethane	4.851407835	0.01465581	-29.73849	finished	0	-333323.2449
1737	HIFTOG_clean_min_charges	0_0.04	500000	ethane	5.39415491	0.012966756	-30.19332	finished	0	-369886.9644
1738	HIFTOG_clean_min_charges	0_0.04	750000	ethane	5.609896228	0.016373824	-30.68575	finished	0	-386289.4381
1739	HIFTOG_clean_min_charges	0_0.04	1000000	ethane	5.712974719	0.007699642	-30.99958	finished	0	-396128.2027
1740	HIFTOG_clean_min_charges	0_0.08	1	ethene	3.12E-05	3.49E-06	-21.60805	finished	0	-1.836579
1741	HIFTOG_clean_min_charges	0_0.08	10	ethene	0.000316074	1.99E-05	-21.64929	finished	0	-18.673545
1742	HIFTOG_clean_min_charges	0_0.08	100	ethene	0.003187865	3.58E-05	-21.74683	finished	0	-188.944338
1743	HIFTOG_clean_min_charges	0_0.08	1000	ethene	0.03179156	6.68E-05	-21.80168	finished	0	-1885.588954
1744	HIFTOG_clean_min_charges	0_0.08	5000	ethene	0.158691389	0.000708891	-21.85413	finished	0	-9396.344017
1745	HIFTOG_clean_min_charges	0_0.08	10000	ethene	0.314361603	0.001569155	-21.9399	finished	0	-18575.3806
1746	HIFTOG_clean_min_charges	0_0.08	25000	ethene	0.750354552	0.004195804	-22.21157	finished	0	-44152.60681
1747	HIFTOG_clean_min_charges	0_0.08	50000	ethene	1.378772341	0.003363307	-22.65697	finished	0	-80773.23688
1748	HIFTOG_clean_min_charges	0_0.08	66700	ethene	1.747212501	0.007179591	-22.96017	finished	0	-102178.8264
1749	HIFTOG_clean_min_charges	0_0.08	75000	ethene	1.903015709	0.005891271	-23.03947	finished	0	-111107.0583
1750	HIFTOG_clean_min_charges	0_0.08	100000	ethene	2.331260029	0.006771072	-23.3532	finished	0	-135888.9501
1751	HIFTOG_clean_min_charges	0_0.08	250000	ethene	3.785777785	0.005779196	-24.40607	finished	0	-219208.7861
1752	HIFTOG_clean_min_charges	0_0.08	500000	ethene	4.763858088	0.010105834	-25.04278	finished	0	-275068.1101
1753	HIFTOG_clean_min_charges	0_0.08	750000	ethene	5.203202819	0.00534346	-25.45592	finished	0	-301319.9115
1754	HIFTOG_clean_min_charges	0_0.08	1000000	ethene	5.440272493	0.008929831	-25.7213	finished	0	-316619.6264
1755	HIFTOG_clean_min_charges	0_0.08	1	ethane	8.51E-05	6.64E-06	-24.96481	finished	0	-5.790482
1756	HIFTOG_clean_min_charges	0_0.08	10	ethane	0.000851598	2.21E-05	-25.02753	finished	0	-58.267017
1757	HIFTOG_clean_min_charges	0_0.08	100	ethane	0.008462312	4.74E-05	-24.99433	finished	0	-578.772047
1758	HIFTOG_clean_min_charges	0_0.08	1000	ethane	0.084603267	0.000605219	-25.08679	finished	0	-5780.095348
1759	HIFTOG_clean_min_charges	0_0.08	5000	ethane	0.426877908	0.002043971	-25.39868	finished	0	-29038.66614
1760	HIFTOG_clean_min_charges	0_0.08	10000	ethane	0.819372881	0.005264063	-25.80044	finished	0	-55506.15646
1761	HIFTOG_clean_min_charges	0_0.08	25000	ethane	1.809245564	0.005906324	-26.96743	finished	0	-121956.6355
1762	HIFTOG_clean_min_charges	0_0.08	50000	ethane	2.761039979	0.00835377	-27.81613	finished	0	-185328.7378
1763	HIFTOG_clean_min_charges	0_0.08	66700	ethane	3.15676691	0.006421492	-28.08928	finished	0	-211372.5545
1764	HIFTOG_clean_min_charges	0_0.08	75000	ethane	3.326942254	0.003804253	-28.20886	finished	0	-222561.4758
1765	HIFTOG_clean_min_charges	0_0.08	100000	ethane	3.713261928	0.006920959	-28.32288	finished	0	-247573.293
1766	HIFTOG_clean_min_charges	0_0.08	250000	ethane	4.793778589	0.01062694	-29.30812	finished	0	-316235.2204
1767	HIFTOG_clean_min_charges	0_0.08	500000	ethane	5.352520807	0.010609418	-29.69169	finished	0	-352763.3257
1768	HIFTOG_clean_min_charges	0_0.08	750000	ethane	5.573487142	0.013159953	-29.94852	finished	0	-368958.5204
1769	HIFTOG_clean_min_charges	0_0.08	1000000	ethane	5.685694264	0.011398366	-29.93363	finished	0	-378804.6585
1770	HIFTOG_clean_min_charges	0	1	ethene	5.23E-05	3.73E-06	-23.59595	finished	0	-3.485706
1771	HIFTOG_clean_min_charges	0	10	ethene	0.000475564	1.89E-05	-23.57569	finished	0	-31.627901
1772	HIFTOG_clean_min_charges	0	100	ethene	0.004804175	6.94E-05	-23.64527	finished	0	-320.084728
1773	HIFTOG_clean_min_charges	0	1000	ethene	0.047841898	0.000432178	-23.59567	finished	0	-3180.073532
1774	HIFTOG_clean_min_charges	0	5000	ethene	0.235544631	0.001461672	-23.59676	finished	0	-15608.07562
1775	HIFTOG_clean_min_charges	0	10000	ethene	0.461446954	0.002965166	-23.63044	finished	0	-30463.75078
1776	HIFTOG_clean_min_charges	0	25000	ethene	1.044440749	0.006193702	-23.67164	finished	0	-68250.73526
1777	HIFTOG_clean_min_charges	0	50000	ethene	1.844022628	0.004923188	-24.00091	finished	0	-119050.2179
1778	HIFTOG_clean_min_charges	0	66700	ethene	2.24443016	0.004635284	-24.14096	finished	0	-144149.8649
1779	HIFTOG_clean_min_charges	0	75000	ethene	2.418101798	0.008604082	-24.28574	finished	0	-154931.5446
1780	HIFTOG_clean_min_charges	0	100000	ethene	2.84856753	0.004629622	-24.5458	finished	0	-181539.7819
1781	HIFTOG_clean_min_charges	0	250000	ethene	4.246830366	0.008873054	-25.90938	finished	0	-266954.2806
1782	HIFTOG_clean_min_charges	0	500000	ethene	5.152141915	0.014646438	-26.94087	finished	0	-323177.2438
1783	HIFTOG_clean_min_charges	0	750000	ethene	5.535300205	0.012104176	-27.31021	finished	0	-348650.0259
1784	HIFTOG_clean_min_charges	0	1000000	ethene	5.727952226	0.008251788	-27.52959	finished	0	-362982.211
1785	HIFTOG_clean_min_charges	0	1	ethane	0.000133833	1.34E-05	-27.2431	finished	0	-10.359374
1786	HIFTOG_clean_min_charges	0	10	ethane	0.001335811	2.23E-05	-27.26641	finished	0	-103.046484
1787	HIFTOG_clean_min_charges	0	100	ethane	0.013344957	7.63E-05	-27.20394	finished	0	-1027.114694
1788	HIFTOG_clean_min_charges	0	1000	ethane	0.133731702	0.000525666	-27.20887	finished	0	-10275.18043
1789	HIFTOG_clean_min_charges	0	5000	ethane	0.653844678	0.003479245	-27.39225	finished	0	-49791.58106
1790	HIFTOG_clean_min_charges	0	10000	ethane	1.225291669	0.007080447	-27.75244	finished	0	-92540.02285
1791	HIFTOG_clean_min_charges	0	25000	ethane	2.398951569	0.004769901	-28.5137	finished	0	-178520.0662
1792	HIFTOG_clean_min_charges	0	50000	ethane	3.260339586	0.006677202	-29.0208	finished	0	-239600.6852
1793	HIFTOG_clean_min_charges	0	66700	ethane	3.592879788	0.006985303	-29.1464	finished	0	-262424.7482
1794	HIFTOG_clean_min_charges	0	75000	ethane	3.719508189	0.005375044	-29.1924	finished	0	-271036.8063
1795	HIFTOG_clean_min_charges	0	100000	ethane	4.027234529	0.006565326	-29.45113	finished	0	-291722.9489
1796	HIFTOG_clean_min_charges	0	250000	ethane	4.93001704	0.01538796	-30.43821	finished	0	-352051.9581
1797	HIFTOG_clean_min_charges	0	500000	ethane	5.414156493	0.01554026	-30.94803	finished	0	-386428.769
1798	HIFTOG_clean_min_charges	0	750000	ethane	5.628865824	0.010047688	-31.54012	finished	0	-403675.0226
1799	HIFTOG_clean_min_charges	0	1000000	ethane	5.735371939	0.006754495	-31.11083	finished	0	-413901.7878
1800	KAYBIX_clean_min_charges	0_0.02	1	ethene	0.00039176	7.35E-06	-25.65452	finished	0	-33.781662
1801	KAYBIX_clean_min_charges	0_0.02	10	ethene	0.003941073	4.31E-05	-25.6452	finished	0	-339.375366
1802	KAYBIX_clean_min_charges	0_0.02	100	ethene	0.038938072	0.000139904	-25.68913	finished	0	-3353.877965
1803	KAYBIX_clean_min_charges	0_0.02	1000	ethene	0.363832616	0.001385174	-25.9664	finished	0	-31345.2534
1804	KAYBIX_clean_min_charges	0_0.02	5000	ethene	1.309815699	0.005052978	-26.70273	finished	0	-112850.4054
1805	KAYBIX_clean_min_charges	0_0.02	10000	ethene	1.933471121	0.003174756	-27.28214	finished	0	-166630.9385
1806	KAYBIX_clean_min_charges	0_0.02	25000	ethene	2.694451369	0.004007178	-28.22694	finished	0	-232553.5503
1807	KAYBIX_clean_min_charges	0_0.02	50000	ethene	3.171347781	0.004720836	-28.97863	finished	0	-274430.0446
1808	KAYBIX_clean_min_charges	0_0.02	66700	ethene	3.353073008	0.005050107	-29.28603	finished	0	-290594.873
1809	KAYBIX_clean_min_charges	0_0.02	75000	ethene	3.423125443	0.003339043	-29.378	finished	0	-296867.9433
1810	KAYBIX_clean_min_charges	0_0.02	100000	ethene	3.594746713	0.00206709	-29.63079	finished	0	-312397.1552
1811	KAYBIX_clean_min_charges	0_0.02	250000	ethene	4.09942231	0.008449871	-30.03238	finished	0	-359545.5174
1812	KAYBIX_clean_min_charges	0_0.02	500000	ethene	4.416955581	0.003926081	-30.02437	finished	0	-391984.1918
1813	KAYBIX_clean_min_charges	0_0.02	750000	ethene	4.54822425	0.005193309	-29.74348	finished	0	-407742.8273
1814	KAYBIX_clean_min_charges	0_0.02	1000000	ethene	4.619264604	0.009668439	-29.37398	finished	0	-418604.4897
1815	KAYBIX_clean_min_charges	0_0.02	1	ethane	0.001938409	2.70E-05	-30.19475	finished	0	-197.874024
1816	KAYBIX_clean_min_charges	0_0.02	10	ethane	0.019282574	9.67E-05	-30.19202	finished	0	-1967.154027
1817	KAYBIX_clean_min_charges	0_0.02	100	ethane	0.188726748	0.00130283	-30.37976	finished	0	-19249.61181
1818	KAYBIX_clean_min_charges	0_0.02	1000	ethane	1.32053786	0.003311036	-31.56277	finished	0	-134643.0193
1819	KAYBIX_clean_min_charges	0_0.02	5000	ethane	2.593665776	0.004445023	-33.26218	finished	0	-264303.2763
1820	KAYBIX_clean_min_charges	0_0.02	10000	ethane	2.983168647	0.002774064	-34.11095	finished	0	-304239.85
1821	KAYBIX_clean_min_charges	0_0.02	25000	ethane	3.408081434	0.002286814	-35.19108	finished	0	-348364.6507
1822	KAYBIX_clean_min_charges	0_0.02	50000	ethane	3.734983662	0.003315013	-35.8968	finished	0	-383098.4392
1823	KAYBIX_clean_min_charges	0_0.02	66700	ethane	3.87542768	0.0087168	-36.21994	finished	0	-398260.513
1824	KAYBIX_clean_min_charges	0_0.02	75000	ethane	3.925118359	0.004771173	-36.23297	finished	0	-403605.8425
1825	KAYBIX_clean_min_charges	0_0.02	100000	ethane	4.063821426	0.006589014	-36.39259	finished	0	-418782.0087
1826	KAYBIX_clean_min_charges	0_0.02	250000	ethane	4.442896747	0.004617934	-36.55881	finished	0	-461811.9418
1827	KAYBIX_clean_min_charges	0_0.02	500000	ethane	4.61895838	0.008477962	-35.387	finished	0	-485333.4688
1828	KAYBIX_clean_min_charges	0_0.02	750000	ethane	4.667239108	0.008037721	-35.23811	finished	0	-495717.951
1829	KAYBIX_clean_min_charges	0_0.02	1000000	ethane	4.683112282	0.006582357	-33.80206	finished	0	-502552.3254
1830	KAYBIX_clean_min_charges	0_0.03	1	ethene	0.000468324	1.22E-05	-26.57442	finished	0	-27.78921
1831	KAYBIX_clean_min_charges	0_0.03	10	ethene	0.004740977	3.91E-05	-26.56666	finished	0	-281.048264
1832	KAYBIX_clean_min_charges	0_0.03	100	ethene	0.047091171	0.000471351	-26.60947	finished	0	-2793.195173
1833	KAYBIX_clean_min_charges	0_0.03	1000	ethene	0.430859156	0.001515689	-26.90919	finished	0	-25552.02813
1834	KAYBIX_clean_min_charges	0_0.03	5000	ethene	1.435660495	0.005584256	-27.68889	finished	0	-85120.48694
1835	KAYBIX_clean_min_charges	0_0.03	10000	ethene	2.03791735	0.003778921	-28.25998	finished	0	-120798.4619
1836	KAYBIX_clean_min_charges	0_0.03	25000	ethene	2.727890488	0.00323608	-29.12521	finished	0	-161840.5797
1837	KAYBIX_clean_min_charges	0_0.03	50000	ethene	3.157180806	0.004655607	-29.75375	finished	0	-187712.7281
1838	KAYBIX_clean_min_charges	0_0.03	66700	ethene	3.318047889	0.006733015	-30.06153	finished	0	-197542.9217
1839	KAYBIX_clean_min_charges	0_0.03	75000	ethene	3.379965048	0.00265557	-30.11649	finished	0	-201375.2917
1840	KAYBIX_clean_min_charges	0_0.03	100000	ethene	3.530328835	0.005376012	-30.43615	finished	0	-210705.9709
1841	KAYBIX_clean_min_charges	0_0.03	250000	ethene	3.971069752	0.003983507	-30.69648	finished	0	-239133.0625
1842	KAYBIX_clean_min_charges	0_0.03	500000	ethene	4.236810764	0.012779371	-30.97019	finished	0	-258164.1618
1843	KAYBIX_clean_min_charges	0_0.03	750000	ethene	4.338598692	0.008315022	-30.44412	finished	0	-267179.5721
1844	KAYBIX_clean_min_charges	0_0.03	1000000	ethene	4.389034271	0.010988145	-30.2314	finished	0	-273298.7032
1845	KAYBIX_clean_min_charges	0_0.03	1	ethane	0.002485351	5.42E-05	-31.22234	finished	0	-174.454947
1846	KAYBIX_clean_min_charges	0_0.03	10	ethane	0.024472642	0.000111793	-31.2634	finished	0	-1718.863632
1847	KAYBIX_clean_min_charges	0_0.03	100	ethane	0.235824665	0.000787154	-31.48042	finished	0	-16558.4349
1848	KAYBIX_clean_min_charges	0_0.03	1000	ethane	1.477655199	0.003553385	-32.76022	finished	0	-103649.3401
1849	KAYBIX_clean_min_charges	0_0.03	5000	ethane	2.638241296	0.001304849	-34.27185	finished	0	-184721.5995
1850	KAYBIX_clean_min_charges	0_0.03	10000	ethane	2.975898803	0.006405077	-34.87579	finished	0	-208374.3647
1851	KAYBIX_clean_min_charges	0_0.03	25000	ethane	3.346610943	0.008311245	-35.73854	finished	0	-234634.3898
1852	KAYBIX_clean_min_charges	0_0.03	50000	ethane	3.623508279	0.007799842	-36.28027	finished	0	-254650.2636
1853	KAYBIX_clean_min_charges	0_0.03	66700	ethane	3.741206129	0.01188332	-36.63541	finished	0	-263220.1276
1854	KAYBIX_clean_min_charges	0_0.03	75000	ethane	3.792529055	0.01002813	-36.61972	finished	0	-267082.9542
1855	KAYBIX_clean_min_charges	0_0.03	100000	ethane	3.907712285	0.018761551	-36.77494	finished	0	-275641.4029
1856	KAYBIX_clean_min_charges	0_0.03	250000	ethane	4.237057178	0.01378355	-36.92121	finished	0	-301257.33
1857	KAYBIX_clean_min_charges	0_0.03	500000	ethane	4.404621706	0.005186867	-36.98745	finished	0	-316610.6391
1858	KAYBIX_clean_min_charges	0_0.03	750000	ethane	4.450482914	0.009482175	-35.94445	finished	0	-323315.705
1859	KAYBIX_clean_min_charges	0_0.03	1000000	ethane	4.449146286	0.006893145	-35.79142	finished	0	-326955.8661
1860	KAYBIX_clean_min_charges	0_0.25	1	ethene	0.000647194	2.04E-05	-29.77467	finished	0	-39.630645
1861	KAYBIX_clean_min_charges	0_0.25	10	ethene	0.006395409	7.84E-05	-29.76447	finished	0	-391.797099
1862	KAYBIX_clean_min_charges	0_0.25	100	ethene	0.062946711	0.000601726	-29.84158	finished	0	-3859.326238
1863	KAYBIX_clean_min_charges	0_0.25	1000	ethene	0.546032081	0.003868512	-29.99967	finished	0	-33367.84591
1864	KAYBIX_clean_min_charges	0_0.25	5000	ethene	1.637492131	0.007108412	-30.40015	finished	0	-99349.27274
1865	KAYBIX_clean_min_charges	0_0.25	10000	ethene	2.198913845	0.004495852	-30.74829	finished	0	-132970.4287
1866	KAYBIX_clean_min_charges	0_0.25	25000	ethene	2.777101441	0.003158792	-31.04162	finished	0	-167346.249
1867	KAYBIX_clean_min_charges	0_0.25	50000	ethene	3.079903481	0.004995812	-31.28939	finished	0	-185389.0005
1868	KAYBIX_clean_min_charges	0_0.25	66700	ethene	3.178959793	0.007040515	-31.21133	finished	0	-191259.8552
1869	KAYBIX_clean_min_charges	0_0.25	75000	ethene	3.21460953	0.003280168	-31.1829	finished	0	-193425.28
1870	KAYBIX_clean_min_charges	0_0.25	100000	ethene	3.29899288	0.002377434	-31.15616	finished	0	-198551.8036
1871	KAYBIX_clean_min_charges	0_0.25	250000	ethene	3.516248766	0.006537373	-30.97976	finished	0	-212346.6426
1872	KAYBIX_clean_min_charges	0_0.25	500000	ethene	3.640705502	0.007237644	-30.68797	finished	0	-221630.7337
1873	KAYBIX_clean_min_charges	0_0.25	750000	ethene	3.672828951	0.008178388	-30.43703	finished	0	-225771.3695
1874	KAYBIX_clean_min_charges	0_0.25	1000000	ethene	3.678619295	0.005327799	-30.37355	finished	0	-228460.6269
1875	KAYBIX_clean_min_charges	0_0.25	1	ethane	0.003410694	4.15E-05	-35.11807	finished	0	-248.059902
1876	KAYBIX_clean_min_charges	0_0.25	10	ethane	0.033853582	0.000178206	-35.14976	finished	0	-2461.437141
1877	KAYBIX_clean_min_charges	0_0.25	100	ethane	0.314061216	0.001485403	-35.25062	finished	0	-22781.37383
1878	KAYBIX_clean_min_charges	0_0.25	1000	ethane	1.692483358	0.011338582	-35.8693	finished	0	-121502.4728
1879	KAYBIX_clean_min_charges	0_0.25	5000	ethane	2.728878049	0.004554909	-36.96371	finished	0	-194401.9888
1880	KAYBIX_clean_min_charges	0_0.25	10000	ethane	2.994672433	0.005400367	-37.26157	finished	0	-212850.1284
1881	KAYBIX_clean_min_charges	0_0.25	25000	ethane	3.228360846	0.004426331	-37.19991	finished	0	-229088.6514
1882	KAYBIX_clean_min_charges	0_0.25	50000	ethane	3.346692018	0.001286188	-36.90735	finished	0	-237376.3253
1883	KAYBIX_clean_min_charges	0_0.25	66700	ethane	3.390232589	0.006368707	-36.54501	finished	0	-240507.7621
1884	KAYBIX_clean_min_charges	0_0.25	75000	ethane	3.406996507	0.010835586	-36.22563	finished	0	-241674.6443
1885	KAYBIX_clean_min_charges	0_0.25	100000	ethane	3.446053746	0.005661409	-36.36136	finished	0	-244473.8757
1886	KAYBIX_clean_min_charges	0_0.25	250000	ethane	3.578520497	0.00555078	-36.18654	finished	0	-254777.974
1887	KAYBIX_clean_min_charges	0_0.25	500000	ethane	3.654794017	0.012688129	-35.83751	finished	0	-262350.3912
1888	KAYBIX_clean_min_charges	0_0.25	750000	ethane	3.678487928	0.011871918	-36.48067	finished	0	-266615.8642
1889	KAYBIX_clean_min_charges	0_0.25	1000000	ethane	3.684087646	0.013640461	-36.43533	finished	0	-269890.8657
1890	KAYBIX_clean_min_charges	0_0.04	1	ethene	0.001008394	2.66E-05	-31.18665	finished	0	-105.648891
1891	KAYBIX_clean_min_charges	0_0.04	10	ethene	0.010157317	8.98E-05	-31.19245	finished	0	-1063.968828
1892	KAYBIX_clean_min_charges	0_0.04	100	ethene	0.09879885	0.000526154	-31.26435	finished	0	-10349.9919
1893	KAYBIX_clean_min_charges	0_0.04	1000	ethene	0.757021363	0.00299828	-31.72542	finished	0	-79234.44579
1894	KAYBIX_clean_min_charges	0_0.04	5000	ethene	1.87086821	0.005096561	-32.47536	finished	0	-195416.2876
1895	KAYBIX_clean_min_charges	0_0.04	10000	ethene	2.299689306	0.004434503	-32.68046	finished	0	-239837.4344
1896	KAYBIX_clean_min_charges	0_0.04	25000	ethene	2.745273517	0.005058198	-32.79514	finished	0	-285741.7389
1897	KAYBIX_clean_min_charges	0_0.04	50000	ethene	3.017180786	0.008770959	-32.93387	finished	0	-313849.9052
1898	KAYBIX_clean_min_charges	0_0.04	66700	ethene	3.113992421	0.005444811	-32.98524	finished	0	-323860.0364
1899	KAYBIX_clean_min_charges	0_0.04	75000	ethene	3.154616335	0.008255072	-33.04946	finished	0	-328117.0482
1900	KAYBIX_clean_min_charges	0_0.04	100000	ethene	3.253223329	0.003184424	-32.83007	finished	0	-338515.3844
1901	KAYBIX_clean_min_charges	0_0.04	250000	ethene	3.528589699	0.01109689	-33.09686	finished	0	-368540.4095
1902	KAYBIX_clean_min_charges	0_0.04	500000	ethene	3.737831467	0.011296413	-32.68293	finished	0	-393484.5427
1903	KAYBIX_clean_min_charges	0_0.04	750000	ethene	3.841873907	0.006623551	-32.54906	finished	0	-407626.3873
1904	KAYBIX_clean_min_charges	0_0.04	1000000	ethene	3.899326903	0.011498808	-32.46837	finished	0	-417284.0115
1905	KAYBIX_clean_min_charges	0_0.04	1	ethane	0.006042872	4.36E-05	-36.75701	finished	0	-750.580448
1906	KAYBIX_clean_min_charges	0_0.04	10	ethane	0.059711273	0.00039295	-36.83324	finished	0	-7420.326092
1907	KAYBIX_clean_min_charges	0_0.04	100	ethane	0.515154059	0.00307779	-37.25412	finished	0	-63992.59588
1908	KAYBIX_clean_min_charges	0_0.04	1000	ethane	1.927583271	0.000936653	-38.40547	finished	0	-238671.8089
1909	KAYBIX_clean_min_charges	0_0.04	5000	ethane	2.631397948	0.003206203	-38.97381	finished	0	-324384.9232
1910	KAYBIX_clean_min_charges	0_0.04	10000	ethane	2.83822823	0.004612937	-38.80064	finished	0	-349160.0223
1911	KAYBIX_clean_min_charges	0_0.04	25000	ethane	3.054502805	0.004646809	-38.83796	finished	0	-375135.4534
1912	KAYBIX_clean_min_charges	0_0.04	50000	ethane	3.200106074	0.00660534	-38.50724	finished	0	-392798.2474
1913	KAYBIX_clean_min_charges	0_0.04	66700	ethane	3.246427215	0.003574301	-38.36029	finished	0	-398386.1917
1914	KAYBIX_clean_min_charges	0_0.04	75000	ethane	3.267381418	0.004069413	-38.11994	finished	0	-401022.2506
1915	KAYBIX_clean_min_charges	0_0.04	100000	ethane	3.314303409	0.010066369	-37.40482	finished	0	-406948.1119
1916	KAYBIX_clean_min_charges	0_0.04	250000	ethane	3.455302129	0.007564559	-37.21466	finished	0	-425888.9228
1917	KAYBIX_clean_min_charges	0_0.04	500000	ethane	3.56173994	0.015083601	-37.32926	finished	0	-442455.7341
1918	KAYBIX_clean_min_charges	0_0.04	750000	ethane	3.624675611	0.024880321	-36.17675	finished	0	-453943.4511
1919	KAYBIX_clean_min_charges	0_0.04	1000000	ethane	3.659054718	0.012992097	-36.99968	finished	0	-462515.6442
1920	KAYBIX_clean_min_charges	0_0.08	1	ethene	0.000402731	2.04E-05	-26.25809	finished	0	-23.109283
1921	KAYBIX_clean_min_charges	0_0.08	10	ethene	0.00403108	6.44E-05	-26.27241	finished	0	-231.657542
1922	KAYBIX_clean_min_charges	0_0.08	100	ethene	0.040288054	0.00031144	-26.28913	finished	0	-2314.301955
1923	KAYBIX_clean_min_charges	0_0.08	1000	ethene	0.370539247	0.001816482	-26.57476	finished	0	-21286.91729
1924	KAYBIX_clean_min_charges	0_0.08	5000	ethene	1.2788319	0.005359351	-27.22284	finished	0	-73385.95896
1925	KAYBIX_clean_min_charges	0_0.08	10000	ethene	1.859976461	0.003138912	-27.647	finished	0	-106638.8742
1926	KAYBIX_clean_min_charges	0_0.08	25000	ethene	2.585733523	0.003328218	-28.32982	finished	0	-148176.2147
1927	KAYBIX_clean_min_charges	0_0.08	50000	ethene	3.03913226	0.003888271	-28.99959	finished	0	-174362.911
1928	KAYBIX_clean_min_charges	0_0.08	66700	ethene	3.209205133	0.003907608	-29.24015	finished	0	-184270.4657
1929	KAYBIX_clean_min_charges	0_0.08	75000	ethene	3.274703117	0.010560906	-29.38553	finished	0	-188144.7528
1930	KAYBIX_clean_min_charges	0_0.08	100000	ethene	3.436009365	0.006827804	-29.52672	finished	0	-197752.3795
1931	KAYBIX_clean_min_charges	0_0.08	250000	ethene	3.891776516	0.01210919	-29.68312	finished	0	-225577.6169
1932	KAYBIX_clean_min_charges	0_0.08	500000	ethene	4.17866534	0.007516756	-29.25127	finished	0	-244667.1448
1933	KAYBIX_clean_min_charges	0_0.08	750000	ethene	4.298331857	0.003993226	-28.98979	finished	0	-254092.2183
1934	KAYBIX_clean_min_charges	0_0.08	1000000	ethene	4.358066371	0.003507415	-28.58264	finished	0	-260104.7288
1935	KAYBIX_clean_min_charges	0_0.08	1	ethane	0.002066474	3.02E-05	-30.8943	finished	0	-140.649599
1936	KAYBIX_clean_min_charges	0_0.08	10	ethane	0.020420101	9.54E-05	-30.93856	finished	0	-1389.935853
1937	KAYBIX_clean_min_charges	0_0.08	100	ethane	0.197339648	0.000756018	-31.14063	finished	0	-13433.63183
1938	KAYBIX_clean_min_charges	0_0.08	1000	ethane	1.289523723	0.003679445	-32.20549	finished	0	-87634.57725
1939	KAYBIX_clean_min_charges	0_0.08	5000	ethane	2.485055566	0.004273183	-33.25695	finished	0	-168211.8024
1940	KAYBIX_clean_min_charges	0_0.08	10000	ethane	2.861238215	0.002696304	-33.89718	finished	0	-193527.486
1941	KAYBIX_clean_min_charges	0_0.08	25000	ethane	3.263560993	0.009082538	-34.96554	finished	0	-220889.0389
1942	KAYBIX_clean_min_charges	0_0.08	50000	ethane	3.540804573	0.006517432	-35.52453	finished	0	-240049.558
1943	KAYBIX_clean_min_charges	0_0.08	66700	ethane	3.665961032	0.009082112	-35.44344	finished	0	-248782.3432
1944	KAYBIX_clean_min_charges	0_0.08	75000	ethane	3.714852699	0.016210009	-35.74132	finished	0	-252214.5828
1945	KAYBIX_clean_min_charges	0_0.08	100000	ethane	3.829882386	0.006167001	-35.92032	finished	0	-260382.9646
1946	KAYBIX_clean_min_charges	0_0.08	250000	ethane	4.179794937	0.010272748	-35.57681	finished	0	-286055.0044
1947	KAYBIX_clean_min_charges	0_0.08	500000	ethane	4.358259484	0.006683001	-34.38417	finished	0	-301085.0361
1948	KAYBIX_clean_min_charges	0_0.08	750000	ethane	4.429259605	0.007768121	-33.66065	finished	0	-308939.9715
1949	KAYBIX_clean_min_charges	0_0.08	1000000	ethane	4.447341765	0.009998422	-33.20269	finished	0	-313262.8914
1950	KAYBIX_clean_min_charges	0_0.12	1	ethene	0.000442585	1.83E-05	-26.42227	finished	0	-25.181218
1951	KAYBIX_clean_min_charges	0_0.12	10	ethene	0.004407098	7.46E-05	-26.47325	finished	0	-251.043633
1952	KAYBIX_clean_min_charges	0_0.12	100	ethene	0.043680629	0.000241446	-26.51509	finished	0	-2489.928167
1953	KAYBIX_clean_min_charges	0_0.12	1000	ethene	0.399483633	0.003019322	-26.79305	finished	0	-22760.08172
1954	KAYBIX_clean_min_charges	0_0.12	5000	ethene	1.361046032	0.006215154	-27.43902	finished	0	-77422.59565
1955	KAYBIX_clean_min_charges	0_0.12	10000	ethene	1.970672744	0.002270601	-27.84462	finished	0	-111970.6173
1956	KAYBIX_clean_min_charges	0_0.12	25000	ethene	2.695687358	0.002813205	-28.54429	finished	0	-153012.0109
1957	KAYBIX_clean_min_charges	0_0.12	50000	ethene	3.138062834	0.003192514	-29.15253	finished	0	-178305.0127
1958	KAYBIX_clean_min_charges	0_0.12	66700	ethene	3.299703178	0.005746843	-29.40962	finished	0	-187645.768
1959	KAYBIX_clean_min_charges	0_0.12	75000	ethene	3.359385746	0.00454669	-29.46087	finished	0	-191091.1299
1960	KAYBIX_clean_min_charges	0_0.12	100000	ethene	3.506420476	0.00398537	-29.57175	finished	0	-199781.5492
1961	KAYBIX_clean_min_charges	0_0.12	250000	ethene	3.934629334	0.007959408	-30.12824	finished	0	-225776.1158
1962	KAYBIX_clean_min_charges	0_0.12	500000	ethene	4.208826961	0.011856482	-30.18424	finished	0	-244176.9953
1963	KAYBIX_clean_min_charges	0_0.12	750000	ethene	4.334947691	0.006852853	-30.05251	finished	0	-254166.8017
1964	KAYBIX_clean_min_charges	0_0.12	1000000	ethene	4.391007863	0.006590563	-29.69673	finished	0	-260089.1124
1965	KAYBIX_clean_min_charges	0_0.12	1	ethane	0.002244971	3.21E-05	-31.19436	finished	0	-151.824307
1966	KAYBIX_clean_min_charges	0_0.12	10	ethane	0.022614732	0.00012986	-31.19259	finished	0	-1528.414506
1967	KAYBIX_clean_min_charges	0_0.12	100	ethane	0.215655487	0.000790522	-31.42437	finished	0	-14571.87146
1968	KAYBIX_clean_min_charges	0_0.12	1000	ethane	1.385431113	0.004031051	-32.41868	finished	0	-93343.88995
1969	KAYBIX_clean_min_charges	0_0.12	5000	ethane	2.60384457	0.003187743	-33.53105	finished	0	-174598.6516
1970	KAYBIX_clean_min_charges	0_0.12	10000	ethane	2.967996585	0.003096778	-34.24809	finished	0	-198783.4481
1971	KAYBIX_clean_min_charges	0_0.12	25000	ethane	3.340936617	0.008360765	-34.68678	finished	0	-223785.4887
1972	KAYBIX_clean_min_charges	0_0.12	50000	ethane	3.585785579	0.004230118	-35.01442	finished	0	-240431.0869
1973	KAYBIX_clean_min_charges	0_0.12	66700	ethane	3.689223628	0.006421101	-35.39849	finished	0	-247596.7858
1974	KAYBIX_clean_min_charges	0_0.12	75000	ethane	3.726757655	0.00885267	-35.51833	finished	0	-250189.632
1975	KAYBIX_clean_min_charges	0_0.12	100000	ethane	3.830380389	0.009334828	-35.37637	finished	0	-257454.4944
1976	KAYBIX_clean_min_charges	0_0.12	250000	ethane	4.158375142	0.014377167	-35.31521	finished	0	-281261.4836
1977	KAYBIX_clean_min_charges	0_0.12	500000	ethane	4.358517577	0.014086199	-35.17902	finished	0	-297734.2697
1978	KAYBIX_clean_min_charges	0_0.12	750000	ethane	4.443225727	0.009297406	-34.62634	finished	0	-306602.4155
1979	KAYBIX_clean_min_charges	0_0.12	1000000	ethane	4.475825283	0.011372997	-35.06489	finished	0	-312157.557
1980	KAYBIX_clean_min_charges	0	1	ethene	0.000347366	2.62E-05	-25.28332	finished	0	-19.76588
1981	KAYBIX_clean_min_charges	0	10	ethene	0.003562608	8.00E-05	-25.28418	finished	0	-202.920762
1982	KAYBIX_clean_min_charges	0	100	ethene	0.035274664	0.000216604	-25.29604	finished	0	-2008.780575
1983	KAYBIX_clean_min_charges	0	1000	ethene	0.333196944	0.001919944	-25.54354	finished	0	-18977.59565
1984	KAYBIX_clean_min_charges	0	5000	ethene	1.237306311	0.001315954	-26.29679	finished	0	-70549.26192
1985	KAYBIX_clean_min_charges	0	10000	ethene	1.870959539	0.004136051	-26.94951	finished	0	-106793.3279
1986	KAYBIX_clean_min_charges	0	25000	ethene	2.665954261	0.002929106	-27.98266	finished	0	-152585.7107
1987	KAYBIX_clean_min_charges	0	50000	ethene	3.168300573	0.003741927	-28.79973	finished	0	-181958.2757
1988	KAYBIX_clean_min_charges	0	66700	ethene	3.361441353	0.006778677	-29.11878	finished	0	-193398.9169
1989	KAYBIX_clean_min_charges	0	75000	ethene	3.440105688	0.002552744	-29.27356	finished	0	-198125.9917
1990	KAYBIX_clean_min_charges	0	100000	ethene	3.617804211	0.00829037	-29.49181	finished	0	-208820.6933
1991	KAYBIX_clean_min_charges	0	250000	ethene	4.145276962	0.010751078	-29.90053	finished	0	-241727.427
1992	KAYBIX_clean_min_charges	0	500000	ethene	4.4670948	0.005152568	-29.92771	finished	0	-263528.8095
1993	KAYBIX_clean_min_charges	0	750000	ethene	4.610878636	0.004791199	-29.67565	finished	0	-274845.8489
1994	KAYBIX_clean_min_charges	0	1000000	ethene	4.685636036	0.008686987	-29.5283	finished	0	-282208.7393
1995	KAYBIX_clean_min_charges	0	1	ethane	0.001742474	7.96E-05	-29.70413	finished	0	-117.477795
1996	KAYBIX_clean_min_charges	0	10	ethane	0.017196281	0.000136418	-29.70225	finished	0	-1158.848464
1997	KAYBIX_clean_min_charges	0	100	ethane	0.167610259	0.000662317	-29.88276	finished	0	-11296.89986
1998	KAYBIX_clean_min_charges	0	1000	ethane	1.233074915	0.002884094	-31.07923	finished	0	-83171.29039
[truncated: 2,111 more rows]
