# Supplementary material for: Efficient Generation of Large Collections of Metal–Organic Framework Structures Containing Well-Defined Point Defects
Source: J Phys Chem Lett. 2023 Jul 18;14(29):6658–65. doi: 10.1021/acs.jpclett.3c01524 (PMC10388356; doi:10.1021/acs.jpclett.3c01524)
Supplement: Supplementary file 1 — jz3c01524_si_001.zip [file jz3c01524_si_001.zip › Adsorption_ethene_ethane.csv]

	mof	conc	p	ad	q	std	heat	status	coul	vdw
0	KIYMAI_clean_min_charges	0_0.01	1	ethene	9.447e-07	1.1217e-06	-20.9934	finished	0.00000	-0.045161
1	KIYMAI_clean_min_charges	0_0.01	10	ethene	1.33068e-05	2.6935e-06	-21.23448	finished	0.00000	-0.668441
2	KIYMAI_clean_min_charges	0_0.01	100	ethene	0.0001357807	1.80538e-05	-21.31334	finished	0.00000	-6.760327
3	KIYMAI_clean_min_charges	0_0.01	1000	ethene	0.00139442	2.49865e-05	-21.31101	finished	0.00000	-69.175680
4	KIYMAI_clean_min_charges	0_0.01	5000	ethene	0.0065835627	0.0002221031	-21.35563	finished	0.00000	-327.988292
5	KIYMAI_clean_min_charges	0_0.01	10000	ethene	0.012734058	0.0004333524	-21.33677	finished	0.00000	-635.077946
6	KIYMAI_clean_min_charges	0_0.01	25000	ethene	0.0282799962	0.0002031971	-21.3191	finished	0.00000	-1419.795174
7	KIYMAI_clean_min_charges	0_0.01	50000	ethene	0.0491273369	0.0012640926	-21.1824	finished	0.00000	-2483.447351
8	KIYMAI_clean_min_charges	0_0.01	66700	ethene	0.0612484888	0.000571606	-21.14233	finished	0.00000	-3107.628697
9	KIYMAI_clean_min_charges	0_0.01	75000	ethene	0.0677851334	0.0005248739	-21.15143	finished	0.00000	-3445.440192
10	KIYMAI_clean_min_charges	0_0.01	100000	ethene	0.0828781955	0.0004945572	-21.08543	finished	0.00000	-4232.682081
11	KIYMAI_clean_min_charges	0_0.01	250000	ethene	0.1572015234	0.0016685779	-20.73643	finished	0.00000	-8205.943110
12	KIYMAI_clean_min_charges	0_0.01	500000	ethene	0.2547281212	0.0025604664	-20.49128	finished	0.00000	-13604.614981
13	KIYMAI_clean_min_charges	0_0.01	750000	ethene	0.333108012	0.0039093761	-20.36409	finished	0.00000	-18169.800456
14	KIYMAI_clean_min_charges	0_0.01	1000000	ethene	0.3954562572	0.0064982365	-20.24881	finished	0.00000	-22030.163242
15	KIYMAI_clean_min_charges	0_0.01	1	ethane	4.1789e-06	1.1584e-06	-25.74691	finished	0.00000	-0.238894
16	KIYMAI_clean_min_charges	0_0.01	10	ethane	3.18783e-05	4.7808e-06	-25.07803	finished	0.00000	-1.796826
17	KIYMAI_clean_min_charges	0_0.01	100	ethane	0.0003233731	2.70613e-05	-25.42828	finished	0.00000	-18.585983
18	KIYMAI_clean_min_charges	0_0.01	1000	ethane	0.0030784852	7.29032e-05	-25.42262	finished	0.00000	-176.915494
19	KIYMAI_clean_min_charges	0_0.01	5000	ethane	0.0134295564	0.0004576045	-25.45374	finished	0.00000	-775.181843
20	KIYMAI_clean_min_charges	0_0.01	10000	ethane	0.0229428887	0.0006272822	-25.32636	finished	0.00000	-1328.560001
21	KIYMAI_clean_min_charges	0_0.01	25000	ethane	0.0409907386	0.0006183196	-25.30894	finished	0.00000	-2397.143367
22	KIYMAI_clean_min_charges	0_0.01	50000	ethane	0.0581024328	0.0009781077	-25.01986	finished	0.00000	-3439.286177
23	KIYMAI_clean_min_charges	0_0.01	66700	ethane	0.066442824	0.001068949	-24.8548	finished	0.00000	-3965.547479
24	KIYMAI_clean_min_charges	0_0.01	75000	ethane	0.0701664396	0.0009710602	-24.8593	finished	0.00000	-4207.200424
25	KIYMAI_clean_min_charges	0_0.01	100000	ethane	0.0809265408	0.0017781008	-24.60151	finished	0.00000	-4898.923070
26	KIYMAI_clean_min_charges	0_0.01	250000	ethane	0.1175866953	0.0009169522	-23.26939	finished	0.00000	-7469.914417
27	KIYMAI_clean_min_charges	0_0.01	500000	ethane	0.1491701365	0.0023251889	-21.77828	finished	0.00000	-10164.648524
28	KIYMAI_clean_min_charges	0_0.01	750000	ethane	0.1659514464	0.0037598109	-20.96954	finished	0.00000	-12165.708542
29	KIYMAI_clean_min_charges	0_0.01	1000000	ethane	0.1766999493	0.0038981661	-20.57208	finished	0.00000	-13873.046939
30	KIYMAI_clean_min_charges	0_0.03	1	ethene	3.4811e-06	3.4341e-06		finished	0.00000	-0.187770
31	KIYMAI_clean_min_charges	0_0.03	10	ethene	3.16579e-05	6.3931e-06	-24.56355	finished	0.00000	-1.735263
32	KIYMAI_clean_min_charges	0_0.03	100	ethene	0.0003064881	1.38677e-05	-24.67717	finished	0.00000	-16.899562
33	KIYMAI_clean_min_charges	0_0.03	1000	ethene	0.0030472156	9.76423e-05	-24.67267	finished	0.00000	-168.332799
34	KIYMAI_clean_min_charges	0_0.03	5000	ethene	0.0143331048	0.0002747335	-24.67787	finished	0.00000	-793.129894
35	KIYMAI_clean_min_charges	0_0.03	10000	ethene	0.0267013708	0.0001762653	-24.71883	finished	0.00000	-1480.362234
36	KIYMAI_clean_min_charges	0_0.03	25000	ethene	0.0549298294	0.001082567	-24.71349	finished	0.00000	-3060.312563
37	KIYMAI_clean_min_charges	0_0.03	50000	ethene	0.0875507282	0.0014320906	-24.69904	finished	0.00000	-4920.764788
38	KIYMAI_clean_min_charges	0_0.03	66700	ethene	0.1047866921	0.0025188611	-24.72419	finished	0.00000	-5917.917312
39	KIYMAI_clean_min_charges	0_0.03	75000	ethene	0.1106262072	0.0010006835	-24.65958	finished	0.00000	-6265.351143
40	KIYMAI_clean_min_charges	0_0.03	100000	ethene	0.1288214292	0.0021987371	-24.59512	finished	0.00000	-7343.735708
41	KIYMAI_clean_min_charges	0_0.03	250000	ethene	0.1928114348	0.0020866184	-23.83769	finished	0.00000	-11354.297481
42	KIYMAI_clean_min_charges	0_0.03	500000	ethene	0.2392287821	0.0028140589	-22.90397	finished	0.00000	-14828.412813
43	KIYMAI_clean_min_charges	0_0.03	750000	ethene	0.2646919048	0.0042383523	-21.90272	finished	0.00000	-17210.208605
44	KIYMAI_clean_min_charges	0_0.03	1000000	ethene	0.2741042202	0.0030622781	-21.32318	finished	0.00000	-18803.844571
45	KIYMAI_clean_min_charges	0_0.03	1	ethane	9.9984e-06	2.3706e-06	-28.64674	finished	0.00000	-0.635091
46	KIYMAI_clean_min_charges	0_0.03	10	ethane	9.2836e-05	1.48047e-05	-28.9833	finished	0.00000	-5.945910
47	KIYMAI_clean_min_charges	0_0.03	100	ethane	0.0009589495	4.85451e-05	-28.90559	finished	0.00000	-61.327817
48	KIYMAI_clean_min_charges	0_0.03	1000	ethane	0.0089372349	0.00017939	-28.89092	finished	0.00000	-571.391768
49	KIYMAI_clean_min_charges	0_0.03	5000	ethane	0.0358020242	0.0010877128	-28.98406	finished	0.00000	-2295.537033
50	KIYMAI_clean_min_charges	0_0.03	10000	ethane	0.0578660803	0.0007275578	-29.03001	finished	0.00000	-3715.648044
51	KIYMAI_clean_min_charges	0_0.03	25000	ethane	0.095067378	0.0009122421	-29.13576	finished	0.00000	-6142.158282
52	KIYMAI_clean_min_charges	0_0.03	50000	ethane	0.126354157	0.0025667626	-29.15033	finished	0.00000	-8231.721652
53	KIYMAI_clean_min_charges	0_0.03	66700	ethane	0.1419220609	0.0015141862	-29.05059	finished	0.00000	-9294.434410
54	KIYMAI_clean_min_charges	0_0.03	75000	ethane	0.1470312425	0.0019640972	-29.04837	finished	0.00000	-9659.183089
55	KIYMAI_clean_min_charges	0_0.03	100000	ethane	0.1622892369	0.0032954679	-29.08087	finished	0.00000	-10743.125513
56	KIYMAI_clean_min_charges	0_0.03	250000	ethane	0.2085537091	0.0017393371	-28.2639	finished	0.00000	-14387.839178
57	KIYMAI_clean_min_charges	0_0.03	500000	ethane	0.2290090296	0.0021907694	-26.83047	finished	0.00000	-17015.334311
58	KIYMAI_clean_min_charges	0_0.03	750000	ethane	0.2297595469	0.0017833047	-25.40786	finished	0.00000	-18460.137295
59	KIYMAI_clean_min_charges	0_0.03	1000000	ethane	0.2178182483	0.0035753763	-24.3989	finished	0.00000	-19253.972653
60	KIYMAI_clean_min_charges	0_0.12	1	ethene	1.51777e-05	5.9709e-06	-33.14248	finished	0.00000	-1.055025
61	KIYMAI_clean_min_charges	0_0.12	10	ethene	0.0001440689	1.34647e-05	-33.10841	finished	0.00000	-10.026792
62	KIYMAI_clean_min_charges	0_0.12	100	ethene	0.0014823151	3.46724e-05	-33.17849	finished	0.00000	-103.770533
63	KIYMAI_clean_min_charges	0_0.12	1000	ethene	0.0139401865	0.0003590455	-33.17558	finished	0.00000	-973.286142
64	KIYMAI_clean_min_charges	0_0.12	5000	ethene	0.0633513489	0.0013357874	-33.23201	finished	0.00000	-4430.626828
65	KIYMAI_clean_min_charges	0_0.12	10000	ethene	0.1103417215	0.0025100075	-33.20073	finished	0.00000	-7720.534957
66	KIYMAI_clean_min_charges	0_0.12	25000	ethene	0.1983865551	0.0022563504	-33.09996	finished	0.00000	-13881.670112
67	KIYMAI_clean_min_charges	0_0.12	50000	ethene	0.2741400187	0.0039413443	-33.34258	finished	0.00000	-19208.633305
68	KIYMAI_clean_min_charges	0_0.12	66700	ethene	0.3037588517	0.0018693946	-33.20811	finished	0.00000	-21299.993477
69	KIYMAI_clean_min_charges	0_0.12	75000	ethene	0.3125264358	0.0052695119	-33.30004	finished	0.00000	-21927.346480
70	KIYMAI_clean_min_charges	0_0.12	100000	ethene	0.3369765805	0.0022740795	-33.21558	finished	0.00000	-23672.527147
71	KIYMAI_clean_min_charges	0_0.12	250000	ethene	0.3871432434	0.001370166	-32.83879	finished	0.00000	-27355.658941
72	KIYMAI_clean_min_charges	0_0.12	500000	ethene	0.4042495709	0.0015710378	-33.23731	finished	0.00000	-28923.771004
73	KIYMAI_clean_min_charges	0_0.12	750000	ethene	0.4068396911	0.0010687308	-32.72041	finished	0.00000	-29455.618749
74	KIYMAI_clean_min_charges	0_0.12	1000000	ethene	0.4063967307	0.0014130997	-33.54027	finished	0.00000	-29817.206766
75	KIYMAI_clean_min_charges	0_0.12	1	ethane	2.66304e-05	5.3301e-06	-37.0568	finished	0.00000	-2.093515
76	KIYMAI_clean_min_charges	0_0.12	10	ethane	0.00024505	1.40223e-05	-37.17748	finished	0.00000	-19.334146
77	KIYMAI_clean_min_charges	0_0.12	100	ethane	0.0024723046	7.86645e-05	-37.0363	finished	0.00000	-194.051228
78	KIYMAI_clean_min_charges	0_0.12	1000	ethane	0.0230522644	0.0008100641	-37.03062	finished	0.00000	-1807.876101
79	KIYMAI_clean_min_charges	0_0.12	5000	ethane	0.0965357127	0.0034993274	-37.09813	finished	0.00000	-7579.059301
80	KIYMAI_clean_min_charges	0_0.12	10000	ethane	0.160580333	0.005638805	-37.16401	finished	0.00000	-12615.078562
81	KIYMAI_clean_min_charges	0_0.12	25000	ethane	0.2604982565	0.0047655642	-37.05607	finished	0.00000	-20475.689977
82	KIYMAI_clean_min_charges	0_0.12	50000	ethane	0.3230023101	0.0055756738	-37.22174	finished	0.00000	-25402.794380
83	KIYMAI_clean_min_charges	0_0.12	66700	ethane	0.347451782	0.0045217567	-37.15457	finished	0.00000	-27361.455741
84	KIYMAI_clean_min_charges	0_0.12	75000	ethane	0.3544086649	0.0040105728	-37.17983	finished	0.00000	-27901.985658
85	KIYMAI_clean_min_charges	0_0.12	100000	ethane	0.3751160809	0.0033949943	-37.11816	finished	0.00000	-29565.622719
86	KIYMAI_clean_min_charges	0_0.12	250000	ethane	0.4074049001	0.0020125557	-37.17401	finished	0.00000	-32327.122666
87	KIYMAI_clean_min_charges	0_0.12	500000	ethane	0.4154268042	0.0024537955	-37.10052	finished	0.00000	-33401.097403
88	KIYMAI_clean_min_charges	0_0.12	750000	ethane	0.4144735683	0.0017363768	-37.86436	finished	0.00000	-33741.983396
89	KIYMAI_clean_min_charges	0_0.12	1000000	ethane	0.4105500526	0.0007552468	-37.75296	finished	0.00000	-33851.653296
90	KIYMAI_clean_min_charges	0	1	ethene	2.14e-07	5.749e-07		finished	0.00000	-0.013309
91	KIYMAI_clean_min_charges	0	10	ethene	2.3473e-06	2.0628e-06	-18.62298	finished	0.00000	-0.137995
92	KIYMAI_clean_min_charges	0	100	ethene	2.69932e-05	7.6513e-06	-19.02744	finished	0.00000	-1.506447
93	KIYMAI_clean_min_charges	0	1000	ethene	0.000246214	1.4667e-05	-19.15084	finished	0.00000	-14.231188
94	KIYMAI_clean_min_charges	0	5000	ethene	0.0012595244	4.33598e-05	-19.15171	finished	0.00000	-72.423605
95	KIYMAI_clean_min_charges	0	10000	ethene	0.0024819768	5.69824e-05	-19.11277	finished	0.00000	-143.225987
96	KIYMAI_clean_min_charges	0	25000	ethene	0.0062832079	0.0001534294	-19.15456	finished	0.00000	-361.990772
97	KIYMAI_clean_min_charges	0	50000	ethene	0.0124141152	0.0002353745	-19.15001	finished	0.00000	-717.906223
98	KIYMAI_clean_min_charges	0	66700	ethene	0.0165637834	0.0003958756	-19.13296	finished	0.00000	-956.938493
99	KIYMAI_clean_min_charges	0	75000	ethene	0.0187432838	0.0003786213	-19.14467	finished	0.00000	-1081.289520
100	KIYMAI_clean_min_charges	0	100000	ethene	0.0250628378	0.0005457175	-19.13304	finished	0.00000	-1445.424322
101	KIYMAI_clean_min_charges	0	250000	ethene	0.059786641	0.001465805	-19.1908	finished	0.00000	-3504.013178
102	KIYMAI_clean_min_charges	0	500000	ethene	0.1134466862	0.0021994781	-19.20405	finished	0.00000	-6784.368392
103	KIYMAI_clean_min_charges	0	750000	ethene	0.1628687907	0.0028557682	-19.22327	finished	0.00000	-9920.014682
104	KIYMAI_clean_min_charges	0	1000000	ethene	0.2083400091	0.0018555463	-19.24643	finished	0.00000	-12940.401558
105	KIYMAI_clean_min_charges	0	1	ethane	1.105e-07	3.521e-07		finished	0.00000	-0.008322
106	KIYMAI_clean_min_charges	0	10	ethane	1.0019e-06	8.381e-07	-19.93258	finished	0.00000	-0.082074
107	KIYMAI_clean_min_charges	0	100	ethane	3.7028e-06	4.2001e-06	-18.78634	finished	0.00000	-0.537173
108	KIYMAI_clean_min_charges	0	1000	ethane	2.28346e-05	1.37677e-05	-18.34571	finished	0.00000	-4.751817
109	KIYMAI_clean_min_charges	0	5000	ethane	6.41013e-05	2.06014e-05	-18.34426	finished	0.00000	-21.757394
110	KIYMAI_clean_min_charges	0	10000	ethane	0.0001543075	5.65055e-05	-18.24972	finished	0.00000	-44.364076
111	KIYMAI_clean_min_charges	0	25000	ethane	0.0003684455	5.96046e-05	-18.31706	finished	0.00000	-110.633465
112	KIYMAI_clean_min_charges	0	50000	ethane	0.0007316989	0.000201396	-18.33838	finished	0.00000	-221.365717
113	KIYMAI_clean_min_charges	0	66700	ethane	0.0008820122	0.0001234672	-18.28375	finished	0.00000	-291.429162
114	KIYMAI_clean_min_charges	0	75000	ethane	0.0010100353	0.0001431648	-18.3026	finished	0.00000	-328.659146
115	KIYMAI_clean_min_charges	0	100000	ethane	0.0013474965	0.0002605213	-18.28102	finished	0.00000	-438.735043
116	KIYMAI_clean_min_charges	0	250000	ethane	0.0025819883	0.0008132784	-18.28461	finished	0.00000	-1077.576206
117	KIYMAI_clean_min_charges	0	500000	ethane	0.0036918729	0.0017010743	-18.30922	finished	0.00000	-2142.176534
118	KIYMAI_clean_min_charges	0	750000	ethane	0.0015440652	0.0012343216	-18.31869	finished	0.00000	-3122.360316
119	KIYMAI_clean_min_charges	0	1000000	ethane	-0.0037721812	0.0018052935	-18.3677	finished	0.00000	-4037.088237
120	KIYMAI_clean_min_charges	0_0.06	1	ethene	1.2301e-06	7.554e-07	-25.77411	finished	0.00000	-0.069469
121	KIYMAI_clean_min_charges	0_0.06	10	ethene	1.39024e-05	4.8911e-06	-25.31074	finished	0.00000	-0.793865
122	KIYMAI_clean_min_charges	0_0.06	100	ethene	0.000142226	9.5437e-06	-25.41472	finished	0.00000	-8.036540
123	KIYMAI_clean_min_charges	0_0.06	1000	ethene	0.0014394416	4.94941e-05	-25.49585	finished	0.00000	-81.563829
124	KIYMAI_clean_min_charges	0_0.06	5000	ethene	0.0070838972	0.0001821354	-25.43551	finished	0.00000	-400.272797
125	KIYMAI_clean_min_charges	0_0.06	10000	ethene	0.0138350461	0.0002814632	-25.48442	finished	0.00000	-782.978820
126	KIYMAI_clean_min_charges	0_0.06	25000	ethene	0.0329137491	0.0011452353	-25.53566	finished	0.00000	-1865.849958
127	KIYMAI_clean_min_charges	0_0.06	50000	ethene	0.0608540385	0.0010570394	-25.55455	finished	0.00000	-3459.536949
128	KIYMAI_clean_min_charges	0_0.06	66700	ethene	0.0779046592	0.0019591918	-25.63353	finished	0.00000	-4436.397597
129	KIYMAI_clean_min_charges	0_0.06	75000	ethene	0.0846165457	0.0017239628	-25.63209	finished	0.00000	-4826.709591
130	KIYMAI_clean_min_charges	0_0.06	100000	ethene	0.107158	0.0015637232	-25.72377	finished	0.00000	-6121.710538
131	KIYMAI_clean_min_charges	0_0.06	250000	ethene	0.1936057786	0.0025988759	-25.82509	finished	0.00000	-11229.278229
132	KIYMAI_clean_min_charges	0_0.06	500000	ethene	0.2690298868	0.0047467833	-25.93237	finished	0.00000	-16008.849530
133	KIYMAI_clean_min_charges	0_0.06	750000	ethene	0.3045644372	0.0070079314	-25.913	finished	0.00000	-18633.911394
134	KIYMAI_clean_min_charges	0_0.06	1000000	ethene	0.3262927367	0.008654732	-25.79336	finished	0.00000	-20529.200011
135	KIYMAI_clean_min_charges	0_0.06	1	ethane	3.3649e-06	2.7557e-06	-28.23938	finished	0.00000	-0.205510
136	KIYMAI_clean_min_charges	0_0.06	10	ethane	2.5644e-05	6.7728e-06	-28.58709	finished	0.00000	-1.604028
137	KIYMAI_clean_min_charges	0_0.06	100	ethane	0.0002471545	1.58289e-05	-28.6504	finished	0.00000	-15.587669
138	KIYMAI_clean_min_charges	0_0.06	1000	ethane	0.002484563	4.67747e-05	-28.78822	finished	0.00000	-157.383601
139	KIYMAI_clean_min_charges	0_0.06	5000	ethane	0.012364347	0.0004010875	-28.78966	finished	0.00000	-783.978698
140	KIYMAI_clean_min_charges	0_0.06	10000	ethane	0.0239762181	0.0005655376	-28.84542	finished	0.00000	-1520.956514
141	KIYMAI_clean_min_charges	0_0.06	25000	ethane	0.0544541925	0.0008672532	-28.835	finished	0.00000	-3456.499373
142	KIYMAI_clean_min_charges	0_0.06	50000	ethane	0.0936641554	0.0027699103	-28.90739	finished	0.00000	-5960.954260
143	KIYMAI_clean_min_charges	0_0.06	66700	ethane	0.1149281885	0.0029236962	-29.02117	finished	0.00000	-7329.976694
144	KIYMAI_clean_min_charges	0_0.06	75000	ethane	0.1248542663	0.0024500313	-29.05452	finished	0.00000	-7965.329751
145	KIYMAI_clean_min_charges	0_0.06	100000	ethane	0.1505551481	0.0039122768	-29.05008	finished	0.00000	-9629.815034
146	KIYMAI_clean_min_charges	0_0.06	250000	ethane	0.242847579	0.0040552026	-29.26858	finished	0.00000	-15752.587225
147	KIYMAI_clean_min_charges	0_0.06	500000	ethane	0.3114203024	0.004805384	-29.28209	finished	0.00000	-20696.522069
148	KIYMAI_clean_min_charges	0_0.06	750000	ethane	0.3456201831	0.0066200264	-29.14733	finished	0.00000	-23586.469816
149	KIYMAI_clean_min_charges	0_0.06	1000000	ethane	0.3629472492	0.0051260711	-29.20622	finished	0.00000	-25458.071719
150	COGWEB_clean_min_charges	0_0.02	1	ethene	5.9547e-05	2.9739e-06	-20.63119	finished	0.00000	-3.473755
151	COGWEB_clean_min_charges	0_0.02	10	ethene	0.0006000402	1.24858e-05	-20.37433	finished	0.00000	-34.647853
152	COGWEB_clean_min_charges	0_0.02	100	ethene	0.0059942276	4.72556e-05	-20.40961	finished	0.00000	-346.259684
153	COGWEB_clean_min_charges	0_0.02	1000	ethene	0.0598216655	0.0002370181	-20.45275	finished	0.00000	-3453.484266
154	COGWEB_clean_min_charges	0_0.02	5000	ethene	0.2964013203	0.0015518919	-20.63077	finished	0.00000	-17100.861336
155	COGWEB_clean_min_charges	0_0.02	10000	ethene	0.5807615627	0.0021292011	-20.84519	finished	0.00000	-33491.099835
156	COGWEB_clean_min_charges	0_0.02	25000	ethene	1.3384249132	0.0055473573	-21.32791	finished	0.00000	-77016.923762
157	COGWEB_clean_min_charges	0_0.02	50000	ethene	2.3984500148	0.0051910917	-21.93344	finished	0.00000	-137582.078858
158	COGWEB_clean_min_charges	0_0.02	66700	ethene	2.9431489778	0.0065800821	-22.20107	finished	0.00000	-168444.220955
159	COGWEB_clean_min_charges	0_0.02	75000	ethene	3.1707791338	0.0054052463	-22.31826	finished	0.00000	-181276.769969
160	COGWEB_clean_min_charges	0_0.02	100000	ethene	3.7484481118	0.0081738837	-22.50866	finished	0.00000	-213695.544171
161	COGWEB_clean_min_charges	0_0.02	250000	ethene	5.4364423476	0.0060688246	-23.06315	finished	0.00000	-306743.976836
162	COGWEB_clean_min_charges	0_0.02	500000	ethene	6.3739638203	0.0		run
163	COGWEB_clean_min_charges	0_0.02	750000	ethene	6.768115171	0.0		run
164	COGWEB_clean_min_charges	0_0.02	1000000	ethene	6.9805432314	0.0		run
165	COGWEB_clean_min_charges	0_0.02	1	ethane	0.0001859152	1.05207e-05	-23.97268	finished	0.00000	-12.688002
166	COGWEB_clean_min_charges	0_0.02	10	ethane	0.0018555436	3.57824e-05	-23.87309	finished	0.00000	-126.176993
167	COGWEB_clean_min_charges	0_0.02	100	ethane	0.0186827663	4.31508e-05	-23.92189	finished	0.00000	-1271.345854
168	COGWEB_clean_min_charges	0_0.02	1000	ethane	0.1864731533	0.0009411941	-24.10299	finished	0.00000	-12678.705986
169	COGWEB_clean_min_charges	0_0.02	5000	ethane	0.8997134951	0.0046928428	-24.86139	finished	0.00000	-61075.200662
170	COGWEB_clean_min_charges	0_0.02	10000	ethane	1.7274582873	0.0044887457	-25.62475	finished	0.00000	-117047.065742
171	COGWEB_clean_min_charges	0_0.02	25000	ethane	3.4116988256	0.0082984093	-26.72442	finished	0.00000	-229599.098793
172	COGWEB_clean_min_charges	0_0.02	50000	ethane	4.7313593878	0.004938711	-27.23004	finished	0.00000	-315156.145452
173	COGWEB_clean_min_charges	0_0.02	66700	ethane	5.2140300751	0.0044267122	-27.36995	finished	0.00000	-345546.563878
174	COGWEB_clean_min_charges	0_0.02	75000	ethane	5.3896814093	0.0073806314	-27.57695	finished	0.00000	-356485.543722
175	COGWEB_clean_min_charges	0_0.02	100000	ethane	5.7992768916	0.0063780566	-27.93134	finished	0.00000	-381992.205334
176	COGWEB_clean_min_charges	0_0.02	250000	ethane	6.701219582	0.0		run
177	COGWEB_clean_min_charges	0_0.02	500000	ethane	7.119803516	0.0		run
178	COGWEB_clean_min_charges	0_0.02	750000	ethane	7.2747234153	0.0		run
179	COGWEB_clean_min_charges	0_0.02	1000000	ethane	7.3602443787	0.0		run
180	COGWEB_clean_min_charges	0_0.16	1	ethene	2.90302e-05	4.5674e-06	-17.98437	finished	0.00000	-0.787313
181	COGWEB_clean_min_charges	0_0.16	10	ethene	0.0003182152	1.89274e-05	-17.98807	finished	0.00000	-8.665749
182	COGWEB_clean_min_charges	0_0.16	100	ethene	0.0031157286	4.00831e-05	-17.93829	finished	0.00000	-84.807866
183	COGWEB_clean_min_charges	0_0.16	1000	ethene	0.0312074174	9.63683e-05	-17.90116	finished	0.00000	-847.410184
184	COGWEB_clean_min_charges	0_0.16	5000	ethene	0.1559446543	0.0010561984	-17.91083	finished	0.00000	-4223.898455
185	COGWEB_clean_min_charges	0_0.16	10000	ethene	0.3087703666	0.0008754506	-17.92972	finished	0.00000	-8336.367282
186	COGWEB_clean_min_charges	0_0.16	25000	ethene	0.742984257	0.0050027586	-17.93589	finished	0.00000	-19888.744548
187	COGWEB_clean_min_charges	0_0.16	50000	ethene	1.3986068347	0.0054102359	-17.94486	finished	0.00000	-36975.961942
188	COGWEB_clean_min_charges	0_0.16	66700	ethene	1.7853396223	0.0100225958	-17.95607	finished	0.00000	-46854.948549
189	COGWEB_clean_min_charges	0_0.16	75000	ethene	1.9895148336	0.0088306058	-18.01542	finished	0.00000	-52009.660322
190	COGWEB_clean_min_charges	0_0.16	100000	ethene	2.5759209494	0.0076545731	-18.14067	finished	0.00000	-66691.260283
191	COGWEB_clean_min_charges	0_0.16	250000	ethene	5.4937359663	0.0196999704	-19.26614	finished	0.00000	-136861.711138
192	COGWEB_clean_min_charges	0_0.16	500000	ethene	7.9820444863	0.0078572113	-20.70641	finished	0.00000	-195219.107708
193	COGWEB_clean_min_charges	0_0.16	750000	ethene	9.1063286458	0.0036738714	-21.62891	finished	0.00000	-222379.773923
194	COGWEB_clean_min_charges	0_0.16	1000000	ethene	9.7264615745	0.0169083213	-22.14194	finished	0.00000	-238397.884545
195	COGWEB_clean_min_charges	0_0.16	1	ethane	8.17216e-05	1.44285e-05	-21.30151	finished	0.00000	-2.638959
196	COGWEB_clean_min_charges	0_0.16	10	ethane	0.0008618469	2.21927e-05	-21.3961	finished	0.00000	-28.125261
197	COGWEB_clean_min_charges	0_0.16	100	ethane	0.0085154748	0.0001192781	-21.33028	finished	0.00000	-276.968466
198	COGWEB_clean_min_charges	0_0.16	1000	ethane	0.0850977005	0.0002363278	-21.38219	finished	0.00000	-2766.762046
199	COGWEB_clean_min_charges	0_0.16	5000	ethane	0.4113248756	0.0030240779	-21.38873	finished	0.00000	-13262.572559
200	COGWEB_clean_min_charges	0_0.16	10000	ethane	0.7942506836	0.0037561109	-21.36674	finished	0.00000	-25361.574115
201	COGWEB_clean_min_charges	0_0.16	25000	ethane	1.7971927861	0.0069137459	-21.29967	finished	0.00000	-55947.366557
202	COGWEB_clean_min_charges	0_0.16	50000	ethane	3.4543717603	0.0087474852	-21.81104	finished	0.00000	-103819.843179
203	COGWEB_clean_min_charges	0_0.16	66700	ethane	4.5082330252	0.0136558153	-22.39301	finished	0.00000	-133190.214518
204	COGWEB_clean_min_charges	0_0.16	75000	ethane	4.9668339085	0.0124162515	-22.64132	finished	0.00000	-145801.561546
205	COGWEB_clean_min_charges	0_0.16	100000	ethane	6.1621294919	0.0049420574	-23.46546	finished	0.00000	-178177.044218
206	COGWEB_clean_min_charges	0_0.16	250000	ethane	9.1119977584	0.0061610353	-26.1993	finished	0.00000	-257011.386378
207	COGWEB_clean_min_charges	0_0.16	500000	ethane	10.3766016099	0.0150840184	-27.79565	finished	0.00000	-292305.839252
208	COGWEB_clean_min_charges	0_0.16	750000	ethane	10.8592764049	0.0157846181	-28.44986	finished	0.00000	-307575.073822
209	COGWEB_clean_min_charges	0_0.16	1000000	ethane	11.1163667551	0.0161562827	-28.72281	finished	0.00000	-317028.648876
210	COGWEB_clean_min_charges	0_0.05	1	ethene	5.22694e-05	6.039e-06	-20.0277	finished	0.00000	-2.832625
211	COGWEB_clean_min_charges	0_0.05	10	ethene	0.0005427994	3.87366e-05	-20.16843	finished	0.00000	-29.755773
212	COGWEB_clean_min_charges	0_0.05	100	ethene	0.0053856146	8.92896e-05	-20.13073	finished	0.00000	-295.082356
213	COGWEB_clean_min_charges	0_0.05	1000	ethene	0.0534239107	0.0004507278	-20.19174	finished	0.00000	-2928.230492
214	COGWEB_clean_min_charges	0_0.05	5000	ethene	0.2651832516	0.0012110867	-20.34167	finished	0.00000	-14516.011692
215	COGWEB_clean_min_charges	0_0.05	10000	ethene	0.5202595418	0.0020931253	-20.52874	finished	0.00000	-28455.195559
216	COGWEB_clean_min_charges	0_0.05	25000	ethene	1.1922878568	0.0040484007	-20.91251	finished	0.00000	-64995.921449
217	COGWEB_clean_min_charges	0_0.05	50000	ethene	2.1573792365	0.0078232513	-21.28917	finished	0.00000	-116936.961666
218	COGWEB_clean_min_charges	0_0.05	66700	ethene	2.6742950991	0.0038766436	-21.44426	finished	0.00000	-144381.380849
219	COGWEB_clean_min_charges	0_0.05	75000	ethene	2.8993440565	0.0079494328	-21.48029	finished	0.00000	-156282.823533
220	COGWEB_clean_min_charges	0_0.05	100000	ethene	3.4765015892	0.0073416014	-21.48119	finished	0.00000	-186309.044166
221	COGWEB_clean_min_charges	0_0.05	250000	ethene	5.4041819944	0.0098547363	-21.84035	finished	0.00000	-283249.589394
222	COGWEB_clean_min_charges	0_0.05	500000	ethene	6.6223827814	0.0		run
223	COGWEB_clean_min_charges	0_0.05	750000	ethene	7.1438434003	0.0		run
224	COGWEB_clean_min_charges	0_0.05	1000000	ethene	7.4276266676	0.0		run
225	COGWEB_clean_min_charges	0_0.05	1	ethane	0.0001661427	8.8715e-06	-23.56606	finished	0.00000	-10.701354
226	COGWEB_clean_min_charges	0_0.05	10	ethane	0.0016393201	2.5239e-05	-23.62047	finished	0.00000	-106.129371
227	COGWEB_clean_min_charges	0_0.05	100	ethane	0.0164757907	0.0001239582	-23.69031	finished	0.00000	-1067.227789
228	COGWEB_clean_min_charges	0_0.05	1000	ethane	0.164661281	0.0010400467	-23.85419	finished	0.00000	-10659.492479
229	COGWEB_clean_min_charges	0_0.05	5000	ethane	0.7947030198	0.0042797987	-24.50165	finished	0.00000	-51347.246806
230	COGWEB_clean_min_charges	0_0.05	10000	ethane	1.4971039227	0.0073990188	-25.03835	finished	0.00000	-96394.132642
231	COGWEB_clean_min_charges	0_0.05	25000	ethane	3.0335606452	0.0038432499	-25.67748	finished	0.00000	-193013.989130
232	COGWEB_clean_min_charges	0_0.05	50000	ethane	4.4383174132	0.0048457097	-25.6415	finished	0.00000	-277211.639406
233	COGWEB_clean_min_charges	0_0.05	66700	ethane	5.050293794	0.0044491778	-25.80965	finished	0.00000	-312138.761643
234	COGWEB_clean_min_charges	0_0.05	75000	ethane	5.2870994013	0.0111347257	-25.93881	finished	0.00000	-325562.358186
235	COGWEB_clean_min_charges	0_0.05	100000	ethane	5.8366641562	0.0048252225	-26.27559	finished	0.00000	-356044.493434
236	COGWEB_clean_min_charges	0_0.05	250000	ethane	7.1027942186	0.0		run
237	COGWEB_clean_min_charges	0_0.05	500000	ethane	7.6697961383	0.0		run
238	COGWEB_clean_min_charges	0_0.05	750000	ethane	7.8960528065	0.0		run
239	COGWEB_clean_min_charges	0_0.05	1000000	ethane	7.998839543	0.0		run
240	COGWEB_clean_min_charges	1_0.16	1	ethene	5.79751e-05	4.5136e-06	-23.10226	finished	0.00000	-3.685709
241	COGWEB_clean_min_charges	1_0.16	10	ethene	0.0005881045	1.67199e-05	-23.02889	finished	0.00000	-37.387791
242	COGWEB_clean_min_charges	1_0.16	100	ethene	0.0059199165	7.66412e-05	-23.07845	finished	0.00000	-377.089827
243	COGWEB_clean_min_charges	1_0.16	1000	ethene	0.0583324884	0.0004686691	-23.11701	finished	0.00000	-3716.634023
244	COGWEB_clean_min_charges	1_0.16	5000	ethene	0.2832764274	0.0026103851	-23.31091	finished	0.00000	-18034.978838
245	COGWEB_clean_min_charges	1_0.16	10000	ethene	0.5447734214	0.0031802059	-23.48875	finished	0.00000	-34625.798952
246	COGWEB_clean_min_charges	1_0.16	25000	ethene	1.1679405173	0.0073900044	-24.04825	finished	0.00000	-74122.072086
247	COGWEB_clean_min_charges	1_0.16	50000	ethene	1.9127701303	0.0032578285	-24.74503	finished	0.00000	-121448.142941
248	COGWEB_clean_min_charges	1_0.16	66700	ethene	2.2552261444	0.0040461948	-25.14103	finished	0.00000	-143315.943953
249	COGWEB_clean_min_charges	1_0.16	75000	ethene	2.3876395395	0.009391839	-25.3169	finished	0.00000	-151808.314565
250	COGWEB_clean_min_charges	1_0.16	100000	ethene	2.7138326798	0.0047322908	-25.73725	finished	0.00000	-172825.284980
251	COGWEB_clean_min_charges	1_0.16	250000	ethene	3.5927896482	0.0077651654	-26.72917	finished	0.00000	-230737.096471
252	COGWEB_clean_min_charges	1_0.16	500000	ethene	4.0712315988	0.0055454139	-26.97837	finished	0.00000	-264127.771768
253	COGWEB_clean_min_charges	1_0.16	750000	ethene	4.2841726836	0.0091191478	-27.10432	finished	0.00000	-280561.822283
254	COGWEB_clean_min_charges	1_0.16	1000000	ethene	4.3980067993	0.0102520219	-26.89107	finished	0.00000	-290570.901198
255	COGWEB_clean_min_charges	1_0.16	1	ethane	0.0001918745	7.1376e-06	-27.03191	finished	0.00000	-14.410347
256	COGWEB_clean_min_charges	1_0.16	10	ethane	0.0018725952	3.16667e-05	-26.84087	finished	0.00000	-139.563128
257	COGWEB_clean_min_charges	1_0.16	100	ethane	0.0188137015	0.0002285401	-26.81274	finished	0.00000	-1399.172370
258	COGWEB_clean_min_charges	1_0.16	1000	ethane	0.1856216925	0.0012033633	-26.98547	finished	0.00000	-13794.716736
259	COGWEB_clean_min_charges	1_0.16	5000	ethane	0.8369498966	0.0015687773	-27.6313	finished	0.00000	-62011.836438
260	COGWEB_clean_min_charges	1_0.16	10000	ethane	1.4546152511	0.0037477113	-28.40461	finished	0.00000	-107629.548076
261	COGWEB_clean_min_charges	1_0.16	25000	ethane	2.4518669656	0.0071676545	-29.89082	finished	0.00000	-181687.770015
262	COGWEB_clean_min_charges	1_0.16	50000	ethane	3.0993631404	0.0059679155	-31.13009	finished	0.00000	-230352.851353
263	COGWEB_clean_min_charges	1_0.16	66700	ethane	3.3349415385	0.0115018035	-31.57671	finished	0.00000	-248315.605942
264	COGWEB_clean_min_charges	1_0.16	75000	ethane	3.4233682868	0.0088638742	-31.53904	finished	0.00000	-255097.174507
265	COGWEB_clean_min_charges	1_0.16	100000	ethane	3.6184557875	0.0078509798	-32.05328	finished	0.00000	-270183.565984
266	COGWEB_clean_min_charges	1_0.16	250000	ethane	4.1051550922	0.0126271031	-32.33419	finished	0.00000	-308586.967486
267	COGWEB_clean_min_charges	1_0.16	500000	ethane	4.3472382898	0.0058883528	-31.68743	finished	0.00000	-329728.182756
268	COGWEB_clean_min_charges	1_0.16	750000	ethane	4.4466372751	0.0061687233	-31.35168	finished	0.00000	-340317.804680
269	COGWEB_clean_min_charges	1_0.16	1000000	ethane	4.4838875162	0.0104960787	-31.34559	finished	0.00000	-346182.639702
270	COGWEB_clean_min_charges	0_0.04	1	ethene	5.51633e-05	6.3382e-06	-20.32148	finished	0.00000	-2.070112
271	COGWEB_clean_min_charges	0_0.04	10	ethene	0.0005604644	3.62935e-05	-20.32131	finished	0.00000	-21.055352
272	COGWEB_clean_min_charges	0_0.04	100	ethene	0.0056317514	7.36809e-05	-20.24192	finished	0.00000	-211.034716
273	COGWEB_clean_min_charges	0_0.04	1000	ethene	0.0561027251	0.0004527502	-20.29457	finished	0.00000	-2101.345783
274	COGWEB_clean_min_charges	0_0.04	5000	ethene	0.278793126	0.0018626633	-20.43901	finished	0.00000	-10426.149728
275	COGWEB_clean_min_charges	0_0.04	10000	ethene	0.5464631922	0.0020951517	-20.61094	finished	0.00000	-20428.285324
276	COGWEB_clean_min_charges	0_0.04	25000	ethene	1.2604072877	0.0045807013	-21.07309	finished	0.00000	-46994.749555
277	COGWEB_clean_min_charges	0_0.04	50000	ethene	2.2376519879	0.0070448371	-21.51101	finished	0.00000	-83023.323127
278	COGWEB_clean_min_charges	0_0.04	66700	ethene	2.7690016312	0.0108021747	-21.72649	finished	0.00000	-102433.779602
279	COGWEB_clean_min_charges	0_0.04	75000	ethene	3.0017739984	0.0063334722	-21.78814	finished	0.00000	-110890.391203
280	COGWEB_clean_min_charges	0_0.04	100000	ethene	3.5882494735	0.0056333717	-21.95534	finished	0.00000	-132002.186791
281	COGWEB_clean_min_charges	0_0.04	250000	ethene	5.4170462064	0.007782643	-22.55234	finished	0.00000	-196157.871879
282	COGWEB_clean_min_charges	0_0.04	500000	ethene	6.4873481472	0.0036587281	-23.13513	finished	0.00000	-233506.206900
283	COGWEB_clean_min_charges	0_0.04	750000	ethene	6.9324426999	0.0070990394	-23.52975	finished	0.00000	-250119.803608
284	COGWEB_clean_min_charges	0_0.04	1000000	ethene	7.1765137082	0.0094011199	-23.69703	finished	0.00000	-260303.488883
285	COGWEB_clean_min_charges	0_0.04	1	ethane	0.0001742627	1.46907e-05	-23.86654	finished	0.00000	-7.726541
286	COGWEB_clean_min_charges	0_0.04	10	ethane	0.001733182	3.68287e-05	-23.79428	finished	0.00000	-76.778208
287	COGWEB_clean_min_charges	0_0.04	100	ethane	0.0174466264	9.70926e-05	-23.74219	finished	0.00000	-770.816462
288	COGWEB_clean_min_charges	0_0.04	1000	ethane	0.1746026372	0.0007037738	-23.95697	finished	0.00000	-7713.754252
289	COGWEB_clean_min_charges	0_0.04	5000	ethane	0.8556142039	0.0018725309	-24.65232	finished	0.00000	-37726.048126
290	COGWEB_clean_min_charges	0_0.04	10000	ethane	1.5768914121	0.0067781917	-25.20762	finished	0.00000	-69323.983483
291	COGWEB_clean_min_charges	0_0.04	25000	ethane	3.1868858985	0.011264154	-26.08575	finished	0.00000	-138686.204470
292	COGWEB_clean_min_charges	0_0.04	50000	ethane	4.5813713821	0.0133507393	-26.42697	finished	0.00000	-196476.889836
293	COGWEB_clean_min_charges	0_0.04	66700	ethane	5.1354370869	0.0146163808	-26.63623	finished	0.00000	-218670.215031
294	COGWEB_clean_min_charges	0_0.04	75000	ethane	5.3434828726	0.008137509	-26.79554	finished	0.00000	-226892.456162
295	COGWEB_clean_min_charges	0_0.04	100000	ethane	5.8150062026	0.0115686465	-27.00422	finished	0.00000	-245352.904275
296	COGWEB_clean_min_charges	0_0.04	250000	ethane	6.8856022113	0.0090243757	-28.30411	finished	0.00000	-287332.861519
297	COGWEB_clean_min_charges	0_0.04	500000	ethane	7.3652205109	0.0076176728	-28.84747	finished	0.00000	-307792.417674
298	COGWEB_clean_min_charges	0_0.04	750000	ethane	7.5554316625	0.0117297795	-28.7985	finished	0.00000	-317670.687409
299	COGWEB_clean_min_charges	0_0.04	1000000	ethane	7.6488640409	0.0045294236	-29.25052	finished	0.00000	-324021.479912
300	COGWEB_clean_min_charges	1_0.08	1	ethene	5.74701e-05	5.1937e-06	-20.48025	finished	0.00000	-2.245368
301	COGWEB_clean_min_charges	1_0.08	10	ethene	0.000573623	1.20732e-05	-20.50274	finished	0.00000	-22.327679
302	COGWEB_clean_min_charges	1_0.08	100	ethene	0.0058672633	0.0001157351	-20.50448	finished	0.00000	-227.973526
303	COGWEB_clean_min_charges	1_0.08	1000	ethene	0.058603388	0.0001752203	-20.55291	finished	0.00000	-2277.335806
304	COGWEB_clean_min_charges	1_0.08	5000	ethene	0.2891585486	0.0012975136	-20.70075	finished	0.00000	-11221.318679
305	COGWEB_clean_min_charges	1_0.08	10000	ethene	0.5681021297	0.0037064856	-20.90435	finished	0.00000	-22018.711932
306	COGWEB_clean_min_charges	1_0.08	25000	ethene	1.2951036321	0.0048762474	-21.28373	finished	0.00000	-50017.365910
307	COGWEB_clean_min_charges	1_0.08	50000	ethene	2.2882677784	0.0089414722	-21.80627	finished	0.00000	-87876.829423
308	COGWEB_clean_min_charges	1_0.08	66700	ethene	2.8213720493	0.0032743083	-22.0217	finished	0.00000	-107957.268929
309	COGWEB_clean_min_charges	1_0.08	75000	ethene	3.040835844	0.0074046738	-22.05909	finished	0.00000	-116174.851845
310	COGWEB_clean_min_charges	1_0.08	100000	ethene	3.6245272912	0.0128141718	-22.28402	finished	0.00000	-137906.031458
311	COGWEB_clean_min_charges	1_0.08	250000	ethene	5.3307872244	0.0051341177	-23.18902	finished	0.00000	-200652.570629
312	COGWEB_clean_min_charges	1_0.08	500000	ethene	6.2533726381	0.00758961	-24.02018	finished	0.00000	-235505.115103
313	COGWEB_clean_min_charges	1_0.08	750000	ethene	6.6302678926	0.0116818637	-24.28907	finished	0.00000	-251034.634386
314	COGWEB_clean_min_charges	1_0.08	1000000	ethene	6.8299783481	0.0057261815	-24.43982	finished	0.00000	-260405.457445
315	COGWEB_clean_min_charges	1_0.08	1	ethane	0.0001839519	1.1786e-05	-24.05972	finished	0.00000	-8.436914
316	COGWEB_clean_min_charges	1_0.08	10	ethane	0.0018883868	2.58812e-05	-24.05769	finished	0.00000	-86.643574
317	COGWEB_clean_min_charges	1_0.08	100	ethane	0.0184935228	0.0001328149	-24.093	finished	0.00000	-848.927870
318	COGWEB_clean_min_charges	1_0.08	1000	ethane	0.1858030943	0.0006664109	-24.29332	finished	0.00000	-8523.135514
319	COGWEB_clean_min_charges	1_0.08	5000	ethane	0.8919038882	0.0060729733	-24.97705	finished	0.00000	-40782.257917
320	COGWEB_clean_min_charges	1_0.08	10000	ethane	1.6356209281	0.0095366927	-25.48273	finished	0.00000	-74449.458536
321	COGWEB_clean_min_charges	1_0.08	25000	ethane	3.2563788401	0.0097986972	-26.31811	finished	0.00000	-146315.965597
322	COGWEB_clean_min_charges	1_0.08	50000	ethane	4.6069567946	0.0065723547	-27.16481	finished	0.00000	-204271.900279
323	COGWEB_clean_min_charges	1_0.08	66700	ethane	5.0971851488	0.0032804611	-27.68435	finished	0.00000	-225002.634664
324	COGWEB_clean_min_charges	1_0.08	75000	ethane	5.2893040465	0.0129287356	-27.95176	finished	0.00000	-233091.253507
325	COGWEB_clean_min_charges	1_0.08	100000	ethane	5.6895327133	0.0087107336	-28.41003	finished	0.00000	-250102.015030
326	COGWEB_clean_min_charges	1_0.08	250000	ethane	6.5682466138	0.0037488686	-29.393	finished	0.00000	-287887.368188
327	COGWEB_clean_min_charges	1_0.08	500000	ethane	6.9706864171	0.008637363	-29.58804	finished	0.00000	-307005.984567
328	COGWEB_clean_min_charges	1_0.08	750000	ethane	7.1062176437	0.0093322463	-29.89914	finished	0.00000	-315286.299677
329	COGWEB_clean_min_charges	1_0.08	1000000	ethane	7.1783172208	0.0105754005	-29.706	finished	0.00000	-321157.409492
330	COGWEB_clean_min_charges	0_0.08	1	ethene	4.83343e-05	5.508e-06	-19.62892	finished	0.00000	-1.646349
331	COGWEB_clean_min_charges	0_0.08	10	ethene	0.0004607826	3.40296e-05	-19.66347	finished	0.00000	-15.714421
332	COGWEB_clean_min_charges	0_0.08	100	ethene	0.0046152587	6.50168e-05	-19.6827	finished	0.00000	-158.166492
333	COGWEB_clean_min_charges	0_0.08	1000	ethene	0.0461516568	0.0002156349	-19.73185	finished	0.00000	-1582.359992
334	COGWEB_clean_min_charges	0_0.08	5000	ethene	0.2279129488	0.0013036508	-19.82298	finished	0.00000	-7800.695438
335	COGWEB_clean_min_charges	0_0.08	10000	ethene	0.4494947349	0.0039479208	-19.92728	finished	0.00000	-15359.345945
336	COGWEB_clean_min_charges	0_0.08	25000	ethene	1.0571817414	0.0047483342	-20.21485	finished	0.00000	-35950.445411
337	COGWEB_clean_min_charges	0_0.08	50000	ethene	1.8948033511	0.0102442382	-20.38717	finished	0.00000	-63902.261751
338	COGWEB_clean_min_charges	0_0.08	66700	ethene	2.3897072576	0.0078389719	-20.48999	finished	0.00000	-80095.907563
339	COGWEB_clean_min_charges	0_0.08	75000	ethene	2.6211486178	0.0053351118	-20.50955	finished	0.00000	-87593.276084
340	COGWEB_clean_min_charges	0_0.08	100000	ethene	3.2347330885	0.0100843667	-20.58623	finished	0.00000	-107325.577305
341	COGWEB_clean_min_charges	0_0.08	250000	ethene	5.4864401635	0.0048702278	-21.23909	finished	0.00000	-176765.154390
342	COGWEB_clean_min_charges	0_0.08	500000	ethene	6.9870398853	0.0085207953	-22.17364	finished	0.00000	-221940.131531
343	COGWEB_clean_min_charges	0_0.08	750000	ethene	7.6353957549	0.0040134516	-22.68689	finished	0.00000	-242427.655631
344	COGWEB_clean_min_charges	0_0.08	1000000	ethene	7.9851879141	0.0083045177	-23.05737	finished	0.00000	-254472.621855
345	COGWEB_clean_min_charges	0_0.08	1	ethane	0.0001337505	5.2647e-06	-23.40586	finished	0.00000	-5.461033
346	COGWEB_clean_min_charges	0_0.08	10	ethane	0.0013809306	5.25116e-05	-23.24252	finished	0.00000	-56.066000
347	COGWEB_clean_min_charges	0_0.08	100	ethane	0.013727411	8.53074e-05	-23.21468	finished	0.00000	-557.489788
348	COGWEB_clean_min_charges	0_0.08	1000	ethane	0.1373943209	0.0002149555	-23.36602	finished	0.00000	-5581.245854
349	COGWEB_clean_min_charges	0_0.08	5000	ethane	0.6645923727	0.0043001676	-23.76013	finished	0.00000	-26875.757123
350	COGWEB_clean_min_charges	0_0.08	10000	ethane	1.253574824	0.0049081456	-24.09123	finished	0.00000	-50428.529325
351	COGWEB_clean_min_charges	0_0.08	25000	ethane	2.6616080901	0.0113518317	-24.45177	finished	0.00000	-105181.132205
352	COGWEB_clean_min_charges	0_0.08	50000	ethane	4.2645219643	0.0157966488	-24.66785	finished	0.00000	-164238.451377
353	COGWEB_clean_min_charges	0_0.08	66700	ethane	5.0114979655	0.0091571222	-25.01718	finished	0.00000	-190616.802637
354	COGWEB_clean_min_charges	0_0.08	75000	ethane	5.3085786673	0.0123947061	-25.23814	finished	0.00000	-200832.649622
355	COGWEB_clean_min_charges	0_0.08	100000	ethane	5.9976588634	0.0130876335	-25.6776	finished	0.00000	-224426.155150
356	COGWEB_clean_min_charges	0_0.08	250000	ethane	7.6085547693	0.0084201677	-27.50108	finished	0.00000	-279118.399950
357	COGWEB_clean_min_charges	0_0.08	500000	ethane	8.3193828177	0.0037741172	-28.37986	finished	0.00000	-304758.059759
358	COGWEB_clean_min_charges	0_0.08	750000	ethane	8.5992830674	0.0160291636	-28.54687	finished	0.00000	-316638.297600
359	COGWEB_clean_min_charges	0_0.08	1000000	ethane	8.730003941	0.0104634111	-28.97826	finished	0.00000	-323694.235898
360	COGWEB_clean_min_charges	1_0.05	1	ethene	6.18694e-05	5.5395e-06	-20.37315	finished	0.00000	-3.624218
361	COGWEB_clean_min_charges	1_0.05	10	ethene	0.0006226412	1.74832e-05	-20.48753	finished	0.00000	-36.724893
362	COGWEB_clean_min_charges	1_0.05	100	ethene	0.0061474712	7.72964e-05	-20.54414	finished	0.00000	-362.965366
363	COGWEB_clean_min_charges	1_0.05	1000	ethene	0.0611524597	0.0004594328	-20.58531	finished	0.00000	-3609.998282
364	COGWEB_clean_min_charges	1_0.05	5000	ethene	0.302856065	0.0015761475	-20.75867	finished	0.00000	-17863.023517
365	COGWEB_clean_min_charges	1_0.05	10000	ethene	0.5944107994	0.0015035194	-20.99961	finished	0.00000	-35050.368742
366	COGWEB_clean_min_charges	1_0.05	25000	ethene	1.3700324568	0.0046171084	-21.50626	finished	0.00000	-80590.725416
367	COGWEB_clean_min_charges	1_0.05	50000	ethene	2.4531248059	0.0038476379	-22.18791	finished	0.00000	-143926.235635
368	COGWEB_clean_min_charges	1_0.05	66700	ethene	3.0091364633	0.0052376299	-22.53452	finished	0.00000	-176252.220827
369	COGWEB_clean_min_charges	1_0.05	75000	ethene	3.2424576559	0.0035693641	-22.64906	finished	0.00000	-189797.911098
370	COGWEB_clean_min_charges	1_0.05	100000	ethene	3.8209206098	0.0043805313	-23.02329	finished	0.00000	-223347.198787
371	COGWEB_clean_min_charges	1_0.05	250000	ethene	5.4327642042	0.0052324148	-24.22117	finished	0.00000	-317184.037406
372	COGWEB_clean_min_charges	1_0.05	500000	ethene	6.249979483	0.0		run
373	COGWEB_clean_min_charges	1_0.05	750000	ethene	6.5788100433	0.0		run
374	COGWEB_clean_min_charges	1_0.05	1000000	ethene	6.7607868087	0.0		run
375	COGWEB_clean_min_charges	1_0.05	1	ethane	0.0001954378	9.4663e-06	-23.92589	finished	0.00000	-13.564422
376	COGWEB_clean_min_charges	1_0.05	10	ethane	0.0019352739	4.60229e-05	-24.05219	finished	0.00000	-134.775787
377	COGWEB_clean_min_charges	1_0.05	100	ethane	0.0192255652	0.0001114165	-24.04682	finished	0.00000	-1336.339102
378	COGWEB_clean_min_charges	1_0.05	1000	ethane	0.1925155065	0.0013679375	-24.26188	finished	0.00000	-13376.409563
379	COGWEB_clean_min_charges	1_0.05	5000	ethane	0.9234261007	0.0047871539	-25.02028	finished	0.00000	-64061.008667
380	COGWEB_clean_min_charges	1_0.05	10000	ethane	1.7708261776	0.0073656734	-25.73573	finished	0.00000	-122480.409749
381	COGWEB_clean_min_charges	1_0.05	25000	ethane	3.5115886881	0.0068510293	-27.20383	finished	0.00000	-241411.666664
382	COGWEB_clean_min_charges	1_0.05	50000	ethane	4.8215509587	0.0039373594	-28.47519	finished	0.00000	-329934.753695
383	COGWEB_clean_min_charges	1_0.05	66700	ethane	5.2571681149	0.0072607963	-28.97404	finished	0.00000	-359309.065079
384	COGWEB_clean_min_charges	1_0.05	75000	ethane	5.4144529573	0.004720814	-29.21978	finished	0.00000	-370085.765911
385	COGWEB_clean_min_charges	1_0.05	100000	ethane	5.7498371633	0.0080142069	-29.64912	finished	0.00000	-392773.124393
386	COGWEB_clean_min_charges	1_0.05	250000	ethane	6.4957868935	0.0		run
387	COGWEB_clean_min_charges	1_0.05	500000	ethane	6.8402450179	0.0		run
388	COGWEB_clean_min_charges	1_0.05	750000	ethane	6.9894704729	0.0		run
389	COGWEB_clean_min_charges	1_0.05	1000000	ethane	7.0497313204	0.0		run
390	COGWEB_clean_min_charges	1_0.02	1	ethene	6.13274e-05	3.2573e-06	-20.74236	finished	0.00000	-3.673422
391	COGWEB_clean_min_charges	1_0.02	10	ethene	0.000640749	1.25625e-05	-20.52104	finished	0.00000	-38.215392
392	COGWEB_clean_min_charges	1_0.02	100	ethene	0.0063046938	4.11763e-05	-20.54256	finished	0.00000	-376.564354
393	COGWEB_clean_min_charges	1_0.02	1000	ethene	0.0629327319	0.0002088306	-20.6067	finished	0.00000	-3759.969267
394	COGWEB_clean_min_charges	1_0.02	5000	ethene	0.3125420804	0.0004020301	-20.79567	finished	0.00000	-18660.677063
395	COGWEB_clean_min_charges	1_0.02	10000	ethene	0.6144567216	0.0031159499	-21.02602	finished	0.00000	-36670.883881
396	COGWEB_clean_min_charges	1_0.02	25000	ethene	1.4248622916	0.0043564664	-21.5945	finished	0.00000	-84897.586376
397	COGWEB_clean_min_charges	1_0.02	50000	ethene	2.5526116791	0.0044386647	-22.36281	finished	0.00000	-151826.515388
398	COGWEB_clean_min_charges	1_0.02	66700	ethene	3.1123237391	0.0087752966	-22.70764	finished	0.00000	-184969.620210
399	COGWEB_clean_min_charges	1_0.02	75000	ethene	3.347708204	0.0045467984	-22.90322	finished	0.00000	-198885.417377
400	COGWEB_clean_min_charges	1_0.02	100000	ethene	3.9254436475	0.0053653782	-23.28502	finished	0.00000	-233010.310155
401	COGWEB_clean_min_charges	1_0.02	250000	ethene	5.4665668631	0.0070681641	-24.4286	finished	0.00000	-324458.838640
402	COGWEB_clean_min_charges	1_0.02	500000	ethene	6.2353193811	0.0		run
403	COGWEB_clean_min_charges	1_0.02	750000	ethene	6.551886065	0.0		run
404	COGWEB_clean_min_charges	1_0.02	1000000	ethene	6.7197642831	0.0		run
405	COGWEB_clean_min_charges	1_0.02	1	ethane	0.0001985444	1.87164e-05	-24.04924	finished	0.00000	-13.941660
406	COGWEB_clean_min_charges	1_0.02	10	ethane	0.0019618721	3.95464e-05	-24.01028	finished	0.00000	-137.846048
407	COGWEB_clean_min_charges	1_0.02	100	ethane	0.0197150383	0.0001796839	-24.02661	finished	0.00000	-1384.597062
408	COGWEB_clean_min_charges	1_0.02	1000	ethane	0.1981890157	0.0010994227	-24.24082	finished	0.00000	-13917.813951
409	COGWEB_clean_min_charges	1_0.02	5000	ethane	0.9604924091	0.0028097346	-25.10666	finished	0.00000	-67365.514262
410	COGWEB_clean_min_charges	1_0.02	10000	ethane	1.8637091206	0.0037253446	-25.92541	finished	0.00000	-130505.147922
411	COGWEB_clean_min_charges	1_0.02	25000	ethane	3.6533960696	0.0037686966	-27.51288	finished	0.00000	-254864.612061
412	COGWEB_clean_min_charges	1_0.02	50000	ethane	4.9115585427	0.0029276068	-28.82109	finished	0.00000	-341658.749137
413	COGWEB_clean_min_charges	1_0.02	66700	ethane	5.3203782423	0.0071909218	-29.29449	finished	0.00000	-369858.002926
414	COGWEB_clean_min_charges	1_0.02	75000	ethane	5.4590834841	0.0049944534	-29.47411	finished	0.00000	-379349.417135
415	COGWEB_clean_min_charges	1_0.02	100000	ethane	5.7762194927	0.0047199248	-29.75188	finished	0.00000	-401401.253332
416	COGWEB_clean_min_charges	1_0.02	250000	ethane	6.4530860268	0.0		run
417	COGWEB_clean_min_charges	1_0.02	500000	ethane	6.7888775697	0.0		run
418	COGWEB_clean_min_charges	1_0.02	750000	ethane	6.9216232487	0.0		run
419	COGWEB_clean_min_charges	1_0.02	1000000	ethane	6.9704683987	0.0		run
420	COGWEB_clean_min_charges	1_0.04	1	ethene	5.5199e-05	4.8314e-06	-20.64082	finished	0.00000	-2.188498
421	COGWEB_clean_min_charges	1_0.04	10	ethene	0.0006154525	4.56376e-05	-20.55552	finished	0.00000	-24.391370
422	COGWEB_clean_min_charges	1_0.04	100	ethene	0.0061614718	1.82159e-05	-20.55286	finished	0.00000	-244.151377
423	COGWEB_clean_min_charges	1_0.04	1000	ethene	0.0617783647	0.0003402427	-20.6026	finished	0.00000	-2446.414753
424	COGWEB_clean_min_charges	1_0.04	5000	ethene	0.3058187817	0.001527632	-20.77257	finished	0.00000	-12100.023679
425	COGWEB_clean_min_charges	1_0.04	10000	ethene	0.6031614371	0.0036858469	-20.95992	finished	0.00000	-23854.210542
426	COGWEB_clean_min_charges	1_0.04	25000	ethene	1.3760050359	0.0049376972	-21.48752	finished	0.00000	-54295.829722
427	COGWEB_clean_min_charges	1_0.04	50000	ethene	2.4485832354	0.0071842272	-22.1653	finished	0.00000	-96287.247819
428	COGWEB_clean_min_charges	1_0.04	66700	ethene	2.9916706673	0.0108797215	-22.44999	finished	0.00000	-117446.022887
429	COGWEB_clean_min_charges	1_0.04	75000	ethene	3.2266101901	0.0069258083	-22.57885	finished	0.00000	-126544.229801
430	COGWEB_clean_min_charges	1_0.04	100000	ethene	3.7985926608	0.0066478697	-22.94145	finished	0.00000	-148655.547588
431	COGWEB_clean_min_charges	1_0.04	250000	ethene	5.3960805238	0.0130497703	-24.02496	finished	0.00000	-210365.702425
432	COGWEB_clean_min_charges	1_0.04	500000	ethene	6.2129565242	0.0016546432	-24.62604	finished	0.00000	-242983.571949
433	COGWEB_clean_min_charges	1_0.04	750000	ethene	6.5441387929	0.0040540341	-24.71542	finished	0.00000	-257561.574333
434	COGWEB_clean_min_charges	1_0.04	1000000	ethene	6.7214452052	0.009069335	-24.87314	finished	0.00000	-266527.510350
435	COGWEB_clean_min_charges	1_0.04	1	ethane	0.0001981369	1.05659e-05	-23.91667	finished	0.00000	-9.220440
436	COGWEB_clean_min_charges	1_0.04	10	ethane	0.0019215561	2.38322e-05	-24.00524	finished	0.00000	-89.564416
437	COGWEB_clean_min_charges	1_0.04	100	ethane	0.0194433912	0.000151774	-24.03648	finished	0.00000	-906.263929
438	COGWEB_clean_min_charges	1_0.04	1000	ethane	0.1949331181	0.0005303117	-24.25456	finished	0.00000	-9083.594335
439	COGWEB_clean_min_charges	1_0.04	5000	ethane	0.9552873231	0.0022813256	-25.05497	finished	0.00000	-44447.585301
440	COGWEB_clean_min_charges	1_0.04	10000	ethane	1.7707944423	0.009278771	-25.7494	finished	0.00000	-82128.491223
441	COGWEB_clean_min_charges	1_0.04	25000	ethane	3.5044363113	0.0102096804	-27.11489	finished	0.00000	-161461.180826
442	COGWEB_clean_min_charges	1_0.04	50000	ethane	4.7926691978	0.0064832812	-28.21775	finished	0.00000	-219352.591083
443	COGWEB_clean_min_charges	1_0.04	66700	ethane	5.2299392372	0.0054870658	-28.67048	finished	0.00000	-238870.764516
444	COGWEB_clean_min_charges	1_0.04	75000	ethane	5.388193329	0.007156286	-28.83972	finished	0.00000	-246002.541886
445	COGWEB_clean_min_charges	1_0.04	100000	ethane	5.728774539	0.0035987962	-29.28575	finished	0.00000	-261134.845447
446	COGWEB_clean_min_charges	1_0.04	250000	ethane	6.4754289116	0.0093921557	-29.97329	finished	0.00000	-295236.886605
447	COGWEB_clean_min_charges	1_0.04	500000	ethane	6.814346964	0.0059492691	-30.05886	finished	0.00000	-312479.399687
448	COGWEB_clean_min_charges	1_0.04	750000	ethane	6.9447381873	0.0121128378	-29.76354	finished	0.00000	-320761.430699
449	COGWEB_clean_min_charges	1_0.04	1000000	ethane	7.00065243	0.0107173113	-29.8322	finished	0.00000	-326164.401563
450	COGWEB_clean_min_charges	0	1	ethene	6.52758e-05	9.417e-06	-20.70503	finished	0.00000	-2.657366
451	COGWEB_clean_min_charges	0	10	ethene	0.0006603988	1.54588e-05	-20.62968	finished	0.00000	-26.720178
452	COGWEB_clean_min_charges	0	100	ethene	0.0064410898	5.86464e-05	-20.63918	finished	0.00000	-260.395230
453	COGWEB_clean_min_charges	0	1000	ethene	0.0647806753	0.0001813727	-20.66734	finished	0.00000	-2617.019281
454	COGWEB_clean_min_charges	0	5000	ethene	0.3209536264	0.0007318377	-20.87823	finished	0.00000	-12960.071872
455	COGWEB_clean_min_charges	0	10000	ethene	0.6326639443	0.0020758512	-21.08705	finished	0.00000	-25532.922571
456	COGWEB_clean_min_charges	0	25000	ethene	1.4523423448	0.0036889885	-21.69141	finished	0.00000	-58549.084226
457	COGWEB_clean_min_charges	0	50000	ethene	2.5864159093	0.0059358226	-22.48337	finished	0.00000	-104156.378151
458	COGWEB_clean_min_charges	0	66700	ethene	3.1499121192	0.0115045191	-22.86042	finished	0.00000	-126756.881153
459	COGWEB_clean_min_charges	0	75000	ethene	3.3909746584	0.0057793534	-23.08978	finished	0.00000	-136447.948735
460	COGWEB_clean_min_charges	0	100000	ethene	3.9532077651	0.0067017038	-23.48497	finished	0.00000	-158998.554128
461	COGWEB_clean_min_charges	0	250000	ethene	5.4309594385	0.0087940218	-24.57812	finished	0.00000	-218699.823543
462	COGWEB_clean_min_charges	0	500000	ethene	6.1666701363	0.0055504579	-24.93799	finished	0.00000	-249767.019437
463	COGWEB_clean_min_charges	0	750000	ethene	6.4658268265	0.0036212685	-25.32968	finished	0.00000	-263699.695573
464	COGWEB_clean_min_charges	0	1000000	ethene	6.6300364604	0.0107749933	-25.21108	finished	0.00000	-272579.955033
465	COGWEB_clean_min_charges	0	1	ethane	0.0002050187	1.16504e-05	-23.97086	finished	0.00000	-9.711255
466	COGWEB_clean_min_charges	0	10	ethane	0.0020325892	4.12579e-05	-24.07472	finished	0.00000	-96.459380
467	COGWEB_clean_min_charges	0	100	ethane	0.0202361642	0.000107855	-24.07839	finished	0.00000	-960.302039
468	COGWEB_clean_min_charges	0	1000	ethane	0.2037358978	0.0009585173	-24.28612	finished	0.00000	-9663.274430
469	COGWEB_clean_min_charges	0	5000	ethane	1.0115615507	0.0055947791	-25.12767	finished	0.00000	-47933.758110
470	COGWEB_clean_min_charges	0	10000	ethane	1.9049973107	0.0080874423	-26.0237	finished	0.00000	-90179.671457
471	COGWEB_clean_min_charges	0	25000	ethane	3.7112867925	0.0083727611	-27.78442	finished	0.00000	-175322.544655
472	COGWEB_clean_min_charges	0	50000	ethane	4.9069410786	0.011130535	-29.09055	finished	0.00000	-231472.642717
473	COGWEB_clean_min_charges	0	66700	ethane	5.2872192955	0.0091763841	-29.55369	finished	0.00000	-249388.936718
474	COGWEB_clean_min_charges	0	75000	ethane	5.4214933869	0.0067093655	-29.66328	finished	0.00000	-255712.600057
475	COGWEB_clean_min_charges	0	100000	ethane	5.7142041886	0.0043741479	-30.01087	finished	0.00000	-269524.407375
476	COGWEB_clean_min_charges	0	250000	ethane	6.3637030585	0.008581677	-30.36454	finished	0.00000	-300845.384417
477	COGWEB_clean_min_charges	0	500000	ethane	6.6806436623	0.0082100352	-30.31998	finished	0.00000	-317792.870480
478	COGWEB_clean_min_charges	0	750000	ethane	6.8044434296	0.0105610658	-30.26909	finished	0.00000	-326217.335918
479	COGWEB_clean_min_charges	0	1000000	ethane	6.869107755	0.0142804321	-29.67146	finished	0.00000	-332117.741924
480	BUVXOG_clean_min_charges	0_0.02	1	ethene	1.77521e-05	5.6655e-06	-20.29579	finished	0.00000	-0.974857
481	BUVXOG_clean_min_charges	0_0.02	10	ethene	0.0001970383	1.66565e-05	-20.32969	finished	0.00000	-10.768402
482	BUVXOG_clean_min_charges	0_0.02	100	ethene	0.0018260763	3.18159e-05	-20.3512	finished	0.00000	-99.769070
483	BUVXOG_clean_min_charges	0_0.02	1000	ethene	0.0181671456	0.000191698	-20.41432	finished	0.00000	-993.067928
484	BUVXOG_clean_min_charges	0_0.02	5000	ethene	0.0886572624	0.0004960962	-20.5954	finished	0.00000	-4851.398441
485	BUVXOG_clean_min_charges	0_0.02	10000	ethene	0.1722622891	0.0004768075	-20.82393	finished	0.00000	-9441.974458
486	BUVXOG_clean_min_charges	0_0.02	25000	ethene	0.3928032378	0.0026953574	-21.44206	finished	0.00000	-21622.321935
487	BUVXOG_clean_min_charges	0_0.02	50000	ethene	0.6729552503	0.0039693357	-22.25853	finished	0.00000	-37257.550223
488	BUVXOG_clean_min_charges	0_0.02	66700	ethene	0.8092885347	0.0019642434	-22.70439	finished	0.00000	-44940.675083
489	BUVXOG_clean_min_charges	0_0.02	75000	ethene	0.8742821751	0.0043100835	-22.88616	finished	0.00000	-48623.707430
490	BUVXOG_clean_min_charges	0_0.02	100000	ethene	1.0255249515	0.0053773276	-23.3834	finished	0.00000	-57255.278957
491	BUVXOG_clean_min_charges	0_0.02	250000	ethene	1.5384220908	0.0053183103	-24.85047	finished	0.00000	-87240.812049
492	BUVXOG_clean_min_charges	0_0.02	500000	ethene	1.8597721343	0.0051612714	-25.87538	finished	0.00000	-107047.931127
493	BUVXOG_clean_min_charges	0_0.02	750000	ethene	2.0099685966	0.0040903028	-26.11572	finished	0.00000	-116988.133134
494	BUVXOG_clean_min_charges	0_0.02	1000000	ethene	2.1020387851	0.0076971832	-26.2423	finished	0.00000	-123640.159942
495	BUVXOG_clean_min_charges	0_0.02	1	ethane	5.74618e-05	8.1196e-06	-23.77771	finished	0.00000	-3.683435
496	BUVXOG_clean_min_charges	0_0.02	10	ethane	0.0005709005	1.66977e-05	-23.80158	finished	0.00000	-36.695523
497	BUVXOG_clean_min_charges	0_0.02	100	ethane	0.0056522285	7.25964e-05	-23.77441	finished	0.00000	-362.933662
498	BUVXOG_clean_min_charges	0_0.02	1000	ethane	0.0557084014	0.0003304252	-23.96868	finished	0.00000	-3580.499335
499	BUVXOG_clean_min_charges	0_0.02	5000	ethane	0.2612866981	0.0014989216	-24.71111	finished	0.00000	-16850.167659
500	BUVXOG_clean_min_charges	0_0.02	10000	ethane	0.4730161478	0.0034242125	-25.4602	finished	0.00000	-30619.432313
501	BUVXOG_clean_min_charges	0_0.02	25000	ethane	0.8760310841	0.0024316553	-27.01647	finished	0.00000	-57130.912110
502	BUVXOG_clean_min_charges	0_0.02	50000	ethane	1.2306407227	0.0065086668	-28.58698	finished	0.00000	-80934.209567
503	BUVXOG_clean_min_charges	0_0.02	66700	ethane	1.3717667908	0.0087877833	-29.05635	finished	0.00000	-90527.338478
504	BUVXOG_clean_min_charges	0_0.02	75000	ethane	1.4336041881	0.0042360442	-29.36177	finished	0.00000	-94773.199263
505	BUVXOG_clean_min_charges	0_0.02	100000	ethane	1.5632197438	0.0023783416	-29.91902	finished	0.00000	-103746.814727
506	BUVXOG_clean_min_charges	0_0.02	250000	ethane	1.8885857974	0.0028657146	-30.97639	finished	0.00000	-126802.602808
507	BUVXOG_clean_min_charges	0_0.02	500000	ethane	2.0652725554	0.0067350015	-31.32798	finished	0.00000	-140293.725733
508	BUVXOG_clean_min_charges	0_0.02	750000	ethane	2.1489445793	0.0101397745	-31.29269	finished	0.00000	-147457.355057
509	BUVXOG_clean_min_charges	0_0.02	1000000	ethane	2.1985519951	0.0065214279	-31.373	finished	0.00000	-152385.236957
510	BUVXOG_clean_min_charges	0_0.04	1	ethene	1.72461e-05	3.3782e-06	-20.91473	finished	0.00000	-0.953960
511	BUVXOG_clean_min_charges	0_0.04	10	ethene	0.0001851491	1.08836e-05	-20.87115	finished	0.00000	-10.264366
512	BUVXOG_clean_min_charges	0_0.04	100	ethene	0.0018415465	5.21603e-05	-20.93187	finished	0.00000	-102.073263
513	BUVXOG_clean_min_charges	0_0.04	1000	ethene	0.0182478615	0.0001168377	-20.991	finished	0.00000	-1012.426642
514	BUVXOG_clean_min_charges	0_0.04	5000	ethene	0.0886865608	0.0005707081	-21.18223	finished	0.00000	-4927.998936
515	BUVXOG_clean_min_charges	0_0.04	10000	ethene	0.1708302561	0.001456466	-21.40013	finished	0.00000	-9505.520749
516	BUVXOG_clean_min_charges	0_0.04	25000	ethene	0.3827093607	0.0008193485	-22.00297	finished	0.00000	-21379.650379
517	BUVXOG_clean_min_charges	0_0.04	50000	ethene	0.6407862727	0.0035962243	-22.71721	finished	0.00000	-35976.433843
518	BUVXOG_clean_min_charges	0_0.04	66700	ethene	0.7639577104	0.0056070444	-23.06051	finished	0.00000	-43009.465507
519	BUVXOG_clean_min_charges	0_0.04	75000	ethene	0.8209669325	0.0037112377	-23.2859	finished	0.00000	-46290.422325
520	BUVXOG_clean_min_charges	0_0.04	100000	ethene	0.9551390848	0.0068530712	-23.69179	finished	0.00000	-54041.291056
521	BUVXOG_clean_min_charges	0_0.04	250000	ethene	1.3957570135	0.0049713804	-24.91414	finished	0.00000	-80046.716405
522	BUVXOG_clean_min_charges	0_0.04	500000	ethene	1.6872948037	0.0058710388	-25.82073	finished	0.00000	-98083.535346
523	BUVXOG_clean_min_charges	0_0.04	750000	ethene	1.8191639844	0.0096532324	-26.16704	finished	0.00000	-106876.221925
524	BUVXOG_clean_min_charges	0_0.04	1000000	ethene	1.9014623087	0.0049695997	-26.21419	finished	0.00000	-112831.937051
525	BUVXOG_clean_min_charges	0_0.04	1	ethane	5.58243e-05	4.2338e-06	-24.33252	finished	0.00000	-3.622893
526	BUVXOG_clean_min_charges	0_0.04	10	ethane	0.000579332	2.23862e-05	-24.42533	finished	0.00000	-37.737380
527	BUVXOG_clean_min_charges	0_0.04	100	ethane	0.0057813176	7.61907e-05	-24.45401	finished	0.00000	-376.813277
528	BUVXOG_clean_min_charges	0_0.04	1000	ethane	0.0568765859	0.0002945598	-24.64921	finished	0.00000	-3709.697206
529	BUVXOG_clean_min_charges	0_0.04	5000	ethane	0.2583634077	0.0011503539	-25.34643	finished	0.00000	-16906.229630
530	BUVXOG_clean_min_charges	0_0.04	10000	ethane	0.4594924729	0.0022641748	-26.039	finished	0.00000	-30160.229018
531	BUVXOG_clean_min_charges	0_0.04	25000	ethane	0.8241128304	0.0032897608	-27.48259	finished	0.00000	-54432.466286
532	BUVXOG_clean_min_charges	0_0.04	50000	ethane	1.1267554421	0.004934237	-28.79157	finished	0.00000	-74900.936509
533	BUVXOG_clean_min_charges	0_0.04	66700	ethane	1.2472503918	0.0075845174	-29.27462	finished	0.00000	-83147.047308
534	BUVXOG_clean_min_charges	0_0.04	75000	ethane	1.3005159188	0.005256285	-29.54507	finished	0.00000	-86857.183665
535	BUVXOG_clean_min_charges	0_0.04	100000	ethane	1.415217053	0.0060677293	-29.90823	finished	0.00000	-94799.999236
536	BUVXOG_clean_min_charges	0_0.04	250000	ethane	1.7252707626	0.0044561901	-30.67247	finished	0.00000	-116753.840057
537	BUVXOG_clean_min_charges	0_0.04	500000	ethane	1.8882683969	0.0073835677	-30.89532	finished	0.00000	-129098.019459
538	BUVXOG_clean_min_charges	0_0.04	750000	ethane	1.9538047918	0.006685582	-31.14486	finished	0.00000	-134880.428193
539	BUVXOG_clean_min_charges	0_0.04	1000000	ethane	1.9903840169	0.0095450193	-30.89428	finished	0.00000	-138710.087836
540	BUVXOG_clean_min_charges	0_0.08	1	ethene	1.4236e-05	2.8116e-06	-21.34394	finished	0.00000	-0.778542
541	BUVXOG_clean_min_charges	0_0.08	10	ethene	0.0001674429	8.2455e-06	-20.95884	finished	0.00000	-9.039762
542	BUVXOG_clean_min_charges	0_0.08	100	ethene	0.001628855	2.91712e-05	-20.95142	finished	0.00000	-87.726812
543	BUVXOG_clean_min_charges	0_0.08	1000	ethene	0.0161739931	6.05159e-05	-20.95446	finished	0.00000	-870.654844
544	BUVXOG_clean_min_charges	0_0.08	5000	ethene	0.0778201412	0.0007052171	-21.10702	finished	0.00000	-4192.302274
545	BUVXOG_clean_min_charges	0_0.08	10000	ethene	0.1508037573	0.0005453239	-21.29926	finished	0.00000	-8134.069661
546	BUVXOG_clean_min_charges	0_0.08	25000	ethene	0.3395680219	0.0013861632	-21.77325	finished	0.00000	-18384.181828
547	BUVXOG_clean_min_charges	0_0.08	50000	ethene	0.5744761919	0.0057148746	-22.38806	finished	0.00000	-31226.552542
548	BUVXOG_clean_min_charges	0_0.08	66700	ethene	0.6941067793	0.0021897805	-22.68735	finished	0.00000	-37816.275290
549	BUVXOG_clean_min_charges	0_0.08	75000	ethene	0.7453967357	0.002616955	-22.8784	finished	0.00000	-40668.310176
550	BUVXOG_clean_min_charges	0_0.08	100000	ethene	0.8658332176	0.0012935587	-23.18334	finished	0.00000	-47371.753693
551	BUVXOG_clean_min_charges	0_0.08	250000	ethene	1.2776587866	0.0043418342	-24.507	finished	0.00000	-70779.687018
552	BUVXOG_clean_min_charges	0_0.08	500000	ethene	1.5692105247	0.0025179823	-25.31759	finished	0.00000	-88096.436011
553	BUVXOG_clean_min_charges	0_0.08	750000	ethene	1.7156740047	0.0100059894	-25.58702	finished	0.00000	-97366.984739
554	BUVXOG_clean_min_charges	0_0.08	1000000	ethene	1.8110806933	0.0055454265	-25.6786	finished	0.00000	-103853.649617
555	BUVXOG_clean_min_charges	0_0.08	1	ethane	5.26557e-05	7.3308e-06	-24.13535	finished	0.00000	-3.287514
556	BUVXOG_clean_min_charges	0_0.08	10	ethane	0.0004799234	1.00389e-05	-24.3327	finished	0.00000	-30.204882
557	BUVXOG_clean_min_charges	0_0.08	100	ethane	0.0049101658	8.73717e-05	-24.31112	finished	0.00000	-309.021846
558	BUVXOG_clean_min_charges	0_0.08	1000	ethane	0.0479403172	0.0006548101	-24.46741	finished	0.00000	-3019.422562
559	BUVXOG_clean_min_charges	0_0.08	5000	ethane	0.2219946551	0.0020143585	-25.02963	finished	0.00000	-14025.071805
560	BUVXOG_clean_min_charges	0_0.08	10000	ethane	0.3962658857	0.0019093246	-25.58056	finished	0.00000	-25093.722041
561	BUVXOG_clean_min_charges	0_0.08	25000	ethane	0.7300223525	0.0038138317	-26.69686	finished	0.00000	-46467.493421
562	BUVXOG_clean_min_charges	0_0.08	50000	ethane	1.0025912485	0.0069353712	-27.74464	finished	0.00000	-64167.782738
563	BUVXOG_clean_min_charges	0_0.08	66700	ethane	1.1098822597	0.0041049126	-28.24006	finished	0.00000	-71200.773557
564	BUVXOG_clean_min_charges	0_0.08	75000	ethane	1.1536338239	0.003758031	-28.42858	finished	0.00000	-74077.047057
565	BUVXOG_clean_min_charges	0_0.08	100000	ethane	1.2632765874	0.0058945599	-29.00701	finished	0.00000	-81350.916737
566	BUVXOG_clean_min_charges	0_0.08	250000	ethane	1.5756303146	0.0072909681	-30.03431	finished	0.00000	-102474.284633
567	BUVXOG_clean_min_charges	0_0.08	500000	ethane	1.7866716752	0.0127656213	-30.40129	finished	0.00000	-117487.259810
568	BUVXOG_clean_min_charges	0_0.08	750000	ethane	1.9022421575	0.0130378249	-30.88776	finished	0.00000	-126409.020370
569	BUVXOG_clean_min_charges	0_0.08	1000000	ethane	1.953928252	0.0130719539	-30.69482	finished	0.00000	-131121.973629
570	BUVXOG_clean_min_charges	0	1	ethene	1.8417e-05	4.486e-06	-20.27139	finished	0.00000	-1.017286
571	BUVXOG_clean_min_charges	0	10	ethene	0.0001837534	9.9374e-06	-20.24284	finished	0.00000	-10.110289
572	BUVXOG_clean_min_charges	0	100	ethene	0.0018104666	7.7459e-06	-20.25224	finished	0.00000	-99.831568
573	BUVXOG_clean_min_charges	0	1000	ethene	0.0180827581	0.0001872458	-20.34168	finished	0.00000	-999.012708
574	BUVXOG_clean_min_charges	0	5000	ethene	0.0874902665	0.0002811451	-20.53748	finished	0.00000	-4839.705088
575	BUVXOG_clean_min_charges	0	10000	ethene	0.1713734418	0.0005198749	-20.78313	finished	0.00000	-9497.301868
576	BUVXOG_clean_min_charges	0	25000	ethene	0.3905180343	0.0024863755	-21.44677	finished	0.00000	-21745.649059
577	BUVXOG_clean_min_charges	0	50000	ethene	0.6768835563	0.004507303	-22.2679	finished	0.00000	-37939.712605
578	BUVXOG_clean_min_charges	0	66700	ethene	0.8195472444	0.0025462117	-22.76826	finished	0.00000	-46124.204693
579	BUVXOG_clean_min_charges	0	75000	ethene	0.8814222695	0.0036847846	-22.97829	finished	0.00000	-49684.969785
580	BUVXOG_clean_min_charges	0	100000	ethene	1.0357920024	0.002954461	-23.41055	finished	0.00000	-58652.929448
581	BUVXOG_clean_min_charges	0	250000	ethene	1.5515284115	0.0048222722	-25.11582	finished	0.00000	-89365.421447
582	BUVXOG_clean_min_charges	0	500000	ethene	1.8627930439	0.0035363595	-26.05587	finished	0.00000	-108943.971841
583	BUVXOG_clean_min_charges	0	750000	ethene	2.0009446627	0.0021586127	-26.38017	finished	0.00000	-118373.825950
584	BUVXOG_clean_min_charges	0	1000000	ethene	2.0829456662	0.0080336688	-26.70327	finished	0.00000	-124510.992052
585	BUVXOG_clean_min_charges	0	1	ethane	5.13144e-05	7.8283e-06	-23.65606	finished	0.00000	-3.325030
586	BUVXOG_clean_min_charges	0	10	ethane	0.0005553693	2.93846e-05	-23.66801	finished	0.00000	-36.003447
587	BUVXOG_clean_min_charges	0	100	ethane	0.0056262335	5.75446e-05	-23.67067	finished	0.00000	-364.842363
588	BUVXOG_clean_min_charges	0	1000	ethane	0.0551494903	0.0005745413	-23.88045	finished	0.00000	-3580.154037
589	BUVXOG_clean_min_charges	0	5000	ethane	0.2602218839	0.0018687246	-24.63724	finished	0.00000	-16960.183850
590	BUVXOG_clean_min_charges	0	10000	ethane	0.474827554	0.0032128159	-25.475	finished	0.00000	-31091.784609
591	BUVXOG_clean_min_charges	0	25000	ethane	0.8952632328	0.004114147	-27.23014	finished	0.00000	-59192.317740
592	BUVXOG_clean_min_charges	0	50000	ethane	1.2578143946	0.0067180145	-28.79881	finished	0.00000	-83990.517557
593	BUVXOG_clean_min_charges	0	66700	ethane	1.4005694102	0.0054008937	-29.51022	finished	0.00000	-93911.147100
594	BUVXOG_clean_min_charges	0	75000	ethane	1.4635458822	0.0102008022	-29.719	finished	0.00000	-98337.960449
595	BUVXOG_clean_min_charges	0	100000	ethane	1.5878361145	0.0062378248	-30.26645	finished	0.00000	-107125.512392
596	BUVXOG_clean_min_charges	0	250000	ethane	1.8936622978	0.0029292197	-31.33182	finished	0.00000	-129386.965777
597	BUVXOG_clean_min_charges	0	500000	ethane	2.0520494908	0.0076903039	-31.60922	finished	0.00000	-141870.939080
598	BUVXOG_clean_min_charges	0	750000	ethane	2.1378959676	0.0086817043	-32.1745	finished	0.00000	-149395.728715
599	BUVXOG_clean_min_charges	0	1000000	ethane	2.177306277	0.0063805726	-32.56738	finished	0.00000	-153695.843299
600	KIXXOG_clean_min_charges	0_0.02	1	ethene	3.0701e-06	2.3474e-06	-24.7059	finished	0.00000	-0.212622
601	KIXXOG_clean_min_charges	0_0.02	10	ethene	2.85448e-05	4.6807e-06	-23.87666	finished	0.00000	-1.939765
602	KIXXOG_clean_min_charges	0_0.02	100	ethene	0.0003065096	1.26987e-05	-24.09236	finished	0.00000	-20.842657
603	KIXXOG_clean_min_charges	0_0.02	1000	ethene	0.0029966007	5.35607e-05	-24.18496	finished	0.00000	-204.396454
604	KIXXOG_clean_min_charges	0_0.02	5000	ethene	0.0141091821	0.0003549296	-24.35485	finished	0.00000	-965.020104
605	KIXXOG_clean_min_charges	0_0.02	10000	ethene	0.0266894925	0.0006475678	-24.54731	finished	0.00000	-1832.874928
606	KIXXOG_clean_min_charges	0_0.02	25000	ethene	0.0543414331	0.0009887131	-24.84528	finished	0.00000	-3767.068789
607	KIXXOG_clean_min_charges	0_0.02	50000	ethene	0.08146156	0.0009364235	-25.14075	finished	0.00000	-5733.741369
608	KIXXOG_clean_min_charges	0_0.02	66700	ethene	0.0929972913	0.0014491132	-25.27095	finished	0.00000	-6599.935261
609	KIXXOG_clean_min_charges	0_0.02	75000	ethene	0.0984560627	0.001064836	-25.2357	finished	0.00000	-7012.396339
610	KIXXOG_clean_min_charges	0_0.02	100000	ethene	0.1087615539	0.0007338107	-25.39416	finished	0.00000	-7851.882122
611	KIXXOG_clean_min_charges	0_0.02	250000	ethene	0.1262244594	0.0010894835	-25.13305	finished	0.00000	-9855.347150
612	KIXXOG_clean_min_charges	0_0.02	500000	ethene	0.1210374893	0.0013945644	-24.47536	finished	0.00000	-10891.354582
613	KIXXOG_clean_min_charges	0_0.02	750000	ethene	0.1063283755	0.0008672687	-24.07771	finished	0.00000	-11353.464789
614	KIXXOG_clean_min_charges	0_0.02	1000000	ethene	0.0888821332	0.0010769078	-23.74889	finished	0.00000	-11673.405374
615	KIXXOG_clean_min_charges	0_0.02	1	ethane	1.18597e-05	1.8343e-06	-28.77752	finished	0.00000	-0.952209
616	KIXXOG_clean_min_charges	0_0.02	10	ethane	0.0001019299	7.902e-06	-28.03999	finished	0.00000	-7.976756
617	KIXXOG_clean_min_charges	0_0.02	100	ethane	0.0010390333	3.75569e-05	-28.16212	finished	0.00000	-81.658614
618	KIXXOG_clean_min_charges	0_0.02	1000	ethane	0.009984273	0.0002129269	-28.37962	finished	0.00000	-785.880927
619	KIXXOG_clean_min_charges	0_0.02	5000	ethane	0.0417450097	0.0012768092	-28.94857	finished	0.00000	-3308.654400
620	KIXXOG_clean_min_charges	0_0.02	10000	ethane	0.0684990183	0.0009413471	-29.43543	finished	0.00000	-5463.905673
621	KIXXOG_clean_min_charges	0_0.02	25000	ethane	0.1067056867	0.0009644471	-30.00903	finished	0.00000	-8608.593027
622	KIXXOG_clean_min_charges	0_0.02	50000	ethane	0.1288738362	0.0010714662	-30.30069	finished	0.00000	-10553.875339
623	KIXXOG_clean_min_charges	0_0.02	66700	ethane	0.1353620233	0.0006271194	-30.32921	finished	0.00000	-11181.714089
624	KIXXOG_clean_min_charges	0_0.02	75000	ethane	0.1382885268	0.0009731574	-30.35755	finished	0.00000	-11477.883525
625	KIXXOG_clean_min_charges	0_0.02	100000	ethane	0.1410275512	0.0012991257	-30.2452	finished	0.00000	-11852.492743
626	KIXXOG_clean_min_charges	0_0.02	250000	ethane	0.1422436342	0.0007717654	-29.22478	finished	0.00000	-12923.911980
627	KIXXOG_clean_min_charges	0_0.02	500000	ethane	0.1276917596	0.0011384382	-27.63227	finished	0.00000	-13432.263384
628	KIXXOG_clean_min_charges	0_0.02	750000	ethane	0.1105961303	0.0020458735	-26.93711	finished	0.00000	-13805.871155
629	KIXXOG_clean_min_charges	0_0.02	1000000	ethane	0.0904513213	0.0019960445	-27.08587	finished	0.00000	-14043.115720
630	KIXXOG_clean_min_charges	0_0.03	1	ethene	3.3023e-06	1.4109e-06	-25.12814	finished	0.00000	-0.154677
631	KIXXOG_clean_min_charges	0_0.03	10	ethene	2.55154e-05	4.5289e-06	-24.68508	finished	0.00000	-1.178843
632	KIXXOG_clean_min_charges	0_0.03	100	ethene	0.0002305036	1.55689e-05	-24.33211	finished	0.00000	-10.577346
633	KIXXOG_clean_min_charges	0_0.03	1000	ethene	0.0022737502	6.0977e-05	-24.33474	finished	0.00000	-104.339060
634	KIXXOG_clean_min_charges	0_0.03	5000	ethene	0.0110859931	0.0002713643	-24.47373	finished	0.00000	-510.684965
635	KIXXOG_clean_min_charges	0_0.03	10000	ethene	0.0209964309	0.000519417	-24.47877	finished	0.00000	-968.627484
636	KIXXOG_clean_min_charges	0_0.03	25000	ethene	0.0451392602	0.0011940151	-24.66338	finished	0.00000	-2096.397032
637	KIXXOG_clean_min_charges	0_0.03	50000	ethene	0.0756135661	0.000978756	-24.84822	finished	0.00000	-3543.882249
638	KIXXOG_clean_min_charges	0_0.03	66700	ethene	0.0909718484	0.0010135991	-24.93219	finished	0.00000	-4285.425510
639	KIXXOG_clean_min_charges	0_0.03	75000	ethene	0.095333441	0.0015738979	-24.94544	finished	0.00000	-4507.811310
640	KIXXOG_clean_min_charges	0_0.03	100000	ethene	0.1117714972	0.0024306898	-24.99509	finished	0.00000	-5332.150725
641	KIXXOG_clean_min_charges	0_0.03	250000	ethene	0.15384541	0.0017117529	-25.23974	finished	0.00000	-7735.769852
642	KIXXOG_clean_min_charges	0_0.03	500000	ethene	0.1671715647	0.0017033595	-25.04046	finished	0.00000	-9211.764803
643	KIXXOG_clean_min_charges	0_0.03	750000	ethene	0.1620194051	0.0017132131	-24.79316	finished	0.00000	-9887.018623
644	KIXXOG_clean_min_charges	0_0.03	1000000	ethene	0.1499382844	0.0019609937	-24.71006	finished	0.00000	-10295.782185
645	KIXXOG_clean_min_charges	0_0.03	1	ethane	6.4305e-06	2.8326e-06	-28.86383	finished	0.00000	-0.350141
646	KIXXOG_clean_min_charges	0_0.03	10	ethane	7.23131e-05	7.5183e-06	-28.51137	finished	0.00000	-3.810907
647	KIXXOG_clean_min_charges	0_0.03	100	ethane	0.0006909732	3.63997e-05	-28.35265	finished	0.00000	-36.436213
648	KIXXOG_clean_min_charges	0_0.03	1000	ethane	0.0067539445	0.000118372	-28.32845	finished	0.00000	-355.435251
649	KIXXOG_clean_min_charges	0_0.03	5000	ethane	0.0291289196	0.0005635588	-28.48014	finished	0.00000	-1537.333862
650	KIXXOG_clean_min_charges	0_0.03	10000	ethane	0.0507568385	0.0015448239	-28.62809	finished	0.00000	-2684.512783
651	KIXXOG_clean_min_charges	0_0.03	25000	ethane	0.0935492992	0.0023963584	-29.06546	finished	0.00000	-4980.147731
652	KIXXOG_clean_min_charges	0_0.03	50000	ethane	0.1314980761	0.0020853456	-29.45932	finished	0.00000	-7070.731967
653	KIXXOG_clean_min_charges	0_0.03	66700	ethane	0.1461143298	0.0010173919	-29.46875	finished	0.00000	-7905.814535
654	KIXXOG_clean_min_charges	0_0.03	75000	ethane	0.1515585051	0.0033346272	-29.51333	finished	0.00000	-8219.839307
655	KIXXOG_clean_min_charges	0_0.03	100000	ethane	0.1652394811	0.0024138796	-29.7044	finished	0.00000	-9042.132109
656	KIXXOG_clean_min_charges	0_0.03	250000	ethane	0.1938980257	0.0026801392	-29.81286	finished	0.00000	-11172.908275
657	KIXXOG_clean_min_charges	0_0.03	500000	ethane	0.1901745687	0.0024879066	-29.13403	finished	0.00000	-11997.171531
658	KIXXOG_clean_min_charges	0_0.03	750000	ethane	0.1772180458	0.0022726525	-28.66119	finished	0.00000	-12420.577707
659	KIXXOG_clean_min_charges	0_0.03	1000000	ethane	0.160899518	0.0018189835	-28.04115	finished	0.00000	-12713.758828
660	KIXXOG_clean_min_charges	0_0.04	1	ethene	2.9475e-06	1.5365e-06	-24.36796	finished	0.00000	-0.195905
661	KIXXOG_clean_min_charges	0_0.04	10	ethene	4.26509e-05	3.0509e-06	-23.85595	finished	0.00000	-2.820626
662	KIXXOG_clean_min_charges	0_0.04	100	ethene	0.0004287752	2.35735e-05	-23.95825	finished	0.00000	-28.362444
663	KIXXOG_clean_min_charges	0_0.04	1000	ethene	0.0041647179	7.78415e-05	-23.95799	finished	0.00000	-275.692588
664	KIXXOG_clean_min_charges	0_0.04	5000	ethene	0.0195409162	0.0003598529	-24.01886	finished	0.00000	-1296.746480
665	KIXXOG_clean_min_charges	0_0.04	10000	ethene	0.0359736315	0.0003699941	-24.08695	finished	0.00000	-2390.772958
666	KIXXOG_clean_min_charges	0_0.04	25000	ethene	0.0739236879	0.0005110792	-24.23346	finished	0.00000	-4939.814371
667	KIXXOG_clean_min_charges	0_0.04	50000	ethene	0.114523902	0.001731096	-24.44781	finished	0.00000	-7718.860448
668	KIXXOG_clean_min_charges	0_0.04	66700	ethene	0.133746474	0.0015773008	-24.58514	finished	0.00000	-9058.397879
669	KIXXOG_clean_min_charges	0_0.04	75000	ethene	0.1410751068	0.0013568774	-24.61037	finished	0.00000	-9573.219024
670	KIXXOG_clean_min_charges	0_0.04	100000	ethene	0.1609667505	0.0014306165	-24.69319	finished	0.00000	-11007.354639
671	KIXXOG_clean_min_charges	0_0.04	250000	ethene	0.2180306106	0.0020088574	-24.95088	finished	0.00000	-15505.833874
672	KIXXOG_clean_min_charges	0_0.04	500000	ethene	0.2433793137	0.0013178505	-24.82729	finished	0.00000	-18402.595561
673	KIXXOG_clean_min_charges	0_0.04	750000	ethene	0.2462794418	0.0018442062	-24.59035	finished	0.00000	-19868.359182
674	KIXXOG_clean_min_charges	0_0.04	1000000	ethene	0.2390846285	0.0028076406	-24.20718	finished	0.00000	-20703.454195
675	KIXXOG_clean_min_charges	0_0.04	1	ethane	1.34374e-05	4.6506e-06	-27.85837	finished	0.00000	-1.034112
676	KIXXOG_clean_min_charges	0_0.04	10	ethane	0.0001440255	1.07329e-05	-28.05811	finished	0.00000	-11.140378
677	KIXXOG_clean_min_charges	0_0.04	100	ethane	0.0014257363	2.31641e-05	-27.99669	finished	0.00000	-109.935680
678	KIXXOG_clean_min_charges	0_0.04	1000	ethane	0.0134051305	0.0001904572	-28.01316	finished	0.00000	-1033.516143
679	KIXXOG_clean_min_charges	0_0.04	5000	ethane	0.0533273805	0.0007695869	-28.15236	finished	0.00000	-4119.524497
680	KIXXOG_clean_min_charges	0_0.04	10000	ethane	0.086216034	0.0010431609	-28.32658	finished	0.00000	-6676.704318
681	KIXXOG_clean_min_charges	0_0.04	25000	ethane	0.1400150784	0.000920677	-28.7387	finished	0.00000	-10908.596632
682	KIXXOG_clean_min_charges	0_0.04	50000	ethane	0.1825056521	0.0018373506	-29.12173	finished	0.00000	-14340.262011
683	KIXXOG_clean_min_charges	0_0.04	66700	ethane	0.2006732564	0.0023335377	-29.33143	finished	0.00000	-15835.186306
684	KIXXOG_clean_min_charges	0_0.04	75000	ethane	0.2056677032	0.001598702	-29.35341	finished	0.00000	-16271.570696
685	KIXXOG_clean_min_charges	0_0.04	100000	ethane	0.2207268829	0.0036313777	-29.47887	finished	0.00000	-17576.333678
686	KIXXOG_clean_min_charges	0_0.04	250000	ethane	0.2628377706	0.0022344393	-29.45597	finished	0.00000	-21719.802750
687	KIXXOG_clean_min_charges	0_0.04	500000	ethane	0.2719775016	0.0034234404	-29.03428	finished	0.00000	-23921.019534
688	KIXXOG_clean_min_charges	0_0.04	750000	ethane	0.2637031734	0.0025262182	-28.16827	finished	0.00000	-24794.340563
689	KIXXOG_clean_min_charges	0_0.04	1000000	ethane	0.2513078149	0.0041280754	-28.15867	finished	0.00000	-25494.919842
690	KIXXOG_clean_min_charges	0_0.12	1	ethene	7.476e-06	2.061e-06	-23.87841	finished	0.00000	-0.314516
691	KIXXOG_clean_min_charges	0_0.12	10	ethene	9.59251e-05	1.36539e-05	-25.15797	finished	0.00000	-4.194886
692	KIXXOG_clean_min_charges	0_0.12	100	ethene	0.0009736702	3.23245e-05	-25.18382	finished	0.00000	-42.623128
693	KIXXOG_clean_min_charges	0_0.12	1000	ethene	0.0096521692	7.61952e-05	-25.15422	finished	0.00000	-422.518214
694	KIXXOG_clean_min_charges	0_0.12	5000	ethene	0.0452250014	0.0007333016	-25.14613	finished	0.00000	-1982.338295
695	KIXXOG_clean_min_charges	0_0.12	10000	ethene	0.0836417204	0.0009923217	-25.15617	finished	0.00000	-3665.865666
696	KIXXOG_clean_min_charges	0_0.12	25000	ethene	0.16912789	0.0030700428	-25.12364	finished	0.00000	-7419.141997
697	KIXXOG_clean_min_charges	0_0.12	50000	ethene	0.2580000508	0.0023532001	-25.09402	finished	0.00000	-11345.624529
698	KIXXOG_clean_min_charges	0_0.12	66700	ethene	0.2991728391	0.001256762	-25.06892	finished	0.00000	-13172.234902
699	KIXXOG_clean_min_charges	0_0.12	75000	ethene	0.3145727251	0.0014653061	-25.02234	finished	0.00000	-13853.429683
700	KIXXOG_clean_min_charges	0_0.12	100000	ethene	0.3517123795	0.0016701231	-24.91819	finished	0.00000	-15521.750704
701	KIXXOG_clean_min_charges	0_0.12	250000	ethene	0.4547630376	0.0005583987	-24.43729	finished	0.00000	-20291.821918
702	KIXXOG_clean_min_charges	0_0.12	500000	ethene	0.5131408375	0.0038675118	-23.87074	finished	0.00000	-23337.762465
703	KIXXOG_clean_min_charges	0_0.12	750000	ethene	0.5419613221	0.002950146	-23.50892	finished	0.00000	-25180.440358
704	KIXXOG_clean_min_charges	0_0.12	1000000	ethene	0.5591593403	0.0055290077	-23.4279	finished	0.00000	-26540.788295
705	KIXXOG_clean_min_charges	0_0.12	1	ethane	3.40645e-05	6.982e-06	-29.15137	finished	0.00000	-1.729374
706	KIXXOG_clean_min_charges	0_0.12	10	ethane	0.000325168	2.41541e-05	-29.4229	finished	0.00000	-16.657703
707	KIXXOG_clean_min_charges	0_0.12	100	ethane	0.0031376519	2.54522e-05	-29.33381	finished	0.00000	-160.466675
708	KIXXOG_clean_min_charges	0_0.12	1000	ethane	0.0300643994	0.0007646059	-29.3377	finished	0.00000	-1539.237080
709	KIXXOG_clean_min_charges	0_0.12	5000	ethane	0.1236894927	0.0016282611	-29.35651	finished	0.00000	-6335.947685
710	KIXXOG_clean_min_charges	0_0.12	10000	ethane	0.2012520433	0.0023077878	-29.30442	finished	0.00000	-10313.950168
711	KIXXOG_clean_min_charges	0_0.12	25000	ethane	0.3205862566	0.0030246345	-29.26549	finished	0.00000	-16446.229513
712	KIXXOG_clean_min_charges	0_0.12	50000	ethane	0.3994074971	0.0041805554	-29.12802	finished	0.00000	-20526.360690
713	KIXXOG_clean_min_charges	0_0.12	66700	ethane	0.4260792722	0.0014709335	-29.1643	finished	0.00000	-21917.309506
714	KIXXOG_clean_min_charges	0_0.12	75000	ethane	0.4366981302	0.0024389368	-28.96252	finished	0.00000	-22474.131318
715	KIXXOG_clean_min_charges	0_0.12	100000	ethane	0.4592357342	0.0027995916	-28.7503	finished	0.00000	-23703.770214
716	KIXXOG_clean_min_charges	0_0.12	250000	ethane	0.5048984082	0.0009361741	-27.50458	finished	0.00000	-26384.330817
717	KIXXOG_clean_min_charges	0_0.12	500000	ethane	0.526088652	0.0023879239	-26.19266	finished	0.00000	-28083.555747
718	KIXXOG_clean_min_charges	0_0.12	750000	ethane	0.5348104792	0.0030221081	-25.74605	finished	0.00000	-29228.486635
719	KIXXOG_clean_min_charges	0_0.12	1000000	ethane	0.5383484006	0.0048735565	-25.21896	finished	0.00000	-30184.166486
720	KIXXOG_clean_min_charges	0	1	ethene	-8.21e-08	0.0		finished	0.00000	0.000000
721	KIXXOG_clean_min_charges	0	10	ethene	-8.211e-07	0.0		finished	0.00000	0.000000
722	KIXXOG_clean_min_charges	0	100	ethene	-8.2115e-06	0.0		finished	0.00000	0.000000
723	KIXXOG_clean_min_charges	0	1000	ethene	-8.21198e-05	0.0		finished	0.00000	0.000000
724	KIXXOG_clean_min_charges	0	5000	ethene	-0.0004105821	3.412e-07		finished	0.00000	0.000676
725	KIXXOG_clean_min_charges	0	10000	ethene	-0.0008215525	3.412e-07		finished	0.00000	0.000676
726	KIXXOG_clean_min_charges	0	25000	ethene	-0.0020556911	6.383e-07		finished	0.00000	-0.003421
727	KIXXOG_clean_min_charges	0	50000	ethene	-0.0041178077	5.395e-07	-3.51487	finished	0.00000	-0.001883
728	KIXXOG_clean_min_charges	0	66700	ethene	-0.0054992874	4.179e-07	-1.66205	finished	0.00000	-0.001733
729	KIXXOG_clean_min_charges	0	75000	ethene	-0.0061870096	4.179e-07	-1.3798	finished	0.00000	0.000214
730	KIXXOG_clean_min_charges	0	100000	ethene	-0.0082623594	1.3648e-06	-1.527	finished	0.00000	-0.002870
731	KIXXOG_clean_min_charges	0	250000	ethene	-0.0208616851	1.5821e-06	-0.96058	finished	0.00000	0.005916
732	KIXXOG_clean_min_charges	0	500000	ethene	-0.0424348383	2.4956e-06	-0.11676	finished	0.00000	0.021835
733	KIXXOG_clean_min_charges	0	750000	ethene	-0.064770297	3.635e-06	-0.60084	finished	0.00000	0.017622
734	KIXXOG_clean_min_charges	0	1000000	ethene	-0.0879288111	3.7994e-06	-0.42758	finished	0.00000	0.025929
735	KIXXOG_clean_min_charges	0	1	ethane	-8.2e-08	0.0		finished	0.00000	0.000000
736	KIXXOG_clean_min_charges	0	10	ethane	-8.198e-07	0.0		finished	0.00000	0.000000
737	KIXXOG_clean_min_charges	0	100	ethane	-8.1982e-06	0.0		finished	0.00000	0.000000
738	KIXXOG_clean_min_charges	0	1000	ethane	-8.19884e-05	0.0		finished	0.00000	0.000000
739	KIXXOG_clean_min_charges	0	5000	ethane	-0.0004100788	0.0		finished	0.00000	0.000000
740	KIXXOG_clean_min_charges	0	10000	ethane	-0.0008205001	0.0		finished	0.00000	0.000000
741	KIXXOG_clean_min_charges	0	25000	ethane	-0.002053826	0.0		finished	0.00000	0.000000
742	KIXXOG_clean_min_charges	0	50000	ethane	-0.0041162812	0.0		finished	0.00000	0.000000
743	KIXXOG_clean_min_charges	0	66700	ethane	-0.005498849	1e-10		finished	0.00000	0.000000
744	KIXXOG_clean_min_charges	0	75000	ethane	-0.0061874471	1e-10		finished	0.00000	0.000000
745	KIXXOG_clean_min_charges	0	100000	ethane	-0.0082674066	0.0		finished	0.00000	0.000000
746	KIXXOG_clean_min_charges	0	250000	ethane	-0.0209366365	0.0		finished	0.00000	0.000000
747	KIXXOG_clean_min_charges	0	500000	ethane	-0.0428154922	3.412e-07		finished	0.00000	0.001908
748	KIXXOG_clean_min_charges	0	750000	ethane	-0.0657381528	4.179e-07		finished	0.00000	0.003199
749	KIXXOG_clean_min_charges	0	1000000	ethane	-0.0898250275	4.179e-07		finished	0.00000	0.003199
750	KIXXOG_clean_min_charges	0_0.06	1	ethene	5.5281e-06	1.5214e-06	-22.6662	finished	0.00000	-0.227396
751	KIXXOG_clean_min_charges	0_0.06	10	ethene	5.15862e-05	1.14129e-05	-22.58761	finished	0.00000	-2.118234
752	KIXXOG_clean_min_charges	0_0.06	100	ethene	0.0005255458	3.37084e-05	-22.67022	finished	0.00000	-21.576276
753	KIXXOG_clean_min_charges	0_0.06	1000	ethene	0.005129813	8.78599e-05	-22.70728	finished	0.00000	-210.946568
754	KIXXOG_clean_min_charges	0_0.06	5000	ethene	0.024358285	0.0003205904	-22.77842	finished	0.00000	-1003.599574
755	KIXXOG_clean_min_charges	0_0.06	10000	ethene	0.046469957	0.0004904994	-22.84079	finished	0.00000	-1915.889817
756	KIXXOG_clean_min_charges	0_0.06	25000	ethene	0.100760852	0.001842235	-23.04847	finished	0.00000	-4168.415948
757	KIXXOG_clean_min_charges	0_0.06	50000	ethene	0.1679265921	0.0006376031	-23.36469	finished	0.00000	-6981.053212
758	KIXXOG_clean_min_charges	0_0.06	66700	ethene	0.2029041145	0.001901371	-23.45806	finished	0.00000	-8460.582849
759	KIXXOG_clean_min_charges	0_0.06	75000	ethene	0.218520652	0.0011295275	-23.58028	finished	0.00000	-9122.186277
760	KIXXOG_clean_min_charges	0_0.06	100000	ethene	0.2566503756	0.0036974754	-23.79278	finished	0.00000	-10758.509140
761	KIXXOG_clean_min_charges	0_0.06	250000	ethene	0.3900722594	0.0037559667	-24.399	finished	0.00000	-16714.503519
762	KIXXOG_clean_min_charges	0_0.06	500000	ethene	0.4762612207	0.0032708567	-24.71623	finished	0.00000	-21093.557899
763	KIXXOG_clean_min_charges	0_0.06	750000	ethene	0.5145484472	0.0016618897	-24.76395	finished	0.00000	-23530.122899
764	KIXXOG_clean_min_charges	0_0.06	1000000	ethene	0.5304884642	0.0046576687	-24.66161	finished	0.00000	-25055.286716
765	KIXXOG_clean_min_charges	0_0.06	1	ethane	1.5212e-05	3.8343e-06	-26.88621	finished	0.00000	-0.741540
766	KIXXOG_clean_min_charges	0_0.06	10	ethane	0.0001542865	1.54045e-05	-26.54497	finished	0.00000	-7.413593
767	KIXXOG_clean_min_charges	0_0.06	100	ethane	0.0015751033	4.67692e-05	-26.48261	finished	0.00000	-75.439134
768	KIXXOG_clean_min_charges	0_0.06	1000	ethane	0.0152203054	0.0001655466	-26.52076	finished	0.00000	-729.335269
769	KIXXOG_clean_min_charges	0_0.06	5000	ethane	0.0651801322	0.0008252962	-26.71119	finished	0.00000	-3128.869833
770	KIXXOG_clean_min_charges	0_0.06	10000	ethane	0.113108498	0.0017485603	-26.90776	finished	0.00000	-5437.094991
771	KIXXOG_clean_min_charges	0_0.06	25000	ethane	0.2043677876	0.0021733371	-27.44419	finished	0.00000	-9859.315285
772	KIXXOG_clean_min_charges	0_0.06	50000	ethane	0.2903780806	0.0026837617	-27.96117	finished	0.00000	-14079.278972
773	KIXXOG_clean_min_charges	0_0.06	66700	ethane	0.3290596921	0.0018876833	-28.06816	finished	0.00000	-16000.133294
774	KIXXOG_clean_min_charges	0_0.06	75000	ethane	0.3440467707	0.0034096337	-28.31561	finished	0.00000	-16760.739502
775	KIXXOG_clean_min_charges	0_0.06	100000	ethane	0.3829094981	0.0029493244	-28.39503	finished	0.00000	-18721.365737
776	KIXXOG_clean_min_charges	0_0.06	250000	ethane	0.4889257604	0.003155117	-29.07133	finished	0.00000	-24374.048007
777	KIXXOG_clean_min_charges	0_0.06	500000	ethane	0.5523807548	0.0030942864	-29.24158	finished	0.00000	-28423.853312
778	KIXXOG_clean_min_charges	0_0.06	750000	ethane	0.5644591588	0.0033049714	-28.90687	finished	0.00000	-30010.482861
779	KIXXOG_clean_min_charges	0_0.06	1000000	ethane	0.5660043354	0.0031876248	-28.95977	finished	0.00000	-31195.152163
780	GINLIA_clean_min_charges	0_0.25	1	ethene	5.12107e-05	5.5823e-06	-26.40242	finished	0.00000	-5.341201
781	GINLIA_clean_min_charges	0_0.25	10	ethene	0.0005247225	9.7319e-06	-26.47285	finished	0.00000	-54.947465
782	GINLIA_clean_min_charges	0_0.25	100	ethene	0.0051958923	9.37289e-05	-26.45301	finished	0.00000	-543.465746
783	GINLIA_clean_min_charges	0_0.25	1000	ethene	0.0510699756	0.000358419	-26.41881	finished	0.00000	-5334.426187
784	GINLIA_clean_min_charges	0_0.25	5000	ethene	0.2311585801	0.0018231755	-26.08066	finished	0.00000	-23930.100439
785	GINLIA_clean_min_charges	0_0.25	10000	ethene	0.4146937842	0.0037035295	-25.90501	finished	0.00000	-42619.488500
786	GINLIA_clean_min_charges	0_0.25	25000	ethene	0.7993455686	0.0030192968	-25.60257	finished	0.00000	-80955.979568
787	GINLIA_clean_min_charges	0_0.25	50000	ethene	1.2213593837	0.003622613	-25.67188	finished	0.00000	-122186.522372
788	GINLIA_clean_min_charges	0_0.25	66700	ethene	1.4166320896	0.0085305308	-25.66541	finished	0.00000	-141085.988318
789	GINLIA_clean_min_charges	0_0.25	75000	ethene	1.4967008902	0.0033471257	-25.66261	finished	0.00000	-148807.345920
790	GINLIA_clean_min_charges	0_0.25	100000	ethene	1.7004976535	0.0065865806	-25.78444	finished	0.00000	-168442.022009
791	GINLIA_clean_min_charges	0_0.25	250000	ethene	2.2994199493	0.004130165	-25.9471	finished	0.00000	-226428.499833
792	GINLIA_clean_min_charges	0_0.25	500000	ethene	2.6758964198	0.00671406	-25.96354	finished	0.00000	-264258.606922
793	GINLIA_clean_min_charges	0_0.25	750000	ethene	2.8556165606	0.0056527656	-25.70828	finished	0.00000	-283575.974181
794	GINLIA_clean_min_charges	0_0.25	1000000	ethene	2.9678095324	0.0087058555	-26.01022	finished	0.00000	-296828.040982
795	GINLIA_clean_min_charges	0_0.25	1	ethane	0.0001757355	8.2998e-06	-30.99164	finished	0.00000	-21.603917
796	GINLIA_clean_min_charges	0_0.25	10	ethane	0.0017808412	3.46704e-05	-30.8887	finished	0.00000	-218.767514
797	GINLIA_clean_min_charges	0_0.25	100	ethane	0.0175723258	3.94401e-05	-30.91404	finished	0.00000	-2160.275053
798	GINLIA_clean_min_charges	0_0.25	1000	ethane	0.1620648105	0.0013871052	-30.67438	finished	0.00000	-19779.466619
799	GINLIA_clean_min_charges	0_0.25	5000	ethane	0.6021956088	0.0021684357	-30.10539	finished	0.00000	-72042.215185
800	GINLIA_clean_min_charges	0_0.25	10000	ethane	0.9366834104	0.0042655371	-29.83912	finished	0.00000	-110476.817915
801	GINLIA_clean_min_charges	0_0.25	25000	ethane	1.4824132001	0.0046132493	-30.09567	finished	0.00000	-171926.358742
802	GINLIA_clean_min_charges	0_0.25	50000	ethane	1.9098375868	0.0034156705	-30.29661	finished	0.00000	-219507.719534
803	GINLIA_clean_min_charges	0_0.25	66700	ethane	2.07474722	0.005680459	-30.55768	finished	0.00000	-237791.835250
804	GINLIA_clean_min_charges	0_0.25	75000	ethane	2.1366219755	0.0085391829	-30.56436	finished	0.00000	-244786.100176
805	GINLIA_clean_min_charges	0_0.25	100000	ethane	2.2870806844	0.0059212981	-30.48649	finished	0.00000	-261488.476382
806	GINLIA_clean_min_charges	0_0.25	250000	ethane	2.6979972631	0.0062832986	-30.60254	finished	0.00000	-308054.274673
807	GINLIA_clean_min_charges	0_0.25	500000	ethane	2.9306869386	0.0070074311	-29.99196	finished	0.00000	-336001.673155
808	GINLIA_clean_min_charges	0_0.25	750000	ethane	3.0420504441	0.0051995813	-29.67736	finished	0.00000	-350895.221177
809	GINLIA_clean_min_charges	0_0.25	1000000	ethane	3.104587716	0.0076515893	-29.74402	finished	0.00000	-360849.715244
810	GINLIA_clean_min_charges	0_0.12	1	ethene	4.3019e-05	4.6347e-06	-21.15483	finished	0.00000	-2.648012
811	GINLIA_clean_min_charges	0_0.12	10	ethene	0.0004297949	1.83738e-05	-21.47731	finished	0.00000	-26.630810
812	GINLIA_clean_min_charges	0_0.12	100	ethene	0.0043481206	3.49821e-05	-21.45589	finished	0.00000	-269.125205
813	GINLIA_clean_min_charges	0_0.12	1000	ethene	0.0432847676	0.0002493189	-21.39823	finished	0.00000	-2674.885149
814	GINLIA_clean_min_charges	0_0.12	5000	ethene	0.2109191606	0.0011634575	-21.36127	finished	0.00000	-12991.011966
815	GINLIA_clean_min_charges	0_0.12	10000	ethene	0.4107707912	0.0042796092	-21.3279	finished	0.00000	-25204.467735
816	GINLIA_clean_min_charges	0_0.12	25000	ethene	0.9236357027	0.0028352127	-21.31789	finished	0.00000	-56145.800010
817	GINLIA_clean_min_charges	0_0.12	50000	ethene	1.6671526809	0.0073486655	-21.38107	finished	0.00000	-100164.362221
818	GINLIA_clean_min_charges	0_0.12	66700	ethene	2.0822087832	0.0077017703	-21.47363	finished	0.00000	-124416.937980
819	GINLIA_clean_min_charges	0_0.12	75000	ethene	2.2733773115	0.0059681219	-21.57542	finished	0.00000	-135536.041229
820	GINLIA_clean_min_charges	0_0.12	100000	ethene	2.7748125218	0.0049478372	-21.76344	finished	0.00000	-164452.171726
821	GINLIA_clean_min_charges	0_0.12	250000	ethene	4.7296590504	0.0087838432	-22.76748	finished	0.00000	-276341.398615
822	GINLIA_clean_min_charges	0_0.12	500000	ethene	6.276194593	0.0		run
823	GINLIA_clean_min_charges	0_0.12	750000	ethene	7.0790835581	0.0		run
824	GINLIA_clean_min_charges	0_0.12	1000000	ethene	7.5509394421	0.0		run
825	GINLIA_clean_min_charges	0_0.12	1	ethane	0.00012764	8.5188e-06	-25.4766	finished	0.00000	-9.407765
826	GINLIA_clean_min_charges	0_0.12	10	ethane	0.0012928339	6.29817e-05	-25.4119	finished	0.00000	-95.332105
827	GINLIA_clean_min_charges	0_0.12	100	ethane	0.0129819089	0.0001037919	-25.44484	finished	0.00000	-958.890623
828	GINLIA_clean_min_charges	0_0.12	1000	ethane	0.1276874239	0.0003702244	-25.35122	finished	0.00000	-9397.452002
829	GINLIA_clean_min_charges	0_0.12	5000	ethane	0.5923053193	0.003633731	-25.12941	finished	0.00000	-43048.246306
830	GINLIA_clean_min_charges	0_0.12	10000	ethane	1.0670499396	0.0040169189	-25.01009	finished	0.00000	-76653.152106
831	GINLIA_clean_min_charges	0_0.12	25000	ethane	2.1876694434	0.0063592128	-25.13136	finished	0.00000	-153512.582139
832	GINLIA_clean_min_charges	0_0.12	50000	ethane	3.3645349018	0.0090858498	-25.65227	finished	0.00000	-231377.722377
833	GINLIA_clean_min_charges	0_0.12	66700	ethane	3.9190289719	0.0118932889	-25.95519	finished	0.00000	-267424.514953
834	GINLIA_clean_min_charges	0_0.12	75000	ethane	4.1557215831	0.0062947182	-26.16706	finished	0.00000	-282676.064225
835	GINLIA_clean_min_charges	0_0.12	100000	ethane	4.7505372476	0.005733562	-26.55838	finished	0.00000	-320940.837252
836	GINLIA_clean_min_charges	0_0.12	250000	ethane	6.598143329	0.0		run
837	GINLIA_clean_min_charges	0_0.12	500000	ethane	7.676249832	0.0		run
838	GINLIA_clean_min_charges	0_0.12	750000	ethane	8.1307201573	0.0		run
839	GINLIA_clean_min_charges	0_0.12	1000000	ethane	8.3726730038	0.0		run
840	GINLIA_clean_min_charges	0	1	ethene	6.27927e-05	6.3214e-06	-22.16297	finished	0.00000	-4.413109
841	GINLIA_clean_min_charges	0	10	ethene	0.0006243155	1.34388e-05	-22.24362	finished	0.00000	-43.863575
842	GINLIA_clean_min_charges	0	100	ethene	0.0062261091	8.09921e-05	-22.32474	finished	0.00000	-438.830080
843	GINLIA_clean_min_charges	0	1000	ethene	0.0617518772	0.0004405415	-22.33546	finished	0.00000	-4350.489535
844	GINLIA_clean_min_charges	0	5000	ethene	0.3045786326	0.0012225895	-22.41644	finished	0.00000	-21417.379851
845	GINLIA_clean_min_charges	0	10000	ethene	0.5897371577	0.0017822874	-22.47351	finished	0.00000	-41359.887486
846	GINLIA_clean_min_charges	0	25000	ethene	1.3694514024	0.0046200096	-22.81184	finished	0.00000	-95627.371526
847	GINLIA_clean_min_charges	0	50000	ethene	2.4918489631	0.005155202	-23.44716	finished	0.00000	-172940.409432
848	GINLIA_clean_min_charges	0	66700	ethene	3.1016758587	0.0119653678	-23.75632	finished	0.00000	-214761.299506
849	GINLIA_clean_min_charges	0	75000	ethene	3.3693416464	0.0092273424	-23.99188	finished	0.00000	-233117.024748
850	GINLIA_clean_min_charges	0	100000	ethene	4.0551770816	0.0048582566	-24.50523	finished	0.00000	-280159.240846
851	GINLIA_clean_min_charges	0	250000	ethene	6.1545465241	0.0		run
852	GINLIA_clean_min_charges	0	500000	ethene	7.3201608243	0.0		run
853	GINLIA_clean_min_charges	0	750000	ethene	7.8209726467	0.0		run
854	GINLIA_clean_min_charges	0	1000000	ethene	8.1095362166	0.0		run
855	GINLIA_clean_min_charges	0	1	ethane	0.0001868061	3.5159e-06	-26.21281	finished	0.00000	-15.512520
856	GINLIA_clean_min_charges	0	10	ethane	0.0018903065	2.55406e-05	-26.11277	finished	0.00000	-156.854412
857	GINLIA_clean_min_charges	0	100	ethane	0.0186471648	0.0001508529	-26.12126	finished	0.00000	-1546.590349
858	GINLIA_clean_min_charges	0	1000	ethane	0.1843689615	0.0006924545	-26.12175	finished	0.00000	-15264.323265
859	GINLIA_clean_min_charges	0	5000	ethane	0.847550785	0.0029085338	-26.28155	finished	0.00000	-69445.740410
860	GINLIA_clean_min_charges	0	10000	ethane	1.6224398678	0.0055779785	-26.65394	finished	0.00000	-131867.998353
861	GINLIA_clean_min_charges	0	25000	ethane	3.3920499584	0.0094205058	-28.17867	finished	0.00000	-272709.855287
862	GINLIA_clean_min_charges	0	50000	ethane	5.0152775561	0.0132591473	-29.99438	finished	0.00000	-401766.755300
863	GINLIA_clean_min_charges	0	66700	ethane	5.6458033785	0.0		run
864	GINLIA_clean_min_charges	0	75000	ethane	5.8717250052	0.0		run
865	GINLIA_clean_min_charges	0	100000	ethane	6.383360797	0.0		run
866	GINLIA_clean_min_charges	0	250000	ethane	7.4925095138	0.0		run
867	GINLIA_clean_min_charges	0	500000	ethane	7.9688303253	0.0		run
868	GINLIA_clean_min_charges	0	750000	ethane	8.1652816305	0.0		run
869	GINLIA_clean_min_charges	0	1000000	ethane	8.3054628599	0.0		run
870	GINLIA_clean_min_charges	0_0.06	1	ethene	5.72258e-05	6.0772e-06	-21.8413	finished	0.00000	-3.780928
871	GINLIA_clean_min_charges	0_0.06	10	ethene	0.0005546743	2.37309e-05	-21.91231	finished	0.00000	-36.712939
872	GINLIA_clean_min_charges	0_0.06	100	ethene	0.0054395046	6.80543e-05	-21.95958	finished	0.00000	-361.038413
873	GINLIA_clean_min_charges	0_0.06	1000	ethene	0.0540062246	0.0004033827	-21.97157	finished	0.00000	-3583.415803
874	GINLIA_clean_min_charges	0_0.06	5000	ethene	0.2653167246	0.000582156	-21.99741	finished	0.00000	-17562.671221
875	GINLIA_clean_min_charges	0_0.06	10000	ethene	0.5190469496	0.0015612318	-22.0706	finished	0.00000	-34275.702265
876	GINLIA_clean_min_charges	0_0.06	25000	ethene	1.1967724913	0.008695865	-22.24959	finished	0.00000	-78564.560178
877	GINLIA_clean_min_charges	0_0.06	50000	ethene	2.2027148823	0.0046665387	-22.71462	finished	0.00000	-143500.241673
878	GINLIA_clean_min_charges	0_0.06	66700	ethene	2.7616475187	0.0119100375	-22.95385	finished	0.00000	-179281.559335
879	GINLIA_clean_min_charges	0_0.06	75000	ethene	3.0110022492	0.0055517685	-23.09883	finished	0.00000	-195193.206463
880	GINLIA_clean_min_charges	0_0.06	100000	ethene	3.659610938	0.0091934328	-23.39881	finished	0.00000	-236340.984742
881	GINLIA_clean_min_charges	0_0.06	250000	ethene	5.8487038433	0.0		run
882	GINLIA_clean_min_charges	0_0.06	500000	ethene	7.2289337351	0.0		run
883	GINLIA_clean_min_charges	0_0.06	750000	ethene	7.8778816753	0.0		run
884	GINLIA_clean_min_charges	0_0.06	1000000	ethene	8.2320668037	0.0		run
885	GINLIA_clean_min_charges	0_0.06	1	ethane	0.0001618219	1.90647e-05	-25.95684	finished	0.00000	-12.737553
886	GINLIA_clean_min_charges	0_0.06	10	ethane	0.0016097672	3.61291e-05	-25.7516	finished	0.00000	-125.981993
887	GINLIA_clean_min_charges	0_0.06	100	ethane	0.0160228084	0.0001824653	-25.77798	finished	0.00000	-1255.411791
888	GINLIA_clean_min_charges	0_0.06	1000	ethane	0.1584695341	0.0009818051	-25.79408	finished	0.00000	-12384.586207
889	GINLIA_clean_min_charges	0_0.06	5000	ethane	0.736917859	0.0070120267	-25.82198	finished	0.00000	-57000.270651
890	GINLIA_clean_min_charges	0_0.06	10000	ethane	1.3894997387	0.0072894598	-26.04021	finished	0.00000	-106560.144817
891	GINLIA_clean_min_charges	0_0.06	25000	ethane	2.9599993557	0.0132893571	-27.03723	finished	0.00000	-223599.462432
892	GINLIA_clean_min_charges	0_0.06	50000	ethane	4.5566878722	0.0077730449	-28.1384	finished	0.00000	-340667.507951
893	GINLIA_clean_min_charges	0_0.06	66700	ethane	5.2185322675	0.0143967861	-28.66189	finished	0.00000	-388724.356239
894	GINLIA_clean_min_charges	0_0.06	75000	ethane	5.4892460648	0.012260484	-28.84737	finished	0.00000	-408344.624332
895	GINLIA_clean_min_charges	0_0.06	100000	ethane	6.0845039145	0.0		run
896	GINLIA_clean_min_charges	0_0.06	250000	ethane	7.5566176834	0.0		run
897	GINLIA_clean_min_charges	0_0.06	500000	ethane	8.267136264	0.0		run
898	GINLIA_clean_min_charges	0_0.06	750000	ethane	8.553133231	0.0		run
899	GINLIA_clean_min_charges	0_0.06	1000000	ethane	8.7235932504	0.0		run
900	FEFCUQ_clean_min_charges	0_0.02	1	ethene	2.87947e-05	7.2055e-06	-18.58806	finished	0.00000	-0.742013
901	FEFCUQ_clean_min_charges	0_0.02	10	ethene	0.0003159109	9.4413e-06	-18.82047	finished	0.00000	-8.192602
902	FEFCUQ_clean_min_charges	0_0.02	100	ethene	0.0032165162	4.45793e-05	-18.83045	finished	0.00000	-83.626797
903	FEFCUQ_clean_min_charges	0_0.02	1000	ethene	0.0316246225	0.0002520058	-18.87293	finished	0.00000	-823.230526
904	FEFCUQ_clean_min_charges	0_0.02	5000	ethene	0.1565190654	0.000834366	-18.87905	finished	0.00000	-4067.687544
905	FEFCUQ_clean_min_charges	0_0.02	10000	ethene	0.309027272	0.0015026657	-18.87243	finished	0.00000	-8009.725125
906	FEFCUQ_clean_min_charges	0_0.02	25000	ethene	0.7458088071	0.001962004	-18.8691	finished	0.00000	-19173.757447
907	FEFCUQ_clean_min_charges	0_0.02	50000	ethene	1.3960662688	0.0080673101	-18.92613	finished	0.00000	-35491.908592
908	FEFCUQ_clean_min_charges	0_0.02	66700	ethene	1.7715386714	0.0008633884	-18.89697	finished	0.00000	-44699.726774
909	FEFCUQ_clean_min_charges	0_0.02	75000	ethene	1.9545334836	0.013971194	-18.958	finished	0.00000	-49174.239600
910	FEFCUQ_clean_min_charges	0_0.02	100000	ethene	2.4764435853	0.0084278273	-19.00907	finished	0.00000	-61678.841917
911	FEFCUQ_clean_min_charges	0_0.02	250000	ethene	4.8224927352	0.0099056564	-19.78886	finished	0.00000	-115336.298350
912	FEFCUQ_clean_min_charges	0_0.02	500000	ethene	6.690831681	0.0026376473	-21.1054	finished	0.00000	-156406.394481
913	FEFCUQ_clean_min_charges	0_0.02	750000	ethene	7.5870381621	0.0168043907	-22.02613	finished	0.00000	-176737.975202
914	FEFCUQ_clean_min_charges	0_0.02	1000000	ethene	8.1006930398	0.0093042032	-22.58274	finished	0.00000	-189301.631777
915	FEFCUQ_clean_min_charges	0_0.02	1	ethane	8.4886e-05	6.796e-06	-22.48741	finished	0.00000	-2.658008
916	FEFCUQ_clean_min_charges	0_0.02	10	ethane	0.0008468865	2.76214e-05	-22.40777	finished	0.00000	-26.340485
917	FEFCUQ_clean_min_charges	0_0.02	100	ethane	0.0085608159	0.0001039357	-22.39461	finished	0.00000	-265.660253
918	FEFCUQ_clean_min_charges	0_0.02	1000	ethane	0.085574908	0.0007331975	-22.3731	finished	0.00000	-2649.713462
919	FEFCUQ_clean_min_charges	0_0.02	5000	ethane	0.4170820081	0.0033629061	-22.32269	finished	0.00000	-12814.575921
920	FEFCUQ_clean_min_charges	0_0.02	10000	ethane	0.8090222004	0.0047540126	-22.30918	finished	0.00000	-24647.743235
921	FEFCUQ_clean_min_charges	0_0.02	25000	ethane	1.8305751926	0.0129117132	-22.36151	finished	0.00000	-54544.424462
922	FEFCUQ_clean_min_charges	0_0.02	50000	ethane	3.2768683937	0.0104473295	-22.70276	finished	0.00000	-94420.370662
923	FEFCUQ_clean_min_charges	0_0.02	66700	ethane	4.0783997711	0.0160567021	-23.03044	finished	0.00000	-115471.192559
924	FEFCUQ_clean_min_charges	0_0.02	75000	ethane	4.4201775171	0.0196790346	-23.27872	finished	0.00000	-124295.545637
925	FEFCUQ_clean_min_charges	0_0.02	100000	ethane	5.2437962589	0.0165951773	-23.86656	finished	0.00000	-145040.247459
926	FEFCUQ_clean_min_charges	0_0.02	250000	ethane	7.3729090706	0.0133418864	-26.27911	finished	0.00000	-198020.443383
927	FEFCUQ_clean_min_charges	0_0.02	500000	ethane	8.3979085065	0.0122791473	-27.7458	finished	0.00000	-224564.549601
928	FEFCUQ_clean_min_charges	0_0.02	750000	ethane	8.835535543	0.0113957187	-28.26114	finished	0.00000	-237253.180046
929	FEFCUQ_clean_min_charges	0_0.02	1000000	ethane	9.0781600429	0.0078988827	-28.52268	finished	0.00000	-245456.873712
930	FEFCUQ_clean_min_charges	0_0.16	1	ethene	3.71819e-05	6.5173e-06	-19.38842	finished	0.00000	-0.929412
931	FEFCUQ_clean_min_charges	0_0.16	10	ethene	0.0003735858	5.31873e-05	-19.06455	finished	0.00000	-9.175732
932	FEFCUQ_clean_min_charges	0_0.16	100	ethene	0.0036985703	6.8834e-05	-19.25702	finished	0.00000	-91.352668
933	FEFCUQ_clean_min_charges	0_0.16	1000	ethene	0.0366582308	0.000336977	-19.24341	finished	0.00000	-904.288758
934	FEFCUQ_clean_min_charges	0_0.16	5000	ethene	0.1821159787	0.0012006667	-19.24323	finished	0.00000	-4478.814126
935	FEFCUQ_clean_min_charges	0_0.16	10000	ethene	0.3602068585	0.0013765811	-19.29668	finished	0.00000	-8840.268529
936	FEFCUQ_clean_min_charges	0_0.16	25000	ethene	0.8776302862	0.0044285659	-19.37909	finished	0.00000	-21378.244869
937	FEFCUQ_clean_min_charges	0_0.16	50000	ethene	1.6346823939	0.0035034907	-19.57592	finished	0.00000	-39409.775735
938	FEFCUQ_clean_min_charges	0_0.16	66700	ethene	2.0763760508	0.0048559758	-19.74623	finished	0.00000	-49782.957909
939	FEFCUQ_clean_min_charges	0_0.16	75000	ethene	2.2793932751	0.0105191076	-19.85901	finished	0.00000	-54527.263261
940	FEFCUQ_clean_min_charges	0_0.16	100000	ethene	2.8591975357	0.0136915445	-20.10595	finished	0.00000	-67922.354077
941	FEFCUQ_clean_min_charges	0_0.16	250000	ethene	4.8953683239	0.0099233763	-21.43078	finished	0.00000	-114220.528450
942	FEFCUQ_clean_min_charges	0_0.16	500000	ethene	6.174544513	0.0107004392	-22.57938	finished	0.00000	-143678.256870
943	FEFCUQ_clean_min_charges	0_0.16	750000	ethene	6.7383747739	0.0053262641	-23.08203	finished	0.00000	-157390.174315
944	FEFCUQ_clean_min_charges	0_0.16	1000000	ethene	7.0742784122	0.0164782065	-23.38638	finished	0.00000	-166361.879845
945	FEFCUQ_clean_min_charges	0_0.16	1	ethane	0.0001029201	1.27547e-05	-22.37372	finished	0.00000	-2.963581
946	FEFCUQ_clean_min_charges	0_0.16	10	ethane	0.0010000431	4.78961e-05	-22.48457	finished	0.00000	-29.059483
947	FEFCUQ_clean_min_charges	0_0.16	100	ethane	0.0100666991	8.59364e-05	-22.56067	finished	0.00000	-292.906685
948	FEFCUQ_clean_min_charges	0_0.16	1000	ethane	0.1011147691	0.0005058503	-22.57422	finished	0.00000	-2938.076491
949	FEFCUQ_clean_min_charges	0_0.16	5000	ethane	0.5026308681	0.0023342926	-22.66368	finished	0.00000	-14507.775008
950	FEFCUQ_clean_min_charges	0_0.16	10000	ethane	0.9938738312	0.0052316376	-22.8089	finished	0.00000	-28447.734586
951	FEFCUQ_clean_min_charges	0_0.16	25000	ethane	2.2628494504	0.0074939245	-23.39134	finished	0.00000	-63488.143356
952	FEFCUQ_clean_min_charges	0_0.16	50000	ethane	3.8136115755	0.012679972	-24.50941	finished	0.00000	-104837.765552
953	FEFCUQ_clean_min_charges	0_0.16	66700	ethane	4.4534737583	0.0062908824	-25.12062	finished	0.00000	-121568.484285
954	FEFCUQ_clean_min_charges	0_0.16	75000	ethane	4.6949081617	0.0089096467	-25.43129	finished	0.00000	-127873.308674
955	FEFCUQ_clean_min_charges	0_0.16	100000	ethane	5.2350120233	0.0078930727	-26.01571	finished	0.00000	-141901.665953
956	FEFCUQ_clean_min_charges	0_0.16	250000	ethane	6.5128636446	0.0025537139	-27.50533	finished	0.00000	-175233.568641
957	FEFCUQ_clean_min_charges	0_0.16	500000	ethane	7.1671581095	0.0049048082	-28.36423	finished	0.00000	-193472.376462
958	FEFCUQ_clean_min_charges	0_0.16	750000	ethane	7.4611037654	0.0193877506	-28.89562	finished	0.00000	-202751.113951
959	FEFCUQ_clean_min_charges	0_0.16	1000000	ethane	7.6356775874	0.0167894373	-28.8062	finished	0.00000	-209180.683292
960	FEFCUQ_clean_min_charges	1_0.16	1	ethene	2.06892e-05	3.5049e-06	-16.91178	finished	0.00000	-0.433913
961	FEFCUQ_clean_min_charges	1_0.16	10	ethene	0.0001664062	2.10969e-05	-16.22885	finished	0.00000	-3.345113
962	FEFCUQ_clean_min_charges	1_0.16	100	ethene	0.0017536432	5.30411e-05	-16.25112	finished	0.00000	-35.332290
963	FEFCUQ_clean_min_charges	1_0.16	1000	ethene	0.0174288755	0.0001572266	-16.26868	finished	0.00000	-351.488859
964	FEFCUQ_clean_min_charges	1_0.16	5000	ethene	0.08694769	0.0006424975	-16.26807	finished	0.00000	-1749.872656
965	FEFCUQ_clean_min_charges	1_0.16	10000	ethene	0.1738031114	0.0008870932	-16.27151	finished	0.00000	-3491.101248
966	FEFCUQ_clean_min_charges	1_0.16	25000	ethene	0.4317191079	0.0014833131	-16.30365	finished	0.00000	-8633.307114
967	FEFCUQ_clean_min_charges	1_0.16	50000	ethene	0.8501522324	0.0056779601	-16.31102	finished	0.00000	-16880.703608
968	FEFCUQ_clean_min_charges	1_0.16	66700	ethene	1.1229443625	0.0027713837	-16.34729	finished	0.00000	-22194.917762
969	FEFCUQ_clean_min_charges	1_0.16	75000	ethene	1.254542029	0.007460885	-16.39913	finished	0.00000	-24729.635534
970	FEFCUQ_clean_min_charges	1_0.16	100000	ethene	1.6262438482	0.0055163545	-16.40281	finished	0.00000	-31860.992293
971	FEFCUQ_clean_min_charges	1_0.16	250000	ethene	3.6978885512	0.0051454581	-16.88946	finished	0.00000	-69917.887067
972	FEFCUQ_clean_min_charges	1_0.16	500000	ethene	6.178416232	0.0194865347	-18.06084	finished	0.00000	-112888.704600
973	FEFCUQ_clean_min_charges	1_0.16	750000	ethene	7.6184448491	0.0158501618	-19.08579	finished	0.00000	-137603.306208
974	FEFCUQ_clean_min_charges	1_0.16	1000000	ethene	8.5020777745	0.013890248	-19.85955	finished	0.00000	-153320.711661
975	FEFCUQ_clean_min_charges	1_0.16	1	ethane	4.76173e-05	1.42392e-05	-19.22663	finished	0.00000	-1.132152
976	FEFCUQ_clean_min_charges	1_0.16	10	ethane	0.0004085744	2.85124e-05	-19.32438	finished	0.00000	-9.796676
977	FEFCUQ_clean_min_charges	1_0.16	100	ethane	0.0040412282	7.42046e-05	-19.20505	finished	0.00000	-96.296586
978	FEFCUQ_clean_min_charges	1_0.16	1000	ethane	0.0404730735	0.0001980946	-19.21265	finished	0.00000	-963.316928
979	FEFCUQ_clean_min_charges	1_0.16	5000	ethane	0.2028489124	0.0012420179	-19.23954	finished	0.00000	-4812.046694
980	FEFCUQ_clean_min_charges	1_0.16	10000	ethane	0.403890876	0.0008841478	-19.23598	finished	0.00000	-9538.016723
981	FEFCUQ_clean_min_charges	1_0.16	25000	ethane	1.0038585119	0.0059245197	-19.30457	finished	0.00000	-23414.560166
982	FEFCUQ_clean_min_charges	1_0.16	50000	ethane	1.939924381	0.0077683005	-19.45167	finished	0.00000	-44370.895777
983	FEFCUQ_clean_min_charges	1_0.16	66700	ethane	2.5575011293	0.0085790149	-19.65179	finished	0.00000	-57731.390998
984	FEFCUQ_clean_min_charges	1_0.16	75000	ethane	2.8648939086	0.004915568	-19.70307	finished	0.00000	-64230.819664
985	FEFCUQ_clean_min_charges	1_0.16	100000	ethane	3.7842260374	0.0144474115	-20.07257	finished	0.00000	-83248.268785
986	FEFCUQ_clean_min_charges	1_0.16	250000	ethane	7.3272978777	0.0219732515	-22.608	finished	0.00000	-152214.074330
987	FEFCUQ_clean_min_charges	1_0.16	500000	ethane	9.2330141132	0.0069901722	-24.93106	finished	0.00000	-189228.909980
988	FEFCUQ_clean_min_charges	1_0.16	750000	ethane	9.9680989533	0.0202450595	-25.91465	finished	0.00000	-204911.829024
989	FEFCUQ_clean_min_charges	1_0.16	1000000	ethane	10.3631860069	0.0185784935	-26.40271	finished	0.00000	-214432.906841
990	FEFCUQ_clean_min_charges	0_0.04	1	ethene	3.25725e-05	6.2559e-06	-19.11916	finished	0.00000	-0.843108
991	FEFCUQ_clean_min_charges	0_0.04	10	ethene	0.0003097758	1.78528e-05	-18.8556	finished	0.00000	-7.949082
992	FEFCUQ_clean_min_charges	0_0.04	100	ethene	0.0031321479	5.5695e-05	-18.76133	finished	0.00000	-80.344954
993	FEFCUQ_clean_min_charges	0_0.04	1000	ethene	0.0309358635	0.0002645679	-18.77488	finished	0.00000	-792.863406
994	FEFCUQ_clean_min_charges	0_0.04	5000	ethene	0.1530060999	0.0011620401	-18.76077	finished	0.00000	-3911.640730
995	FEFCUQ_clean_min_charges	0_0.04	10000	ethene	0.3018646245	0.0017206396	-18.7718	finished	0.00000	-7701.906453
996	FEFCUQ_clean_min_charges	0_0.04	25000	ethene	0.7310646466	0.0033991674	-18.76045	finished	0.00000	-18503.948826
997	FEFCUQ_clean_min_charges	0_0.04	50000	ethene	1.3645872207	0.0079709208	-18.7865	finished	0.00000	-34153.224843
998	FEFCUQ_clean_min_charges	0_0.04	66700	ethene	1.7369981772	0.007532379	-18.81641	finished	0.00000	-43176.919104
999	FEFCUQ_clean_min_charges	0_0.04	75000	ethene	1.9063553148	0.0049022777	-18.83355	finished	0.00000	-47251.601900
1000	FEFCUQ_clean_min_charges	0_0.04	100000	ethene	2.4294372341	0.0038429842	-18.89633	finished	0.00000	-59609.743734
1001	FEFCUQ_clean_min_charges	0_0.04	250000	ethene	4.7349485703	0.0035721659	-19.66618	finished	0.00000	-111635.271312
1002	FEFCUQ_clean_min_charges	0_0.04	500000	ethene	6.6106473071	0.0110875187	-21.00797	finished	0.00000	-152574.818589
1003	FEFCUQ_clean_min_charges	0_0.04	750000	ethene	7.5031139425	0.017961176	-21.81674	finished	0.00000	-172613.155415
1004	FEFCUQ_clean_min_charges	0_0.04	1000000	ethene	8.013012598	0.0055252851	-22.29319	finished	0.00000	-184885.880714
1005	FEFCUQ_clean_min_charges	0_0.04	1	ethane	8.32436e-05	4.9778e-06	-22.14819	finished	0.00000	-2.522057
1006	FEFCUQ_clean_min_charges	0_0.04	10	ethane	0.0008535353	4.55713e-05	-22.26191	finished	0.00000	-26.053613
1007	FEFCUQ_clean_min_charges	0_0.04	100	ethane	0.0083715449	3.12061e-05	-22.23809	finished	0.00000	-255.490477
1008	FEFCUQ_clean_min_charges	0_0.04	1000	ethane	0.0834152214	0.0006779804	-22.22875	finished	0.00000	-2540.642097
1009	FEFCUQ_clean_min_charges	0_0.04	5000	ethane	0.4080930458	0.0030258299	-22.20749	finished	0.00000	-12344.744483
1010	FEFCUQ_clean_min_charges	0_0.04	10000	ethane	0.7883063268	0.0058382861	-22.16357	finished	0.00000	-23633.674578
1011	FEFCUQ_clean_min_charges	0_0.04	25000	ethane	1.7843067794	0.0130694222	-22.18928	finished	0.00000	-52352.360022
1012	FEFCUQ_clean_min_charges	0_0.04	50000	ethane	3.1935317342	0.0112661354	-22.56776	finished	0.00000	-90678.813078
1013	FEFCUQ_clean_min_charges	0_0.04	66700	ethane	3.9762507431	0.0087008084	-22.88917	finished	0.00000	-111016.419566
1014	FEFCUQ_clean_min_charges	0_0.04	75000	ethane	4.3194767791	0.012444391	-23.10603	finished	0.00000	-119755.528656
1015	FEFCUQ_clean_min_charges	0_0.04	100000	ethane	5.1455180709	0.0069631669	-23.69228	finished	0.00000	-140457.951173
1016	FEFCUQ_clean_min_charges	0_0.04	250000	ethane	7.2860704079	0.0143191519	-26.10722	finished	0.00000	-193154.506777
1017	FEFCUQ_clean_min_charges	0_0.04	500000	ethane	8.3227186919	0.0104372102	-27.51144	finished	0.00000	-219816.908982
1018	FEFCUQ_clean_min_charges	0_0.04	750000	ethane	8.7732839282	0.0348693933	-28.01355	finished	0.00000	-232791.275447
1019	FEFCUQ_clean_min_charges	0_0.04	1000000	ethane	9.0072540762	0.006099377	-28.33817	finished	0.00000	-240548.165637
1020	FEFCUQ_clean_min_charges	1_0.08	1	ethene	2.79372e-05	5.7344e-06	-18.77781	finished	0.00000	-0.686915
1021	FEFCUQ_clean_min_charges	1_0.08	10	ethene	0.0002717841	1.08476e-05	-18.38423	finished	0.00000	-6.543587
1022	FEFCUQ_clean_min_charges	1_0.08	100	ethene	0.0026497266	6.53427e-05	-18.22836	finished	0.00000	-63.647585
1023	FEFCUQ_clean_min_charges	1_0.08	1000	ethene	0.0268266098	0.0001224101	-18.27858	finished	0.00000	-645.886707
1024	FEFCUQ_clean_min_charges	1_0.08	5000	ethene	0.1318631016	0.0006075435	-18.24006	finished	0.00000	-3164.104727
1025	FEFCUQ_clean_min_charges	1_0.08	10000	ethene	0.2599289643	0.0006553798	-18.24036	finished	0.00000	-6220.859315
1026	FEFCUQ_clean_min_charges	1_0.08	25000	ethene	0.6263606376	0.0013687459	-18.15695	finished	0.00000	-14851.073158
1027	FEFCUQ_clean_min_charges	1_0.08	50000	ethene	1.1804391506	0.0032153016	-18.0626	finished	0.00000	-27589.416830
1028	FEFCUQ_clean_min_charges	1_0.08	66700	ethene	1.510294776	0.0043140643	-17.97426	finished	0.00000	-35012.641144
1029	FEFCUQ_clean_min_charges	1_0.08	75000	ethene	1.6677238202	0.0083219656	-17.93574	finished	0.00000	-38517.832863
1030	FEFCUQ_clean_min_charges	1_0.08	100000	ethene	2.1014257229	0.0090344802	-17.93945	finished	0.00000	-47980.617748
1031	FEFCUQ_clean_min_charges	1_0.08	250000	ethene	4.2862023296	0.0068453902	-18.19471	finished	0.00000	-92987.994091
1032	FEFCUQ_clean_min_charges	1_0.08	500000	ethene	6.5033659275	0.0164519434	-19.25871	finished	0.00000	-135554.342090
1033	FEFCUQ_clean_min_charges	1_0.08	750000	ethene	7.6881962152	0.0090196639	-20.24874	finished	0.00000	-158291.398496
1034	FEFCUQ_clean_min_charges	1_0.08	1000000	ethene	8.3663708885	0.0069530515	-20.97019	finished	0.00000	-171999.064383
1035	FEFCUQ_clean_min_charges	1_0.08	1	ethane	7.48409e-05	7.4698e-06	-21.85483	finished	0.00000	-2.181049
1036	FEFCUQ_clean_min_charges	1_0.08	10	ethane	0.0007021946	9.6217e-06	-21.77548	finished	0.00000	-20.279908
1037	FEFCUQ_clean_min_charges	1_0.08	100	ethane	0.007131963	0.0001445866	-21.86324	finished	0.00000	-205.967474
1038	FEFCUQ_clean_min_charges	1_0.08	1000	ethane	0.0709605813	0.0005250907	-21.82472	finished	0.00000	-2044.091719
1039	FEFCUQ_clean_min_charges	1_0.08	5000	ethane	0.3439621363	0.0025933659	-21.69701	finished	0.00000	-9828.394302
1040	FEFCUQ_clean_min_charges	1_0.08	10000	ethane	0.6623162939	0.0023558047	-21.57321	finished	0.00000	-18737.694312
1041	FEFCUQ_clean_min_charges	1_0.08	25000	ethane	1.5054707012	0.0034997048	-21.34661	finished	0.00000	-41514.398975
1042	FEFCUQ_clean_min_charges	1_0.08	50000	ethane	2.666209134	0.0086259711	-21.29959	finished	0.00000	-70886.110629
1043	FEFCUQ_clean_min_charges	1_0.08	66700	ethane	3.3682249551	0.0082118171	-21.41807	finished	0.00000	-87740.577814
1044	FEFCUQ_clean_min_charges	1_0.08	75000	ethane	3.6919842974	0.0047326083	-21.45799	finished	0.00000	-95321.051589
1045	FEFCUQ_clean_min_charges	1_0.08	100000	ethane	4.5708223615	0.0119521671	-21.67071	finished	0.00000	-115290.205970
1046	FEFCUQ_clean_min_charges	1_0.08	250000	ethane	7.5199274514	0.0076295906	-24.17565	finished	0.00000	-178291.117932
1047	FEFCUQ_clean_min_charges	1_0.08	500000	ethane	8.9532835381	0.0045557962	-26.37193	finished	0.00000	-209495.673431
1048	FEFCUQ_clean_min_charges	1_0.08	750000	ethane	9.5024687729	0.0223268932	-27.33327	finished	0.00000	-222899.913261
1049	FEFCUQ_clean_min_charges	1_0.08	1000000	ethane	9.7812067806	0.0037582947	-27.76761	finished	0.00000	-230807.369234
1050	FEFCUQ_clean_min_charges	0_0.08	1	ethene	3.13776e-05	3.4581e-06	-18.61978	finished	0.00000	-0.775094
1051	FEFCUQ_clean_min_charges	0_0.08	10	ethene	0.000301232	7.566e-06	-18.6695	finished	0.00000	-7.505151
1052	FEFCUQ_clean_min_charges	0_0.08	100	ethene	0.0029685845	5.1262e-05	-18.60907	finished	0.00000	-73.880144
1053	FEFCUQ_clean_min_charges	0_0.08	1000	ethene	0.0299919753	0.0001031378	-18.60726	finished	0.00000	-746.619532
1054	FEFCUQ_clean_min_charges	0_0.08	5000	ethene	0.1473093902	0.0009583744	-18.61276	finished	0.00000	-3658.796431
1055	FEFCUQ_clean_min_charges	0_0.08	10000	ethene	0.2905940674	0.0005606004	-18.56816	finished	0.00000	-7194.092342
1056	FEFCUQ_clean_min_charges	0_0.08	25000	ethene	0.70537714	0.0073908209	-18.59328	finished	0.00000	-17344.802791
1057	FEFCUQ_clean_min_charges	0_0.08	50000	ethene	1.32430545	0.0043753337	-18.58341	finished	0.00000	-32179.130557
1058	FEFCUQ_clean_min_charges	0_0.08	66700	ethene	1.6889625958	0.0097870037	-18.61148	finished	0.00000	-40764.418549
1059	FEFCUQ_clean_min_charges	0_0.08	75000	ethene	1.8643950785	0.0047754288	-18.63416	finished	0.00000	-44856.874351
1060	FEFCUQ_clean_min_charges	0_0.08	100000	ethene	2.3554126415	0.0066369445	-18.74639	finished	0.00000	-56172.598495
1061	FEFCUQ_clean_min_charges	0_0.08	250000	ethene	4.6395488042	0.0177783186	-19.58743	finished	0.00000	-106742.522457
1062	FEFCUQ_clean_min_charges	0_0.08	500000	ethene	6.4576112181	0.0157208776	-20.88685	finished	0.00000	-145830.975577
1063	FEFCUQ_clean_min_charges	0_0.08	750000	ethene	7.313072974	0.0127208324	-21.72093	finished	0.00000	-164890.445464
1064	FEFCUQ_clean_min_charges	0_0.08	1000000	ethene	7.8094184997	0.0066646921	-22.18686	finished	0.00000	-176717.383395
1065	FEFCUQ_clean_min_charges	0_0.08	1	ethane	7.95198e-05	1.05593e-05	-22.04746	finished	0.00000	-2.364362
1066	FEFCUQ_clean_min_charges	0_0.08	10	ethane	0.0008001141	3.49579e-05	-22.0291	finished	0.00000	-23.720503
1067	FEFCUQ_clean_min_charges	0_0.08	100	ethane	0.0080325012	8.33307e-05	-22.00543	finished	0.00000	-237.522815
1068	FEFCUQ_clean_min_charges	0_0.08	1000	ethane	0.0798645781	0.0003727535	-22.03355	finished	0.00000	-2361.178920
1069	FEFCUQ_clean_min_charges	0_0.08	5000	ethane	0.3892138424	0.0011523707	-21.99483	finished	0.00000	-11424.100746
1070	FEFCUQ_clean_min_charges	0_0.08	10000	ethane	0.7555470423	0.0060472938	-21.94798	finished	0.00000	-21981.452088
1071	FEFCUQ_clean_min_charges	0_0.08	25000	ethane	1.7217151436	0.0146562192	-21.96886	finished	0.00000	-48987.945432
1072	FEFCUQ_clean_min_charges	0_0.08	50000	ethane	3.1101426675	0.0058899358	-22.38968	finished	0.00000	-85840.698971
1073	FEFCUQ_clean_min_charges	0_0.08	66700	ethane	3.8795967088	0.0051843034	-22.80245	finished	0.00000	-105375.503223
1074	FEFCUQ_clean_min_charges	0_0.08	75000	ethane	4.2224380176	0.0123363431	-22.98152	finished	0.00000	-114029.943433
1075	FEFCUQ_clean_min_charges	0_0.08	100000	ethane	5.0331742322	0.0047995573	-23.62707	finished	0.00000	-134023.699574
1076	FEFCUQ_clean_min_charges	0_0.08	250000	ethane	7.1377470747	0.0115847677	-26.10662	finished	0.00000	-185557.306429
1077	FEFCUQ_clean_min_charges	0_0.08	500000	ethane	8.1479641453	0.0078213252	-27.48844	finished	0.00000	-211355.714342
1078	FEFCUQ_clean_min_charges	0_0.08	750000	ethane	8.555525425	0.0182459809	-27.83774	finished	0.00000	-222971.640326
1079	FEFCUQ_clean_min_charges	0_0.08	1000000	ethane	8.7698578353	0.0260410323	-28.15771	finished	0.00000	-230300.847835
1080	FEFCUQ_clean_min_charges	1_0.02	1	ethene	2.75904e-05	7.0439e-06	-19.06614	finished	0.00000	-0.713459
1081	FEFCUQ_clean_min_charges	1_0.02	10	ethene	0.0002988629	1.37249e-05	-19.00036	finished	0.00000	-7.780738
1082	FEFCUQ_clean_min_charges	1_0.02	100	ethene	0.0031637102	6.5429e-05	-18.87846	finished	0.00000	-82.192651
1083	FEFCUQ_clean_min_charges	1_0.02	1000	ethene	0.031150158	0.0004808534	-18.88518	finished	0.00000	-808.330681
1084	FEFCUQ_clean_min_charges	1_0.02	5000	ethene	0.1541802518	0.000773076	-18.87105	finished	0.00000	-3989.770474
1085	FEFCUQ_clean_min_charges	1_0.02	10000	ethene	0.3052710815	0.0022948934	-18.88412	finished	0.00000	-7881.088978
1086	FEFCUQ_clean_min_charges	1_0.02	25000	ethene	0.7333725809	0.0023353121	-18.8349	finished	0.00000	-18769.177391
1087	FEFCUQ_clean_min_charges	1_0.02	50000	ethene	1.3729419411	0.0089267286	-18.8631	finished	0.00000	-34713.417963
1088	FEFCUQ_clean_min_charges	1_0.02	66700	ethene	1.7433034169	0.0041301841	-18.79357	finished	0.00000	-43771.350852
1089	FEFCUQ_clean_min_charges	1_0.02	75000	ethene	1.9121953557	0.0053488604	-18.83569	finished	0.00000	-47845.277773
1090	FEFCUQ_clean_min_charges	1_0.02	100000	ethene	2.4327210772	0.0125610616	-18.89405	finished	0.00000	-60228.153239
1091	FEFCUQ_clean_min_charges	1_0.02	250000	ethene	4.7597355282	0.0123189894	-19.5007	finished	0.00000	-112724.331828
1092	FEFCUQ_clean_min_charges	1_0.02	500000	ethene	6.7073598498	0.0091775017	-20.77524	finished	0.00000	-154594.380150
1093	FEFCUQ_clean_min_charges	1_0.02	750000	ethene	7.6477651555	0.0127978088	-21.65294	finished	0.00000	-175271.036488
1094	FEFCUQ_clean_min_charges	1_0.02	1000000	ethene	8.1768017242	0.0078959851	-22.24772	finished	0.00000	-187702.089740
1095	FEFCUQ_clean_min_charges	1_0.02	1	ethane	8.32525e-05	1.14491e-05	-22.67104	finished	0.00000	-2.598820
1096	FEFCUQ_clean_min_charges	1_0.02	10	ethane	0.0008506937	4.16468e-05	-22.53167	finished	0.00000	-26.468052
1097	FEFCUQ_clean_min_charges	1_0.02	100	ethane	0.0085036333	8.15173e-05	-22.37181	finished	0.00000	-262.629729
1098	FEFCUQ_clean_min_charges	1_0.02	1000	ethane	0.0844768728	0.0004169356	-22.3824	finished	0.00000	-2608.657830
1099	FEFCUQ_clean_min_charges	1_0.02	5000	ethane	0.4119491146	0.0010682727	-22.3741	finished	0.00000	-12625.449371
1100	FEFCUQ_clean_min_charges	1_0.02	10000	ethane	0.7958705777	0.0058902588	-22.31811	finished	0.00000	-24175.752052
1101	FEFCUQ_clean_min_charges	1_0.02	25000	ethane	1.7882449238	0.0059014385	-22.30088	finished	0.00000	-53082.669569
1102	FEFCUQ_clean_min_charges	1_0.02	50000	ethane	3.2043483252	0.0083492361	-22.50662	finished	0.00000	-91831.418997
1103	FEFCUQ_clean_min_charges	1_0.02	66700	ethane	3.9890502457	0.0119596534	-22.83181	finished	0.00000	-112155.382872
1104	FEFCUQ_clean_min_charges	1_0.02	75000	ethane	4.3374084965	0.0192026298	-23.00617	finished	0.00000	-121062.352297
1105	FEFCUQ_clean_min_charges	1_0.02	100000	ethane	5.1818342205	0.0097612042	-23.46195	finished	0.00000	-142025.020712
1106	FEFCUQ_clean_min_charges	1_0.02	250000	ethane	7.4548432727	0.011659122	-25.87413	finished	0.00000	-196869.611712
1107	FEFCUQ_clean_min_charges	1_0.02	500000	ethane	8.5509900712	0.0121797037	-27.43061	finished	0.00000	-224471.332542
1108	FEFCUQ_clean_min_charges	1_0.02	750000	ethane	8.9997924635	0.0111031304	-28.08144	finished	0.00000	-237097.820454
1109	FEFCUQ_clean_min_charges	1_0.02	1000000	ethane	9.2443710621	0.0098650395	-28.37389	finished	0.00000	-245089.814263
1110	FEFCUQ_clean_min_charges	1_0.04	1	ethene	2.69773e-05	2.9042e-06	-18.42223	finished	0.00000	-0.687164
1111	FEFCUQ_clean_min_charges	1_0.04	10	ethene	0.0002935619	1.34905e-05	-18.60685	finished	0.00000	-7.397686
1112	FEFCUQ_clean_min_charges	1_0.04	100	ethene	0.0028709542	0.0001081992	-18.61741	finished	0.00000	-72.390636
1113	FEFCUQ_clean_min_charges	1_0.04	1000	ethene	0.0289534404	0.0003690774	-18.56816	finished	0.00000	-728.367685
1114	FEFCUQ_clean_min_charges	1_0.04	5000	ethene	0.1436028077	0.0008054884	-18.56032	finished	0.00000	-3602.332628
1115	FEFCUQ_clean_min_charges	1_0.04	10000	ethene	0.2824605561	0.001593539	-18.55565	finished	0.00000	-7067.102179
1116	FEFCUQ_clean_min_charges	1_0.04	25000	ethene	0.6829569877	0.0049039109	-18.54181	finished	0.00000	-16956.640251
1117	FEFCUQ_clean_min_charges	1_0.04	50000	ethene	1.2867813813	0.0077613468	-18.54431	finished	0.00000	-31586.186637
1118	FEFCUQ_clean_min_charges	1_0.04	66700	ethene	1.6453365803	0.0097277614	-18.54795	finished	0.00000	-40126.086468
1119	FEFCUQ_clean_min_charges	1_0.04	75000	ethene	1.8101858982	0.0077718787	-18.4959	finished	0.00000	-43965.915974
1120	FEFCUQ_clean_min_charges	1_0.04	100000	ethene	2.2947261261	0.0101639153	-18.56124	finished	0.00000	-55214.908904
1121	FEFCUQ_clean_min_charges	1_0.04	250000	ethene	4.5803270639	0.0148650193	-19.17068	finished	0.00000	-105573.918265
1122	FEFCUQ_clean_min_charges	1_0.04	500000	ethene	6.5646744089	0.0103209153	-20.30341	finished	0.00000	-147219.111031
1123	FEFCUQ_clean_min_charges	1_0.04	750000	ethene	7.535537282	0.0103743107	-21.19525	finished	0.00000	-168006.924496
1124	FEFCUQ_clean_min_charges	1_0.04	1000000	ethene	8.1070811696	0.0044293647	-21.85397	finished	0.00000	-181016.348742
1125	FEFCUQ_clean_min_charges	1_0.04	1	ethane	7.23761e-05	1.03572e-05	-22.03061	finished	0.00000	-2.182943
1126	FEFCUQ_clean_min_charges	1_0.04	10	ethane	0.0007887605	2.94363e-05	-22.01299	finished	0.00000	-23.605000
1127	FEFCUQ_clean_min_charges	1_0.04	100	ethane	0.0077679913	7.65656e-05	-22.04036	finished	0.00000	-232.821541
1128	FEFCUQ_clean_min_charges	1_0.04	1000	ethane	0.077055185	0.0004994605	-22.02666	finished	0.00000	-2306.734236
1129	FEFCUQ_clean_min_charges	1_0.04	5000	ethane	0.376096302	0.0019931729	-21.98541	finished	0.00000	-11173.627035
1130	FEFCUQ_clean_min_charges	1_0.04	10000	ethane	0.7336608643	0.0015849352	-21.95373	finished	0.00000	-21624.388555
1131	FEFCUQ_clean_min_charges	1_0.04	25000	ethane	1.663784165	0.0102600898	-21.93373	finished	0.00000	-47948.232126
1132	FEFCUQ_clean_min_charges	1_0.04	50000	ethane	2.9854246882	0.0120180856	-22.09006	finished	0.00000	-83283.853897
1133	FEFCUQ_clean_min_charges	1_0.04	66700	ethane	3.754281417	0.0162983282	-22.35611	finished	0.00000	-102859.300332
1134	FEFCUQ_clean_min_charges	1_0.04	75000	ethane	4.0889283371	0.0151978987	-22.51291	finished	0.00000	-111168.277543
1135	FEFCUQ_clean_min_charges	1_0.04	100000	ethane	4.9553182965	0.0079379179	-23.01335	finished	0.00000	-132322.547383
1136	FEFCUQ_clean_min_charges	1_0.04	250000	ethane	7.3181711118	0.0126439275	-25.28939	finished	0.00000	-187934.398942
1137	FEFCUQ_clean_min_charges	1_0.04	500000	ethane	8.4863411895	0.015425656	-27.05325	finished	0.00000	-216417.942578
1138	FEFCUQ_clean_min_charges	1_0.04	750000	ethane	8.9803107576	0.0100247785	-27.76364	finished	0.00000	-229861.997278
1139	FEFCUQ_clean_min_charges	1_0.04	1000000	ethane	9.224318487	0.0143328265	-27.8573	finished	0.00000	-237504.999587
1140	FEFCUQ_clean_min_charges	0	1	ethene	3.38862e-05	9.2666e-06	-19.20618	finished	0.00000	-0.897160
1141	FEFCUQ_clean_min_charges	0	10	ethene	0.0003217591	2.14717e-05	-19.09243	finished	0.00000	-8.534639
1142	FEFCUQ_clean_min_charges	0	100	ethene	0.0033136913	6.58241e-05	-18.85061	finished	0.00000	-87.025415
1143	FEFCUQ_clean_min_charges	0	1000	ethene	0.0322337118	9.22149e-05	-18.95294	finished	0.00000	-850.962089
1144	FEFCUQ_clean_min_charges	0	5000	ethene	0.1598733941	0.0007078296	-18.94952	finished	0.00000	-4209.983819
1145	FEFCUQ_clean_min_charges	0	10000	ethene	0.3159761683	0.0014365451	-18.94963	finished	0.00000	-8297.816739
1146	FEFCUQ_clean_min_charges	0	25000	ethene	0.7619757725	0.0034980385	-18.96893	finished	0.00000	-19856.161511
1147	FEFCUQ_clean_min_charges	0	50000	ethene	1.4245992527	0.0071163066	-18.98967	finished	0.00000	-36693.760199
1148	FEFCUQ_clean_min_charges	0	66700	ethene	1.8106983925	0.0084568874	-19.01231	finished	0.00000	-46331.975374
1149	FEFCUQ_clean_min_charges	0	75000	ethene	1.9928841116	0.0096521241	-19.06324	finished	0.00000	-50828.689288
1150	FEFCUQ_clean_min_charges	0	100000	ethene	2.5328325793	0.0128730781	-19.10519	finished	0.00000	-63942.248552
1151	FEFCUQ_clean_min_charges	0	250000	ethene	4.8916096386	0.0136561312	-19.93578	finished	0.00000	-118613.158838
1152	FEFCUQ_clean_min_charges	0	500000	ethene	6.7575929189	0.0105167382	-21.24011	finished	0.00000	-160258.100996
1153	FEFCUQ_clean_min_charges	0	750000	ethene	7.6318202155	0.0105451122	-22.14095	finished	0.00000	-180363.560964
1154	FEFCUQ_clean_min_charges	0	1000000	ethene	8.1324826025	0.0114280424	-22.67022	finished	0.00000	-192785.467024
1155	FEFCUQ_clean_min_charges	0	1	ethane	8.66598e-05	1.07573e-05	-22.52292	finished	0.00000	-2.736795
1156	FEFCUQ_clean_min_charges	0	10	ethane	0.0008853297	3.3897e-05	-22.5305	finished	0.00000	-27.864065
1157	FEFCUQ_clean_min_charges	0	100	ethane	0.0088700733	0.0001089386	-22.41194	finished	0.00000	-278.279371
1158	FEFCUQ_clean_min_charges	0	1000	ethane	0.0878418294	0.0002906687	-22.44205	finished	0.00000	-2755.095937
1159	FEFCUQ_clean_min_charges	0	5000	ethane	0.4297097984	0.0031047147	-22.42211	finished	0.00000	-13377.621927
1160	FEFCUQ_clean_min_charges	0	10000	ethane	0.8323929703	0.0016616379	-22.4132	finished	0.00000	-25699.768678
1161	FEFCUQ_clean_min_charges	0	25000	ethane	1.8730263219	0.0038768704	-22.46019	finished	0.00000	-56559.931389
1162	FEFCUQ_clean_min_charges	0	50000	ethane	3.3626074381	0.0096670111	-22.84583	finished	0.00000	-98149.969976
1163	FEFCUQ_clean_min_charges	0	66700	ethane	4.1630529086	0.0141604329	-23.22816	finished	0.00000	-119432.812001
1164	FEFCUQ_clean_min_charges	0	75000	ethane	4.5138266102	0.0119896338	-23.43923	finished	0.00000	-128623.955227
1165	FEFCUQ_clean_min_charges	0	100000	ethane	5.3327815079	0.0182312409	-24.05305	finished	0.00000	-149544.940364
1166	FEFCUQ_clean_min_charges	0	250000	ethane	7.4129663854	0.0136344547	-26.45764	finished	0.00000	-201902.404517
1167	FEFCUQ_clean_min_charges	0	500000	ethane	8.4319181164	0.0085457676	-27.91747	finished	0.00000	-228801.893604
1168	FEFCUQ_clean_min_charges	0	750000	ethane	8.8673035419	0.0132852047	-28.39898	finished	0.00000	-241713.141846
1169	FEFCUQ_clean_min_charges	0	1000000	ethane	9.0839907035	0.0179169994	-28.79726	finished	0.00000	-249355.577634
1170	DEYLUQ_clean_min_charges	1_0.03	1	ethene	5.28081e-05	9.2145e-06	-23.19137	finished	0.00000	-3.812506
1171	DEYLUQ_clean_min_charges	1_0.03	10	ethene	0.0005154253	3.02576e-05	-23.40659	finished	0.00000	-37.599563
1172	DEYLUQ_clean_min_charges	1_0.03	100	ethene	0.0051884151	6.70017e-05	-23.37926	finished	0.00000	-377.950850
1173	DEYLUQ_clean_min_charges	1_0.03	1000	ethene	0.0511560671	0.0001963626	-23.46536	finished	0.00000	-3723.877030
1174	DEYLUQ_clean_min_charges	1_0.03	5000	ethene	0.2374588064	0.001288091	-23.87926	finished	0.00000	-17274.088982
1175	DEYLUQ_clean_min_charges	1_0.03	10000	ethene	0.4327931734	0.0013492701	-24.30863	finished	0.00000	-31476.970212
1176	DEYLUQ_clean_min_charges	1_0.03	25000	ethene	0.8067992927	0.0032342202	-25.26467	finished	0.00000	-58787.837860
1177	DEYLUQ_clean_min_charges	1_0.03	50000	ethene	1.1313985067	0.0049418186	-26.14665	finished	0.00000	-82644.560119
1178	DEYLUQ_clean_min_charges	1_0.03	66700	ethene	1.2599976407	0.0045232002	-26.4479	finished	0.00000	-92188.027838
1179	DEYLUQ_clean_min_charges	1_0.03	75000	ethene	1.3090997619	0.0038286868	-26.53637	finished	0.00000	-95834.001923
1180	DEYLUQ_clean_min_charges	1_0.03	100000	ethene	1.4214962573	0.0029828175	-26.87089	finished	0.00000	-104275.170439
1181	DEYLUQ_clean_min_charges	1_0.03	250000	ethene	1.7083589897	0.00562051	-27.40101	finished	0.00000	-126286.935068
1182	DEYLUQ_clean_min_charges	1_0.03	500000	ethene	1.8638156225	0.0055354113	-27.54847	finished	0.00000	-139181.171863
1183	DEYLUQ_clean_min_charges	1_0.03	750000	ethene	1.9338336849	0.0045224937	-27.56786	finished	0.00000	-145841.875847
1184	DEYLUQ_clean_min_charges	1_0.03	1000000	ethene	1.9690248403	0.0016350397	-27.35588	finished	0.00000	-149990.405291
1185	DEYLUQ_clean_min_charges	1_0.03	1	ethane	0.0001924546	6.8909e-06	-27.38524	finished	0.00000	-16.537921
1186	DEYLUQ_clean_min_charges	1_0.03	10	ethane	0.001967779	3.49586e-05	-27.32299	finished	0.00000	-168.787513
1187	DEYLUQ_clean_min_charges	1_0.03	100	ethane	0.0197529167	0.0002150581	-27.35962	finished	0.00000	-1693.874206
1188	DEYLUQ_clean_min_charges	1_0.03	1000	ethane	0.1871217978	0.0008624336	-27.8618	finished	0.00000	-16033.381780
1189	DEYLUQ_clean_min_charges	1_0.03	5000	ethane	0.697452934	0.0019770129	-29.47233	finished	0.00000	-59780.766335
1190	DEYLUQ_clean_min_charges	1_0.03	10000	ethane	1.0003690086	0.001694919	-30.6147	finished	0.00000	-85928.426670
1191	DEYLUQ_clean_min_charges	1_0.03	25000	ethane	1.3520019136	0.0030935659	-32.00446	finished	0.00000	-116527.511905
1192	DEYLUQ_clean_min_charges	1_0.03	50000	ethane	1.55501732	0.0028329819	-32.65532	finished	0.00000	-134385.431356
1193	DEYLUQ_clean_min_charges	1_0.03	66700	ethane	1.624176099	0.004941422	-32.70984	finished	0.00000	-140576.346383
1194	DEYLUQ_clean_min_charges	1_0.03	75000	ethane	1.6511056581	0.002368022	-32.67575	finished	0.00000	-142962.551008
1195	DEYLUQ_clean_min_charges	1_0.03	100000	ethane	1.7076376472	0.0026536483	-32.7792	finished	0.00000	-148070.734580
1196	DEYLUQ_clean_min_charges	1_0.03	250000	ethane	1.8555775313	0.0033138074	-32.4223	finished	0.00000	-161904.193916
1197	DEYLUQ_clean_min_charges	1_0.03	500000	ethane	1.9298302211	0.0068849656	-31.71626	finished	0.00000	-170126.148937
1198	DEYLUQ_clean_min_charges	1_0.03	750000	ethane	1.9635380104	0.0052050157	-32.21605	finished	0.00000	-174794.123970
1199	DEYLUQ_clean_min_charges	1_0.03	1000000	ethane	1.9755363855	0.0120082209	-31.5162	finished	0.00000	-177790.710378
1200	DEYLUQ_clean_min_charges	0_0.01	1	ethene	4.8909e-05	4.0064e-06	-22.78462	finished	0.00000	-3.539962
1201	DEYLUQ_clean_min_charges	0_0.01	10	ethene	0.0004598278	1.06369e-05	-23.0536	finished	0.00000	-33.477112
1202	DEYLUQ_clean_min_charges	0_0.01	100	ethene	0.0046237107	5.55555e-05	-23.03148	finished	0.00000	-335.911568
1203	DEYLUQ_clean_min_charges	0_0.01	1000	ethene	0.0456356051	0.0003357792	-23.15111	finished	0.00000	-3317.385025
1204	DEYLUQ_clean_min_charges	0_0.01	5000	ethene	0.2146205043	0.0009376316	-23.61254	finished	0.00000	-15609.306645
1205	DEYLUQ_clean_min_charges	0_0.01	10000	ethene	0.3956889213	0.0012027639	-24.09258	finished	0.00000	-28800.382095
1206	DEYLUQ_clean_min_charges	0_0.01	25000	ethene	0.756076544	0.0038513547	-25.07398	finished	0.00000	-55193.209198
1207	DEYLUQ_clean_min_charges	0_0.01	50000	ethene	1.066959764	0.0022321996	-25.97436	finished	0.00000	-78200.268213
1208	DEYLUQ_clean_min_charges	0_0.01	66700	ethene	1.1936949869	0.0027412238	-26.44368	finished	0.00000	-87679.226332
1209	DEYLUQ_clean_min_charges	0_0.01	75000	ethene	1.2388314603	0.003160018	-26.57039	finished	0.00000	-91053.506127
1210	DEYLUQ_clean_min_charges	0_0.01	100000	ethene	1.3509363273	0.0043137233	-26.89791	finished	0.00000	-99532.114824
1211	DEYLUQ_clean_min_charges	0_0.01	250000	ethene	1.6283287244	0.0027779693	-27.63791	finished	0.00000	-121155.346306
1212	DEYLUQ_clean_min_charges	0_0.01	500000	ethene	1.7812454343	0.0027313683	-27.81289	finished	0.00000	-134033.420300
1213	DEYLUQ_clean_min_charges	0_0.01	750000	ethene	1.8475282139	0.0052023556	-27.65863	finished	0.00000	-140423.022694
1214	DEYLUQ_clean_min_charges	0_0.01	1000000	ethene	1.8883171937	0.0040345136	-27.55808	finished	0.00000	-144991.131288
1215	DEYLUQ_clean_min_charges	0_0.01	1	ethane	0.0001712312	9.5108e-06	-26.8681	finished	0.00000	-14.638718
1216	DEYLUQ_clean_min_charges	0_0.01	10	ethane	0.0017165746	2.10586e-05	-26.90299	finished	0.00000	-146.673229
1217	DEYLUQ_clean_min_charges	0_0.01	100	ethane	0.0171682752	0.000116337	-26.96945	finished	0.00000	-1468.554164
1218	DEYLUQ_clean_min_charges	0_0.01	1000	ethane	0.1658637214	0.0012040932	-27.50135	finished	0.00000	-14182.073475
1219	DEYLUQ_clean_min_charges	0_0.01	5000	ethane	0.6425064692	0.0047563836	-29.21117	finished	0.00000	-55080.643823
1220	DEYLUQ_clean_min_charges	0_0.01	10000	ethane	0.9330563664	0.0030590991	-30.41921	finished	0.00000	-80244.498058
1221	DEYLUQ_clean_min_charges	0_0.01	25000	ethane	1.2793385697	0.0023396985	-31.84832	finished	0.00000	-110593.598486
1222	DEYLUQ_clean_min_charges	0_0.01	50000	ethane	1.472253231	0.0041809336	-32.65802	finished	0.00000	-127827.768957
1223	DEYLUQ_clean_min_charges	0_0.01	66700	ethane	1.5385720927	0.0035764885	-33.01234	finished	0.00000	-133877.015048
1224	DEYLUQ_clean_min_charges	0_0.01	75000	ethane	1.5637999195	0.0026639433	-32.87807	finished	0.00000	-136122.253077
1225	DEYLUQ_clean_min_charges	0_0.01	100000	ethane	1.6200930269	0.0045032762	-32.86142	finished	0.00000	-141309.559930
1226	DEYLUQ_clean_min_charges	0_0.01	250000	ethane	1.7592888888	0.0032080878	-32.7468	finished	0.00000	-154604.292460
1227	DEYLUQ_clean_min_charges	0_0.01	500000	ethane	1.8378525826	0.0094515931	-32.41819	finished	0.00000	-163141.821438
1228	DEYLUQ_clean_min_charges	0_0.01	750000	ethane	1.8730720272	0.010876441	-32.06705	finished	0.00000	-168074.159168
1229	DEYLUQ_clean_min_charges	0_0.01	1000000	ethane	1.8886713559	0.0080225928	-32.19649	finished	0.00000	-171296.411884
1230	DEYLUQ_clean_min_charges	0_0.03	1	ethene	4.99086e-05	7.4228e-06	-23.36	finished	0.00000	-3.678297
1231	DEYLUQ_clean_min_charges	0_0.03	10	ethene	0.0005150954	1.89056e-05	-23.38921	finished	0.00000	-37.909690
1232	DEYLUQ_clean_min_charges	0_0.03	100	ethene	0.0051779022	7.05872e-05	-23.41682	finished	0.00000	-381.573222
1233	DEYLUQ_clean_min_charges	0_0.03	1000	ethene	0.051270051	8.04877e-05	-23.56208	finished	0.00000	-3781.951124
1234	DEYLUQ_clean_min_charges	0_0.03	5000	ethene	0.2380973524	0.0013363382	-24.07275	finished	0.00000	-17576.903378
1235	DEYLUQ_clean_min_charges	0_0.03	10000	ethene	0.4336168246	0.0029400459	-24.6139	finished	0.00000	-32056.933184
1236	DEYLUQ_clean_min_charges	0_0.03	25000	ethene	0.7944453885	0.002599221	-25.7212	finished	0.00000	-58955.669161
1237	DEYLUQ_clean_min_charges	0_0.03	50000	ethene	1.0954922856	0.0018521812	-26.69644	finished	0.00000	-81724.258701
1238	DEYLUQ_clean_min_charges	0_0.03	66700	ethene	1.2128605297	0.0029606252	-27.13701	finished	0.00000	-90693.172754
1239	DEYLUQ_clean_min_charges	0_0.03	75000	ethene	1.2560206888	0.00550851	-27.27181	finished	0.00000	-94028.189079
1240	DEYLUQ_clean_min_charges	0_0.03	100000	ethene	1.3558292978	0.0052520173	-27.48054	finished	0.00000	-101772.044284
1241	DEYLUQ_clean_min_charges	0_0.03	250000	ethene	1.6058523555	0.0038497141	-28.10477	finished	0.00000	-121737.269591
1242	DEYLUQ_clean_min_charges	0_0.03	500000	ethene	1.7435171939	0.0025187652	-28.149	finished	0.00000	-133735.506914
1243	DEYLUQ_clean_min_charges	0_0.03	750000	ethene	1.7969047756	0.0060274324	-28.03307	finished	0.00000	-139217.623350
1244	DEYLUQ_clean_min_charges	0_0.03	1000000	ethene	1.8319676704	0.0062051209	-27.8741	finished	0.00000	-143410.312245
1245	DEYLUQ_clean_min_charges	0_0.03	1	ethane	0.0002007292	4.9524e-06	-27.33781	finished	0.00000	-17.383863
1246	DEYLUQ_clean_min_charges	0_0.03	10	ethane	0.0019897617	3.97341e-05	-27.31856	finished	0.00000	-172.404370
1247	DEYLUQ_clean_min_charges	0_0.03	100	ethane	0.0198609622	0.000119321	-27.42909	finished	0.00000	-1723.074221
1248	DEYLUQ_clean_min_charges	0_0.03	1000	ethane	0.1895210275	0.001115111	-28.05816	finished	0.00000	-16444.135596
1249	DEYLUQ_clean_min_charges	0_0.03	5000	ethane	0.6958069187	0.0023857968	-30.03462	finished	0.00000	-60680.246447
1250	DEYLUQ_clean_min_charges	0_0.03	10000	ethane	0.9781186226	0.0024267514	-31.2395	finished	0.00000	-85644.974890
1251	DEYLUQ_clean_min_charges	0_0.03	25000	ethane	1.2941338856	0.0053304725	-32.76748	finished	0.00000	-114026.699488
1252	DEYLUQ_clean_min_charges	0_0.03	50000	ethane	1.4704732098	0.0033916375	-33.42711	finished	0.00000	-130192.849872
1253	DEYLUQ_clean_min_charges	0_0.03	66700	ethane	1.5282167257	0.0044044595	-33.63274	finished	0.00000	-135514.582994
1254	DEYLUQ_clean_min_charges	0_0.03	75000	ethane	1.5526961085	0.0025083332	-33.62355	finished	0.00000	-137838.464335
1255	DEYLUQ_clean_min_charges	0_0.03	100000	ethane	1.6011875119	0.0040193401	-33.77883	finished	0.00000	-142441.818078
1256	DEYLUQ_clean_min_charges	0_0.03	250000	ethane	1.7185599187	0.0035392843	-33.13645	finished	0.00000	-154037.402766
1257	DEYLUQ_clean_min_charges	0_0.03	500000	ethane	1.7822017788	0.0052351382	-32.54744	finished	0.00000	-161423.016973
1258	DEYLUQ_clean_min_charges	0_0.03	750000	ethane	1.8080382662	0.0081034621	-32.5171	finished	0.00000	-165532.563649
1259	DEYLUQ_clean_min_charges	0_0.03	1000000	ethane	1.8217629043	0.0066078739	-32.29462	finished	0.00000	-168580.468143
1260	DEYLUQ_clean_min_charges	1_0.12	1	ethene	3.35967e-05	4.7663e-06	-23.19743	finished	0.00000	-2.304525
1261	DEYLUQ_clean_min_charges	1_0.12	10	ethene	0.0003310152	1.2274e-05	-23.29308	finished	0.00000	-22.735928
1262	DEYLUQ_clean_min_charges	1_0.12	100	ethene	0.0032788952	3.7079e-05	-23.3534	finished	0.00000	-225.763759
1263	DEYLUQ_clean_min_charges	1_0.12	1000	ethene	0.0319335757	0.0002503126	-23.40983	finished	0.00000	-2198.429756
1264	DEYLUQ_clean_min_charges	1_0.12	5000	ethene	0.1456003469	0.0009331059	-23.60158	finished	0.00000	-10005.311656
1265	DEYLUQ_clean_min_charges	1_0.12	10000	ethene	0.2604810618	0.0016889364	-23.79098	finished	0.00000	-17860.755616
1266	DEYLUQ_clean_min_charges	1_0.12	25000	ethene	0.4914130172	0.0024495881	-24.42414	finished	0.00000	-33638.465954
1267	DEYLUQ_clean_min_charges	1_0.12	50000	ethene	0.6966800517	0.0027289876	-25.05163	finished	0.00000	-47660.215947
1268	DEYLUQ_clean_min_charges	1_0.12	66700	ethene	0.7787380441	0.0031454924	-25.43559	finished	0.00000	-53302.108815
1269	DEYLUQ_clean_min_charges	1_0.12	75000	ethene	0.8123091919	0.0034849391	-25.53514	finished	0.00000	-55613.858068
1270	DEYLUQ_clean_min_charges	1_0.12	100000	ethene	0.8920797029	0.0050055385	-25.92141	finished	0.00000	-61133.338098
1271	DEYLUQ_clean_min_charges	1_0.12	250000	ethene	1.1363533432	0.0036179274	-26.65971	finished	0.00000	-78432.756117
1272	DEYLUQ_clean_min_charges	1_0.12	500000	ethene	1.2838206944	0.0034647264	-26.98086	finished	0.00000	-89429.727108
1273	DEYLUQ_clean_min_charges	1_0.12	750000	ethene	1.3534297215	0.0047062276	-27.0006	finished	0.00000	-95121.293905
1274	DEYLUQ_clean_min_charges	1_0.12	1000000	ethene	1.3947658933	0.0079449714	-26.96529	finished	0.00000	-98929.729781
1275	DEYLUQ_clean_min_charges	1_0.12	1	ethane	0.0001189325	2.3674e-06	-27.20427	finished	0.00000	-9.636805
1276	DEYLUQ_clean_min_charges	1_0.12	10	ethane	0.001220349	4.49219e-05	-27.42625	finished	0.00000	-99.407205
1277	DEYLUQ_clean_min_charges	1_0.12	100	ethane	0.0123479349	0.0001144163	-27.48635	finished	0.00000	-1006.186545
1278	DEYLUQ_clean_min_charges	1_0.12	1000	ethane	0.1141121807	0.0006826334	-27.64367	finished	0.00000	-9272.690004
1279	DEYLUQ_clean_min_charges	1_0.12	5000	ethane	0.4075855127	0.0013017806	-28.40236	finished	0.00000	-32919.664115
1280	DEYLUQ_clean_min_charges	1_0.12	10000	ethane	0.5912332594	0.0027882773	-29.04763	finished	0.00000	-47644.296400
1281	DEYLUQ_clean_min_charges	1_0.12	25000	ethane	0.8186353633	0.0045987463	-30.30283	finished	0.00000	-65862.191817
1282	DEYLUQ_clean_min_charges	1_0.12	50000	ethane	0.9820210662	0.0041021436	-31.20915	finished	0.00000	-79192.867524
1283	DEYLUQ_clean_min_charges	1_0.12	66700	ethane	1.0423408017	0.0028290963	-31.52703	finished	0.00000	-84157.490534
1284	DEYLUQ_clean_min_charges	1_0.12	75000	ethane	1.0690834904	0.0044642918	-31.58979	finished	0.00000	-86332.854803
1285	DEYLUQ_clean_min_charges	1_0.12	100000	ethane	1.1277287711	0.0040363195	-31.91099	finished	0.00000	-91187.245311
1286	DEYLUQ_clean_min_charges	1_0.12	250000	ethane	1.2848629871	0.0029492416	-32.18776	finished	0.00000	-104462.393063
1287	DEYLUQ_clean_min_charges	1_0.12	500000	ethane	1.3762924208	0.0031048715	-32.12035	finished	0.00000	-112800.681887
1288	DEYLUQ_clean_min_charges	1_0.12	750000	ethane	1.4171450276	0.008910467	-31.76709	finished	0.00000	-117186.639541
1289	DEYLUQ_clean_min_charges	1_0.12	1000000	ethane	1.4337782109	0.0083840451	-31.29297	finished	0.00000	-119725.542968
1290	DEYLUQ_clean_min_charges	1_0.06	1	ethene	2.98156e-05	3.1633e-06	-22.71718	finished	0.00000	-2.059354
1291	DEYLUQ_clean_min_charges	1_0.06	10	ethene	0.0003206018	1.13734e-05	-22.39705	finished	0.00000	-21.853272
1292	DEYLUQ_clean_min_charges	1_0.06	100	ethene	0.0032643325	2.52086e-05	-22.4437	finished	0.00000	-223.693142
1293	DEYLUQ_clean_min_charges	1_0.06	1000	ethene	0.0323646458	0.000286391	-22.50773	finished	0.00000	-2217.459268
1294	DEYLUQ_clean_min_charges	1_0.06	5000	ethene	0.1543067441	0.0008328887	-22.78581	finished	0.00000	-10559.664678
1295	DEYLUQ_clean_min_charges	1_0.06	10000	ethene	0.2890925927	0.0018465576	-23.04731	finished	0.00000	-19752.383267
1296	DEYLUQ_clean_min_charges	1_0.06	25000	ethene	0.5941476017	0.0036310661	-23.42073	finished	0.00000	-40436.336444
1297	DEYLUQ_clean_min_charges	1_0.06	50000	ethene	0.8960675675	0.0026695222	-23.65476	finished	0.00000	-60608.764543
1298	DEYLUQ_clean_min_charges	1_0.06	66700	ethene	1.0392049828	0.0028922199	-23.65305	finished	0.00000	-70065.708242
1299	DEYLUQ_clean_min_charges	1_0.06	75000	ethene	1.1031151254	0.0028534694	-23.75555	finished	0.00000	-74277.868325
1300	DEYLUQ_clean_min_charges	1_0.06	100000	ethene	1.2500217331	0.0049990152	-23.85191	finished	0.00000	-83820.009340
1301	DEYLUQ_clean_min_charges	1_0.06	250000	ethene	1.6832155342	0.0015968695	-24.6702	finished	0.00000	-112049.239593
1302	DEYLUQ_clean_min_charges	1_0.06	500000	ethene	1.9340436261	0.0030436932	-25.11591	finished	0.00000	-129233.373122
1303	DEYLUQ_clean_min_charges	1_0.06	750000	ethene	2.0424063565	0.0011953047	-25.32372	finished	0.00000	-137438.012132
1304	DEYLUQ_clean_min_charges	1_0.06	1000000	ethene	2.1038700178	0.0062481503	-25.38636	finished	0.00000	-142751.687205
1305	DEYLUQ_clean_min_charges	1_0.06	1	ethane	0.0001141561	8.1671e-06	-26.22905	finished	0.00000	-9.226549
1306	DEYLUQ_clean_min_charges	1_0.06	10	ethane	0.001137758	1.14297e-05	-26.36715	finished	0.00000	-92.235848
1307	DEYLUQ_clean_min_charges	1_0.06	100	ethane	0.0113739262	6.84345e-05	-26.35481	finished	0.00000	-920.273970
1308	DEYLUQ_clean_min_charges	1_0.06	1000	ethane	0.1112736944	0.00055688	-26.73528	finished	0.00000	-8996.867551
1309	DEYLUQ_clean_min_charges	1_0.06	5000	ethane	0.4625966799	0.002998284	-27.70122	finished	0.00000	-37281.464298
1310	DEYLUQ_clean_min_charges	1_0.06	10000	ethane	0.7232076404	0.0019917777	-27.86395	finished	0.00000	-57975.501223
1311	DEYLUQ_clean_min_charges	1_0.06	25000	ethane	1.1310310096	0.0018104931	-27.89154	finished	0.00000	-89398.582759
1312	DEYLUQ_clean_min_charges	1_0.06	50000	ethane	1.4490907766	0.0053657318	-28.47781	finished	0.00000	-113295.133280
1313	DEYLUQ_clean_min_charges	1_0.06	66700	ethane	1.5645902406	0.0040358791	-29.06899	finished	0.00000	-121940.496745
1314	DEYLUQ_clean_min_charges	1_0.06	75000	ethane	1.6132077448	0.0041532463	-29.17881	finished	0.00000	-125634.123165
1315	DEYLUQ_clean_min_charges	1_0.06	100000	ethane	1.7170820318	0.0035916028	-29.50407	finished	0.00000	-133436.099974
1316	DEYLUQ_clean_min_charges	1_0.06	250000	ethane	1.9681904092	0.0067479623	-30.3327	finished	0.00000	-152889.577155
1317	DEYLUQ_clean_min_charges	1_0.06	500000	ethane	2.0988788539	0.0066112104	-30.56922	finished	0.00000	-164126.681527
1318	DEYLUQ_clean_min_charges	1_0.06	750000	ethane	2.1565922995	0.005163657	-30.72201	finished	0.00000	-170135.485840
1319	DEYLUQ_clean_min_charges	1_0.06	1000000	ethane	2.1737592908	0.0069928974	-30.46618	finished	0.00000	-173081.968831
1320	DEYLUQ_clean_min_charges	1_0.01	1	ethene	4.71854e-05	5.0427e-06	-23.09236	finished	0.00000	-3.424958
1321	DEYLUQ_clean_min_charges	1_0.01	10	ethene	0.0004568971	2.01534e-05	-23.10194	finished	0.00000	-33.113300
1322	DEYLUQ_clean_min_charges	1_0.01	100	ethene	0.0044866381	5.2636e-05	-23.05171	finished	0.00000	-324.618659
1323	DEYLUQ_clean_min_charges	1_0.01	1000	ethene	0.0448472817	0.0002619955	-23.18183	finished	0.00000	-3249.343162
1324	DEYLUQ_clean_min_charges	1_0.01	5000	ethene	0.2106250928	0.0004840873	-23.60601	finished	0.00000	-15263.439803
1325	DEYLUQ_clean_min_charges	1_0.01	10000	ethene	0.3893950062	0.0037029126	-24.06272	finished	0.00000	-28230.318223
1326	DEYLUQ_clean_min_charges	1_0.01	25000	ethene	0.7438104887	0.0053489076	-24.93659	finished	0.00000	-54008.933069
1327	DEYLUQ_clean_min_charges	1_0.01	50000	ethene	1.057667546	0.0027452064	-25.58819	finished	0.00000	-76949.369494
1328	DEYLUQ_clean_min_charges	1_0.01	66700	ethene	1.1884468559	0.0039179928	-25.99844	finished	0.00000	-86559.507904
1329	DEYLUQ_clean_min_charges	1_0.01	75000	ethene	1.2338005299	0.0029990688	-26.04529	finished	0.00000	-89866.760836
1330	DEYLUQ_clean_min_charges	1_0.01	100000	ethene	1.3503131219	0.0039372461	-26.32133	finished	0.00000	-98455.490413
1331	DEYLUQ_clean_min_charges	1_0.01	250000	ethene	1.6543774584	0.00364017	-26.95134	finished	0.00000	-121284.555761
1332	DEYLUQ_clean_min_charges	1_0.01	500000	ethene	1.8213541755	0.0065855193	-27.33737	finished	0.00000	-134802.022399
1333	DEYLUQ_clean_min_charges	1_0.01	750000	ethene	1.8901002352	0.0020275394	-27.21919	finished	0.00000	-141218.516260
1334	DEYLUQ_clean_min_charges	1_0.01	1000000	ethene	1.934791455	0.0078407591	-27.08959	finished	0.00000	-145981.769543
1335	DEYLUQ_clean_min_charges	1_0.01	1	ethane	0.0001711201	9.2284e-06	-26.97771	finished	0.00000	-14.586039
1336	DEYLUQ_clean_min_charges	1_0.01	10	ethane	0.001691308	3.57279e-05	-26.96502	finished	0.00000	-144.227173
1337	DEYLUQ_clean_min_charges	1_0.01	100	ethane	0.0168017779	6.27045e-05	-27.02756	finished	0.00000	-1432.681573
1338	DEYLUQ_clean_min_charges	1_0.01	1000	ethane	0.1621164491	0.0007864947	-27.57952	finished	0.00000	-13821.685105
1339	DEYLUQ_clean_min_charges	1_0.01	5000	ethane	0.6288770873	0.0038939052	-29.17373	finished	0.00000	-53710.858240
1340	DEYLUQ_clean_min_charges	1_0.01	10000	ethane	0.9163313241	0.003267083	-30.07668	finished	0.00000	-78362.132870
1341	DEYLUQ_clean_min_charges	1_0.01	25000	ethane	1.274089168	0.0043467958	-31.1734	finished	0.00000	-109093.340450
1342	DEYLUQ_clean_min_charges	1_0.01	50000	ethane	1.4895344021	0.004673742	-31.96696	finished	0.00000	-127698.803347
1343	DEYLUQ_clean_min_charges	1_0.01	66700	ethane	1.5648738534	0.005790182	-32.11809	finished	0.00000	-134294.300458
1344	DEYLUQ_clean_min_charges	1_0.01	75000	ethane	1.5913358203	0.0028647847	-32.11268	finished	0.00000	-136576.022498
1345	DEYLUQ_clean_min_charges	1_0.01	100000	ethane	1.6564835407	0.0039903421	-32.46781	finished	0.00000	-142305.286851
1346	DEYLUQ_clean_min_charges	1_0.01	250000	ethane	1.8112741215	0.0075442319	-32.36819	finished	0.00000	-156398.658232
1347	DEYLUQ_clean_min_charges	1_0.01	500000	ethane	1.897145808	0.0053329375	-32.09415	finished	0.00000	-165434.526893
1348	DEYLUQ_clean_min_charges	1_0.01	750000	ethane	1.9308318096	0.0083108258	-31.69785	finished	0.00000	-170016.996133
1349	DEYLUQ_clean_min_charges	1_0.01	1000000	ethane	1.9461041395	0.007708045	-32.10143	finished	0.00000	-173148.671784
1350	DEYLUQ_clean_min_charges	0_0.12	1	ethene	4.97765e-05	4.367e-06	-24.03461	finished	0.00000	-3.677233
1351	DEYLUQ_clean_min_charges	0_0.12	10	ethene	0.0005132903	1.61526e-05	-23.98812	finished	0.00000	-37.912118
1352	DEYLUQ_clean_min_charges	0_0.12	100	ethene	0.0052319206	4.41066e-05	-24.01327	finished	0.00000	-386.109010
1353	DEYLUQ_clean_min_charges	0_0.12	1000	ethene	0.0508458256	0.000330984	-24.09987	finished	0.00000	-3750.018083
1354	DEYLUQ_clean_min_charges	0_0.12	5000	ethene	0.2303222401	0.0011833563	-24.5485	finished	0.00000	-16998.197941
1355	DEYLUQ_clean_min_charges	0_0.12	10000	ethene	0.4077813671	0.0022675416	-25.05387	finished	0.00000	-30124.959041
1356	DEYLUQ_clean_min_charges	0_0.12	25000	ethene	0.7419127671	0.0034068478	-26.07163	finished	0.00000	-55008.691381
1357	DEYLUQ_clean_min_charges	0_0.12	50000	ethene	1.0224507989	0.0047131454	-26.98081	finished	0.00000	-76141.385675
1358	DEYLUQ_clean_min_charges	0_0.12	66700	ethene	1.1389874101	0.0039558091	-27.3737	finished	0.00000	-85039.903785
1359	DEYLUQ_clean_min_charges	0_0.12	75000	ethene	1.1830368263	0.0025099753	-27.5277	finished	0.00000	-88422.997093
1360	DEYLUQ_clean_min_charges	0_0.12	100000	ethene	1.2835786554	0.0029978048	-27.90877	finished	0.00000	-96185.954563
1361	DEYLUQ_clean_min_charges	0_0.12	250000	ethene	1.5334682891	0.0032890887	-28.38748	finished	0.00000	-115882.084839
1362	DEYLUQ_clean_min_charges	0_0.12	500000	ethene	1.660271946	0.0045979822	-28.31507	finished	0.00000	-126834.792533
1363	DEYLUQ_clean_min_charges	0_0.12	750000	ethene	1.7083068941	0.0036726569	-27.95554	finished	0.00000	-131757.775290
1364	DEYLUQ_clean_min_charges	0_0.12	1000000	ethene	1.7279083831	0.0041792482	-27.75457	finished	0.00000	-134465.205790
1365	DEYLUQ_clean_min_charges	0_0.12	1	ethane	0.0002027223	1.55853e-05	-28.0966	finished	0.00000	-17.605308
1366	DEYLUQ_clean_min_charges	0_0.12	10	ethane	0.0020495079	5.05909e-05	-28.04619	finished	0.00000	-177.991861
1367	DEYLUQ_clean_min_charges	0_0.12	100	ethane	0.0202897649	0.0001436196	-28.09783	finished	0.00000	-1761.264209
1368	DEYLUQ_clean_min_charges	0_0.12	1000	ethane	0.1855815542	0.0007715299	-28.5835	finished	0.00000	-16092.453537
1369	DEYLUQ_clean_min_charges	0_0.12	5000	ethane	0.6385886321	0.0060227252	-30.35265	finished	0.00000	-55547.034978
1370	DEYLUQ_clean_min_charges	0_0.12	10000	ethane	0.9007654132	0.0029165678	-31.49934	finished	0.00000	-78678.661269
1371	DEYLUQ_clean_min_charges	0_0.12	25000	ethane	1.215715477	0.003470592	-33.1039	finished	0.00000	-106816.758021
1372	DEYLUQ_clean_min_charges	0_0.12	50000	ethane	1.4126239653	0.005355537	-34.14856	finished	0.00000	-124821.138679
1373	DEYLUQ_clean_min_charges	0_0.12	66700	ethane	1.4791880219	0.0041382974	-34.35799	finished	0.00000	-130963.386689
1374	DEYLUQ_clean_min_charges	0_0.12	75000	ethane	1.5066948639	0.01017935	-34.20076	finished	0.00000	-133502.159906
1375	DEYLUQ_clean_min_charges	0_0.12	100000	ethane	1.5575808655	0.0029237784	-34.69937	finished	0.00000	-138318.543334
1376	DEYLUQ_clean_min_charges	0_0.12	250000	ethane	1.6767748888	0.0031766002	-34.56965	finished	0.00000	-150119.731274
1377	DEYLUQ_clean_min_charges	0_0.12	500000	ethane	1.7208066267	0.0061907729	-33.39182	finished	0.00000	-155563.240282
1378	DEYLUQ_clean_min_charges	0_0.12	750000	ethane	1.7273102747	0.0031668977	-32.6694	finished	0.00000	-157757.860823
1379	DEYLUQ_clean_min_charges	0_0.12	1000000	ethane	1.7284586207	0.00520339	-31.6463	finished	0.00000	-159389.960927
1380	DEYLUQ_clean_min_charges	0	1	ethene	4.6055e-05	3.6894e-06	-22.90721	finished	0.00000	-3.336447
1381	DEYLUQ_clean_min_charges	0	10	ethene	0.0004552237	7.9503e-06	-22.99374	finished	0.00000	-33.117089
1382	DEYLUQ_clean_min_charges	0	100	ethene	0.0045502934	6.7075e-05	-22.95292	finished	0.00000	-330.614075
1383	DEYLUQ_clean_min_charges	0	1000	ethene	0.044971136	0.0001651423	-23.06119	finished	0.00000	-3267.998410
1384	DEYLUQ_clean_min_charges	0	5000	ethene	0.2127721569	0.0020748385	-23.48862	finished	0.00000	-15468.123181
1385	DEYLUQ_clean_min_charges	0	10000	ethene	0.393877626	0.0021896092	-24.00409	finished	0.00000	-28669.225841
1386	DEYLUQ_clean_min_charges	0	25000	ethene	0.757535772	0.0033918208	-25.04139	finished	0.00000	-55310.306382
1387	DEYLUQ_clean_min_charges	0	50000	ethene	1.0741172601	0.0038111702	-26.05189	finished	0.00000	-78780.937323
1388	DEYLUQ_clean_min_charges	0	66700	ethene	1.1987353551	0.0030085766	-26.43345	finished	0.00000	-88090.495322
1389	DEYLUQ_clean_min_charges	0	75000	ethene	1.2488656952	0.0021816623	-26.54544	finished	0.00000	-91899.510256
1390	DEYLUQ_clean_min_charges	0	100000	ethene	1.3594584354	0.0019244111	-26.87912	finished	0.00000	-100318.476990
1391	DEYLUQ_clean_min_charges	0	250000	ethene	1.6404732193	0.0043645227	-27.58103	finished	0.00000	-122263.901841
1392	DEYLUQ_clean_min_charges	0	500000	ethene	1.792463275	0.0042726607	-27.73947	finished	0.00000	-135156.616114
1393	DEYLUQ_clean_min_charges	0	750000	ethene	1.8577994325	0.0088136509	-27.7652	finished	0.00000	-141535.891621
1394	DEYLUQ_clean_min_charges	0	1000000	ethene	1.8978421625	0.0077930677	-27.65409	finished	0.00000	-146086.010123
1395	DEYLUQ_clean_min_charges	0	1	ethane	0.0001709245	1.25105e-05	-26.64369	finished	0.00000	-14.524371
1396	DEYLUQ_clean_min_charges	0	10	ethane	0.0016970815	4.96014e-05	-26.77702	finished	0.00000	-144.832056
1397	DEYLUQ_clean_min_charges	0	100	ethane	0.0167789401	0.0001114092	-26.85173	finished	0.00000	-1433.854938
1398	DEYLUQ_clean_min_charges	0	1000	ethane	0.1628709713	0.0009485304	-27.36268	finished	0.00000	-13915.827544
1399	DEYLUQ_clean_min_charges	0	5000	ethane	0.6428864855	0.0026384293	-29.11502	finished	0.00000	-55103.864725
1400	DEYLUQ_clean_min_charges	0	10000	ethane	0.9418163341	0.0031937407	-30.33909	finished	0.00000	-81021.263019
1401	DEYLUQ_clean_min_charges	0	25000	ethane	1.2937340893	0.0051828017	-31.95169	finished	0.00000	-112040.010191
1402	DEYLUQ_clean_min_charges	0	50000	ethane	1.4819881462	0.0039674925	-32.74943	finished	0.00000	-128871.528393
1403	DEYLUQ_clean_min_charges	0	66700	ethane	1.5504490249	0.0031408609	-33.13175	finished	0.00000	-135110.500738
1404	DEYLUQ_clean_min_charges	0	75000	ethane	1.5734271461	0.0037955263	-32.97325	finished	0.00000	-137232.887506
1405	DEYLUQ_clean_min_charges	0	100000	ethane	1.6325202996	0.0028173485	-33.16384	finished	0.00000	-142768.341865
1406	DEYLUQ_clean_min_charges	0	250000	ethane	1.7669976271	0.0055820035	-32.85559	finished	0.00000	-155624.790212
1407	DEYLUQ_clean_min_charges	0	500000	ethane	1.847809954	0.008872585	-32.54501	finished	0.00000	-164464.936681
1408	DEYLUQ_clean_min_charges	0	750000	ethane	1.8794475936	0.0048048612	-32.40572	finished	0.00000	-169085.605472
1409	DEYLUQ_clean_min_charges	0	1000000	ethane	1.8934260129	0.007755969	-32.25484	finished	0.00000	-172173.601050
1410	DEYLUQ_clean_min_charges	0_0.06	1	ethene	6.78224e-05	4.3105e-06	-24.81188	finished	0.00000	-5.268706
1411	DEYLUQ_clean_min_charges	0_0.06	10	ethene	0.0006772033	2.94501e-05	-24.74152	finished	0.00000	-52.556382
1412	DEYLUQ_clean_min_charges	0_0.06	100	ethene	0.0068844695	3.38925e-05	-24.7681	finished	0.00000	-534.235144
1413	DEYLUQ_clean_min_charges	0_0.06	1000	ethene	0.0663562875	0.000453621	-24.96867	finished	0.00000	-5154.244044
1414	DEYLUQ_clean_min_charges	0_0.06	5000	ethene	0.2836966228	0.002021496	-25.70691	finished	0.00000	-22116.589071
1415	DEYLUQ_clean_min_charges	0_0.06	10000	ethene	0.4723370026	0.0017232431	-26.39924	finished	0.00000	-36940.947416
1416	DEYLUQ_clean_min_charges	0_0.06	25000	ethene	0.7762703267	0.0018463881	-27.62441	finished	0.00000	-61120.469737
1417	DEYLUQ_clean_min_charges	0_0.06	50000	ethene	1.0113501261	0.005229353	-28.53615	finished	0.00000	-80118.619769
1418	DEYLUQ_clean_min_charges	0_0.06	66700	ethene	1.1008863082	0.0034081719	-28.94112	finished	0.00000	-87450.651629
1419	DEYLUQ_clean_min_charges	0_0.06	75000	ethene	1.1341714035	0.0064123794	-28.9299	finished	0.00000	-90195.758626
1420	DEYLUQ_clean_min_charges	0_0.06	100000	ethene	1.2178105184	0.0041601122	-29.27868	finished	0.00000	-97168.434688
1421	DEYLUQ_clean_min_charges	0_0.06	250000	ethene	1.4249310269	0.0032181139	-29.88904	finished	0.00000	-114963.803572
1422	DEYLUQ_clean_min_charges	0_0.06	500000	ethene	1.5304748513	0.0039620016	-30.07668	finished	0.00000	-125070.289463
1423	DEYLUQ_clean_min_charges	0_0.06	750000	ethene	1.5677566064	0.0052362031	-29.99991	finished	0.00000	-129538.378120
1424	DEYLUQ_clean_min_charges	0_0.06	1000000	ethene	1.5787370443	0.0045421684	-29.79367	finished	0.00000	-131865.619885
1425	DEYLUQ_clean_min_charges	0_0.06	1	ethane	0.0002953203	1.44956e-05	-28.93174	finished	0.00000	-27.000934
1426	DEYLUQ_clean_min_charges	0_0.06	10	ethane	0.0029593284	6.60136e-05	-28.97907	finished	0.00000	-270.617323
1427	DEYLUQ_clean_min_charges	0_0.06	100	ethane	0.0293059222	0.000191311	-29.08857	finished	0.00000	-2681.867982
1428	DEYLUQ_clean_min_charges	0_0.06	1000	ethane	0.2496853654	0.0014679378	-30.0075	finished	0.00000	-22912.620147
1429	DEYLUQ_clean_min_charges	0_0.06	5000	ethane	0.6973630426	0.0041235138	-32.16918	finished	0.00000	-64521.664796
1430	DEYLUQ_clean_min_charges	0_0.06	10000	ethane	0.9060794627	0.0043823077	-33.37083	finished	0.00000	-84294.092337
1431	DEYLUQ_clean_min_charges	0_0.06	25000	ethane	1.1435206019	0.0041893944	-34.48664	finished	0.00000	-106974.377010
1432	DEYLUQ_clean_min_charges	0_0.06	50000	ethane	1.2899570472	0.0062758642	-35.04007	finished	0.00000	-121217.917456
1433	DEYLUQ_clean_min_charges	0_0.06	66700	ethane	1.3410844405	0.0071361446	-35.38541	finished	0.00000	-126271.792571
1434	DEYLUQ_clean_min_charges	0_0.06	75000	ethane	1.3637061221	0.0065673849	-35.34485	finished	0.00000	-128482.981061
1435	DEYLUQ_clean_min_charges	0_0.06	100000	ethane	1.4084585082	0.0044407085	-35.50562	finished	0.00000	-132992.474939
1436	DEYLUQ_clean_min_charges	0_0.06	250000	ethane	1.5427674488	0.0084994414	-35.64319	finished	0.00000	-147052.390248
1437	DEYLUQ_clean_min_charges	0_0.06	500000	ethane	1.5995459024	0.0081432652	-35.67032	finished	0.00000	-154265.684715
1438	DEYLUQ_clean_min_charges	0_0.06	750000	ethane	1.6180890422	0.0025704957	-35.96772	finished	0.00000	-157726.504037
1439	DEYLUQ_clean_min_charges	0_0.06	1000000	ethane	1.6163478108	0.0031176984	-35.79891	finished	0.00000	-159386.121709
1440	FUNBEW_clean_min_charges	0_0.25	1	ethene	2.60783e-05	3.6212e-06	-23.11705	finished	0.00000	-0.888215
1441	FUNBEW_clean_min_charges	0_0.25	10	ethene	0.0002661419	1.52883e-05	-21.90717	finished	0.00000	-8.585280
1442	FUNBEW_clean_min_charges	0_0.25	100	ethene	0.0026942016	9.83449e-05	-22.11467	finished	0.00000	-87.590252
1443	FUNBEW_clean_min_charges	0_0.25	1000	ethene	0.0264141485	0.0005365612	-21.92693	finished	0.00000	-853.477125
1444	FUNBEW_clean_min_charges	0_0.25	5000	ethene	0.1209016318	0.0010629823	-21.2653	finished	0.00000	-3853.613330
1445	FUNBEW_clean_min_charges	0_0.25	10000	ethene	0.2182160949	0.0015184844	-20.40534	finished	0.00000	-6832.353954
1446	FUNBEW_clean_min_charges	0_0.25	25000	ethene	0.4421847619	0.0043289315	-18.35777	finished	0.00000	-13228.851480
1447	FUNBEW_clean_min_charges	0_0.25	50000	ethene	0.7058665371	0.0070574786	-16.04313	finished	0.00000	-19820.722825
1448	FUNBEW_clean_min_charges	0_0.25	66700	ethene	0.8557916112	0.0046494475	-15.00928	finished	0.00000	-23194.283405
1449	FUNBEW_clean_min_charges	0_0.25	75000	ethene	0.924332974	0.0037074715	-14.70189	finished	0.00000	-24648.549922
1450	FUNBEW_clean_min_charges	0_0.25	100000	ethene	1.1177956457	0.003906735	-13.79324	finished	0.00000	-28561.385408
1451	FUNBEW_clean_min_charges	0_0.25	250000	ethene	2.1501684319	0.00355059	-12.78383	finished	0.00000	-47109.381807
1452	FUNBEW_clean_min_charges	0_0.25	500000	ethene	3.9818407902	0.0046468845	-13.08653	finished	0.00000	-76542.782655
1453	FUNBEW_clean_min_charges	0_0.25	750000	ethene	5.7986038251	0.0127513402	-13.53413	finished	0.00000	-104159.394778
1454	FUNBEW_clean_min_charges	0_0.25	1000000	ethene	7.4095444481	0.0186607771	-13.95387	finished	0.00000	-127810.486648
1455	FUNBEW_clean_min_charges	0_0.25	1	ethane	9.10142e-05	5.967e-06	-27.69968	finished	0.00000	-3.699343
1456	FUNBEW_clean_min_charges	0_0.25	10	ethane	0.0008556089	2.47733e-05	-27.47398	finished	0.00000	-34.492500
1457	FUNBEW_clean_min_charges	0_0.25	100	ethane	0.0086527036	0.0002028786	-27.4197	finished	0.00000	-348.540488
1458	FUNBEW_clean_min_charges	0_0.25	1000	ethane	0.0796118632	0.000590304	-26.99385	finished	0.00000	-3181.995001
1459	FUNBEW_clean_min_charges	0_0.25	5000	ethane	0.2928342783	0.0019611445	-25.20714	finished	0.00000	-11350.361397
1460	FUNBEW_clean_min_charges	0_0.25	10000	ethane	0.4601065125	0.0028835205	-22.8515	finished	0.00000	-17239.432336
1461	FUNBEW_clean_min_charges	0_0.25	25000	ethane	0.7631436596	0.0046677897	-18.52393	finished	0.00000	-26217.149442
1462	FUNBEW_clean_min_charges	0_0.25	50000	ethane	1.1369927549	0.0026540522	-15.96626	finished	0.00000	-35104.618222
1463	FUNBEW_clean_min_charges	0_0.25	66700	ethane	1.3620563968	0.0041865629	-15.45286	finished	0.00000	-39864.768793
1464	FUNBEW_clean_min_charges	0_0.25	75000	ethane	1.4704205102	0.0055183416	-15.2916	finished	0.00000	-42067.328601
1465	FUNBEW_clean_min_charges	0_0.25	100000	ethane	1.8031894317	0.0094064401	-15.17575	finished	0.00000	-48686.450875
1466	FUNBEW_clean_min_charges	0_0.25	250000	ethane	4.3148647237	0.0146226844	-15.9452	finished	0.00000	-94668.998079
1467	FUNBEW_clean_min_charges	0_0.25	500000	ethane	8.8131961117	0.0295708896	-17.15031	finished	0.00000	-168780.511813
1468	FUNBEW_clean_min_charges	0_0.25	750000	ethane	11.9145620672	0.0160482261	-18.56549	finished	0.00000	-214374.643115
1469	FUNBEW_clean_min_charges	0_0.25	1000000	ethane	13.5766427132	0.0279700295	-19.85846	finished	0.00000	-238393.820717
1470	FUNBEW_clean_min_charges	1_0.25	1	ethene	3.28277e-05	5.0926e-06	-21.48895	finished	0.00000	-1.223928
1471	FUNBEW_clean_min_charges	1_0.25	10	ethene	0.0003217553	2.99772e-05	-21.75719	finished	0.00000	-12.111090
1472	FUNBEW_clean_min_charges	1_0.25	100	ethene	0.0031974561	7.37303e-05	-21.61153	finished	0.00000	-119.373101
1473	FUNBEW_clean_min_charges	1_0.25	1000	ethene	0.0312153937	0.0002974345	-21.56678	finished	0.00000	-1165.660794
1474	FUNBEW_clean_min_charges	1_0.25	5000	ethene	0.147686314	0.001018156	-21.20354	finished	0.00000	-5467.711220
1475	FUNBEW_clean_min_charges	1_0.25	10000	ethene	0.2754318903	0.0034561195	-20.74992	finished	0.00000	-10093.679717
1476	FUNBEW_clean_min_charges	1_0.25	25000	ethene	0.5834707975	0.0062720866	-19.39366	finished	0.00000	-20730.569844
1477	FUNBEW_clean_min_charges	1_0.25	50000	ethene	0.9642901078	0.004710203	-17.73376	finished	0.00000	-32789.310307
1478	FUNBEW_clean_min_charges	1_0.25	66700	ethene	1.1654506338	0.004855666	-16.9302	finished	0.00000	-38655.818720
1479	FUNBEW_clean_min_charges	1_0.25	75000	ethene	1.2539819639	0.002900117	-16.61782	finished	0.00000	-41126.979694
1480	FUNBEW_clean_min_charges	1_0.25	100000	ethene	1.5114701911	0.0043056446	-15.84173	finished	0.00000	-48009.786491
1481	FUNBEW_clean_min_charges	1_0.25	250000	ethene	2.9661942874	0.0044161598	-14.58947	finished	0.00000	-82209.824112
1482	FUNBEW_clean_min_charges	1_0.25	500000	ethene	5.3708650708	0.0142124416	-15.24863	finished	0.00000	-132220.535473
1483	FUNBEW_clean_min_charges	1_0.25	750000	ethene	7.4503546036	0.0143240963	-16.33499	finished	0.00000	-173574.922396
1484	FUNBEW_clean_min_charges	1_0.25	1000000	ethene	8.9285114836	0.0079485366	-17.30295	finished	0.00000	-203016.679201
1485	FUNBEW_clean_min_charges	1_0.25	1	ethane	0.0001032324	7.7805e-06	-26.46002	finished	0.00000	-4.739108
1486	FUNBEW_clean_min_charges	1_0.25	10	ethane	0.0009683079	2.17273e-05	-26.48394	finished	0.00000	-44.358169
1487	FUNBEW_clean_min_charges	1_0.25	100	ethane	0.009666709	0.0001419146	-26.45773	finished	0.00000	-442.733186
1488	FUNBEW_clean_min_charges	1_0.25	1000	ethane	0.0910132911	0.0004358273	-26.19189	finished	0.00000	-4147.348283
1489	FUNBEW_clean_min_charges	1_0.25	5000	ethane	0.3696624661	0.0032837324	-25.07493	finished	0.00000	-16506.573376
1490	FUNBEW_clean_min_charges	1_0.25	10000	ethane	0.617956048	0.0009746549	-23.66606	finished	0.00000	-26918.383651
1491	FUNBEW_clean_min_charges	1_0.25	25000	ethane	1.0896808025	0.0049244613	-20.52155	finished	0.00000	-44560.458588
1492	FUNBEW_clean_min_charges	1_0.25	50000	ethane	1.631169817	0.0063473462	-17.98458	finished	0.00000	-61535.035504
1493	FUNBEW_clean_min_charges	1_0.25	66700	ethane	1.9767820838	0.0074008643	-17.40929	finished	0.00000	-71152.666527
1494	FUNBEW_clean_min_charges	1_0.25	75000	ethane	2.1498255595	0.0108339402	-17.31082	finished	0.00000	-75724.427190
1495	FUNBEW_clean_min_charges	1_0.25	100000	ethane	2.6929576203	0.0096229464	-16.99651	finished	0.00000	-89719.272731
1496	FUNBEW_clean_min_charges	1_0.25	250000	ethane	6.6991316626	0.0166983096	-19.12992	finished	0.00000	-182535.023625
1497	FUNBEW_clean_min_charges	1_0.25	500000	ethane	10.632595199	0.0177929207	-22.50934	finished	0.00000	-269336.636377
1498	FUNBEW_clean_min_charges	1_0.25	750000	ethane	11.8836234013	0.0184813477	-23.93638	finished	0.00000	-298531.087229
1499	FUNBEW_clean_min_charges	1_0.25	1000000	ethane	12.4672486214	0.0059824122	-24.77027	finished	0.00000	-313736.487985
1500	FUNBEW_clean_min_charges	1_0.12	1	ethene	3.82638e-05	9.4888e-06	-22.7557	finished	0.00000	-1.546065
1501	FUNBEW_clean_min_charges	1_0.12	10	ethene	0.0003941156	1.85283e-05	-22.67802	finished	0.00000	-15.907877
1502	FUNBEW_clean_min_charges	1_0.12	100	ethene	0.0039696565	6.28971e-05	-22.63116	finished	0.00000	-159.942142
1503	FUNBEW_clean_min_charges	1_0.12	1000	ethene	0.0387797309	0.0007059082	-22.47833	finished	0.00000	-1556.214236
1504	FUNBEW_clean_min_charges	1_0.12	5000	ethene	0.1787769969	0.001447771	-21.96524	finished	0.00000	-7097.457878
1505	FUNBEW_clean_min_charges	1_0.12	10000	ethene	0.3246884216	0.003395585	-21.31359	finished	0.00000	-12711.672542
1506	FUNBEW_clean_min_charges	1_0.12	25000	ethene	0.6684613375	0.0037022512	-19.69897	finished	0.00000	-25203.311632
1507	FUNBEW_clean_min_charges	1_0.12	50000	ethene	1.0726099488	0.0065578981	-17.90569	finished	0.00000	-38442.459475
1508	FUNBEW_clean_min_charges	1_0.12	66700	ethene	1.2863163134	0.0029177681	-17.09324	finished	0.00000	-44871.177441
1509	FUNBEW_clean_min_charges	1_0.12	75000	ethene	1.3860933058	0.0032092523	-16.87104	finished	0.00000	-47773.553419
1510	FUNBEW_clean_min_charges	1_0.12	100000	ethene	1.6825956522	0.0055267441	-16.13464	finished	0.00000	-56037.669072
1511	FUNBEW_clean_min_charges	1_0.12	250000	ethene	3.3584444881	0.0110675913	-15.26244	finished	0.00000	-97170.627691
1512	FUNBEW_clean_min_charges	1_0.12	500000	ethene	6.0020598329	0.0131383209	-16.24345	finished	0.00000	-155836.749378
1513	FUNBEW_clean_min_charges	1_0.12	750000	ethene	8.0237142208	0.0151641385	-17.44348	finished	0.00000	-199457.679009
1514	FUNBEW_clean_min_charges	1_0.12	1000000	ethene	9.2863632763	0.0163924876	-18.31901	finished	0.00000	-227177.562591
1515	FUNBEW_clean_min_charges	1_0.12	1	ethane	0.0001250572	5.7893e-06	-27.7615	finished	0.00000	-6.202421
1516	FUNBEW_clean_min_charges	1_0.12	10	ethane	0.0012659183	3.08249e-05	-27.65805	finished	0.00000	-62.599260
1517	FUNBEW_clean_min_charges	1_0.12	100	ethane	0.0125395034	0.0001734285	-27.53715	finished	0.00000	-617.689142
1518	FUNBEW_clean_min_charges	1_0.12	1000	ethane	0.1161138016	0.0013301694	-27.21243	finished	0.00000	-5684.018836
1519	FUNBEW_clean_min_charges	1_0.12	5000	ethane	0.446508231	0.0022743165	-25.65986	finished	0.00000	-21270.093864
1520	FUNBEW_clean_min_charges	1_0.12	10000	ethane	0.7120724768	0.0034043873	-23.77799	finished	0.00000	-32836.419808
1521	FUNBEW_clean_min_charges	1_0.12	25000	ethane	1.2103163327	0.0036458856	-20.46709	finished	0.00000	-51852.316087
1522	FUNBEW_clean_min_charges	1_0.12	50000	ethane	1.8414221101	0.0024018121	-18.37654	finished	0.00000	-72040.079104
1523	FUNBEW_clean_min_charges	1_0.12	66700	ethane	2.252393262	0.0094350765	-17.91577	finished	0.00000	-83885.474730
1524	FUNBEW_clean_min_charges	1_0.12	75000	ethane	2.4697838358	0.0093939788	-17.88363	finished	0.00000	-89903.196663
1525	FUNBEW_clean_min_charges	1_0.12	100000	ethane	3.1431076914	0.0043141913	-17.8711	finished	0.00000	-108090.043415
1526	FUNBEW_clean_min_charges	1_0.12	250000	ethane	7.6498834769	0.013640199	-20.66661	finished	0.00000	-220108.347273
1527	FUNBEW_clean_min_charges	1_0.12	500000	ethane	10.7007022502	0.0113588835	-23.59605	finished	0.00000	-294243.270486
1528	FUNBEW_clean_min_charges	1_0.12	750000	ethane	11.651675326	0.0079107829	-24.77878	finished	0.00000	-319082.516296
1529	FUNBEW_clean_min_charges	1_0.12	1000000	ethane	12.1124767276	0.0104945825	-25.65294	finished	0.00000	-332892.352349
1530	FUNBEW_clean_min_charges	1_0.06	1	ethene	4.35098e-05	2.8093e-06	-22.11926	finished	0.00000	-1.755174
1531	FUNBEW_clean_min_charges	1_0.06	10	ethene	0.0004287479	2.6517e-05	-22.55738	finished	0.00000	-17.518631
1532	FUNBEW_clean_min_charges	1_0.06	100	ethene	0.0042883673	7.13336e-05	-22.59092	finished	0.00000	-175.179576
1533	FUNBEW_clean_min_charges	1_0.06	1000	ethene	0.0417984602	0.0008365371	-22.43609	finished	0.00000	-1699.594439
1534	FUNBEW_clean_min_charges	1_0.06	5000	ethene	0.1902854989	0.0024047665	-21.89378	finished	0.00000	-7640.583302
1535	FUNBEW_clean_min_charges	1_0.06	10000	ethene	0.3460531487	0.0036335231	-21.21746	finished	0.00000	-13685.310898
1536	FUNBEW_clean_min_charges	1_0.06	25000	ethene	0.7028517545	0.0045129815	-19.54404	finished	0.00000	-26762.827442
1537	FUNBEW_clean_min_charges	1_0.06	50000	ethene	1.1174977975	0.0061612037	-17.71839	finished	0.00000	-40390.216256
1538	FUNBEW_clean_min_charges	1_0.06	66700	ethene	1.3426033839	0.0066584377	-16.86794	finished	0.00000	-47212.342482
1539	FUNBEW_clean_min_charges	1_0.06	75000	ethene	1.4477766171	0.0070153212	-16.56601	finished	0.00000	-50181.252967
1540	FUNBEW_clean_min_charges	1_0.06	100000	ethene	1.7630583142	0.0063669896	-15.93929	finished	0.00000	-58949.681795
1541	FUNBEW_clean_min_charges	1_0.06	250000	ethene	3.5766264494	0.0056581604	-15.43928	finished	0.00000	-103942.583876
1542	FUNBEW_clean_min_charges	1_0.06	500000	ethene	6.4510787804	0.0192434258	-16.70625	finished	0.00000	-169478.038834
1543	FUNBEW_clean_min_charges	1_0.06	750000	ethene	8.4634166223	0.0097436501	-17.90094	finished	0.00000	-214556.069966
1544	FUNBEW_clean_min_charges	1_0.06	1000000	ethene	9.6907050099	0.0124167675	-18.84494	finished	0.00000	-242763.378838
1545	FUNBEW_clean_min_charges	1_0.06	1	ethane	0.0001407893	4.8786e-06	-27.50243	finished	0.00000	-7.028346
1546	FUNBEW_clean_min_charges	1_0.06	10	ethane	0.0014195771	1.90063e-05	-27.50574	finished	0.00000	-70.793798
1547	FUNBEW_clean_min_charges	1_0.06	100	ethane	0.0139501585	0.0001267776	-27.44675	finished	0.00000	-695.185070
1548	FUNBEW_clean_min_charges	1_0.06	1000	ethane	0.1272113122	0.0019415858	-27.11676	finished	0.00000	-6304.207702
1549	FUNBEW_clean_min_charges	1_0.06	5000	ethane	0.4775342656	0.0026010621	-25.4901	finished	0.00000	-23000.389529
1550	FUNBEW_clean_min_charges	1_0.06	10000	ethane	0.7520036995	0.0077172669	-23.57219	finished	0.00000	-35100.823344
1551	FUNBEW_clean_min_charges	1_0.06	25000	ethane	1.2622522375	0.0042201266	-20.03053	finished	0.00000	-54473.541882
1552	FUNBEW_clean_min_charges	1_0.06	50000	ethane	1.9349046013	0.0064904806	-18.14432	finished	0.00000	-75792.995201
1553	FUNBEW_clean_min_charges	1_0.06	66700	ethane	2.3908665355	0.0131061526	-17.91516	finished	0.00000	-88939.656893
1554	FUNBEW_clean_min_charges	1_0.06	75000	ethane	2.6358753846	0.0040518098	-17.92068	finished	0.00000	-95748.668301
1555	FUNBEW_clean_min_charges	1_0.06	100000	ethane	3.4058451579	0.0108250433	-18.18387	finished	0.00000	-116717.074601
1556	FUNBEW_clean_min_charges	1_0.06	250000	ethane	8.2316244925	0.0187789486	-21.38216	finished	0.00000	-240631.742781
1557	FUNBEW_clean_min_charges	1_0.06	500000	ethane	11.0344924907	0.0265105375	-24.22409	finished	0.00000	-311959.759539
1558	FUNBEW_clean_min_charges	1_0.06	750000	ethane	11.9590831429	0.0088616118	-25.5836	finished	0.00000	-337472.655469
1559	FUNBEW_clean_min_charges	1_0.06	1000000	ethane	12.4192635941	0.0		run
1560	FUNBEW_clean_min_charges	0_0.12	1	ethene	2.96553e-05	8.7097e-06	-21.80523	finished	0.00000	-1.070484
1561	FUNBEW_clean_min_charges	0_0.12	10	ethene	0.0002833022	6.3327e-06	-21.4136	finished	0.00000	-10.013332
1562	FUNBEW_clean_min_charges	0_0.12	100	ethene	0.0028678908	7.64838e-05	-21.55523	finished	0.00000	-102.122345
1563	FUNBEW_clean_min_charges	0_0.12	1000	ethene	0.0279549886	0.0002846372	-21.4211	finished	0.00000	-993.143820
1564	FUNBEW_clean_min_charges	0_0.12	5000	ethene	0.13017767	0.0014815181	-20.80161	finished	0.00000	-4554.498860
1565	FUNBEW_clean_min_charges	0_0.12	10000	ethene	0.2405497126	0.0016102053	-20.0281	finished	0.00000	-8262.901259
1566	FUNBEW_clean_min_charges	0_0.12	25000	ethene	0.5069472539	0.0044741279	-18.31209	finished	0.00000	-16631.664799
1567	FUNBEW_clean_min_charges	0_0.12	50000	ethene	0.8548828649	0.0033827579	-16.63069	finished	0.00000	-26493.934986
1568	FUNBEW_clean_min_charges	0_0.12	66700	ethene	1.0542731375	0.0058448021	-16.05963	finished	0.00000	-31676.907395
1569	FUNBEW_clean_min_charges	0_0.12	75000	ethene	1.147897395	0.0063442812	-15.86448	finished	0.00000	-34083.411794
1570	FUNBEW_clean_min_charges	0_0.12	100000	ethene	1.4152663727	0.0027730997	-15.35051	finished	0.00000	-40621.323584
1571	FUNBEW_clean_min_charges	0_0.12	250000	ethene	3.0059924636	0.0021437542	-14.8997	finished	0.00000	-76077.633293
1572	FUNBEW_clean_min_charges	0_0.12	500000	ethene	5.593834387	0.0225217155	-15.6987	finished	0.00000	-128781.360084
1573	FUNBEW_clean_min_charges	0_0.12	750000	ethene	7.5990010652	0.0070145124	-16.19038	finished	0.00000	-167847.791380
1574	FUNBEW_clean_min_charges	0_0.12	1000000	ethene	9.0180893801	0.0114238664	-16.44443	finished	0.00000	-194655.396511
1575	FUNBEW_clean_min_charges	0_0.12	1	ethane	8.5726e-05	1.08931e-05	-27.09621	finished	0.00000	-3.844400
1576	FUNBEW_clean_min_charges	0_0.12	10	ethane	0.0008745549	2.47273e-05	-26.9732	finished	0.00000	-38.953805
1577	FUNBEW_clean_min_charges	0_0.12	100	ethane	0.0086250395	0.0002486267	-26.81012	finished	0.00000	-382.801686
1578	FUNBEW_clean_min_charges	0_0.12	1000	ethane	0.0804519691	0.0007823593	-26.33839	finished	0.00000	-3541.163028
1579	FUNBEW_clean_min_charges	0_0.12	5000	ethane	0.311882576	0.0025274855	-24.27687	finished	0.00000	-13214.856900
1580	FUNBEW_clean_min_charges	0_0.12	10000	ethane	0.512695097	0.0033526353	-22.2891	finished	0.00000	-20878.291276
1581	FUNBEW_clean_min_charges	0_0.12	25000	ethane	0.9450797654	0.0022203583	-19.2109	finished	0.00000	-35174.195295
1582	FUNBEW_clean_min_charges	0_0.12	50000	ethane	1.516767556	0.0025369496	-17.80975	finished	0.00000	-51453.794530
1583	FUNBEW_clean_min_charges	0_0.12	66700	ethane	1.9003831769	0.0061347931	-17.58244	finished	0.00000	-61563.354565
1584	FUNBEW_clean_min_charges	0_0.12	75000	ethane	2.0988963739	0.00672547	-17.61247	finished	0.00000	-66676.775800
1585	FUNBEW_clean_min_charges	0_0.12	100000	ethane	2.7430244444	0.0132081372	-17.69849	finished	0.00000	-82746.246590
1586	FUNBEW_clean_min_charges	0_0.12	250000	ethane	6.8924712831	0.0202157214	-19.62661	finished	0.00000	-179071.708783
1587	FUNBEW_clean_min_charges	0_0.12	500000	ethane	10.5612551106	0.0169842227	-20.03435	finished	0.00000	-254978.863101
1588	FUNBEW_clean_min_charges	0_0.12	750000	ethane	12.307999457	0.0236682045	-21.41225	finished	0.00000	-287813.326631
1589	FUNBEW_clean_min_charges	0_0.12	1000000	ethane	13.1532994806	0.0087165919	-22.78222	finished	0.00000	-304709.802510
1590	FUNBEW_clean_min_charges	0	1	ethene	4.51013e-05	5.014e-06	-22.4763	finished	0.00000	-1.851138
1591	FUNBEW_clean_min_charges	0	10	ethene	0.000451889	1.27893e-05	-22.43303	finished	0.00000	-18.566968
1592	FUNBEW_clean_min_charges	0	100	ethene	0.0044140655	4.08828e-05	-22.35045	finished	0.00000	-180.975749
1593	FUNBEW_clean_min_charges	0	1000	ethene	0.0435842385	0.0004151617	-22.29077	finished	0.00000	-1786.156266
1594	FUNBEW_clean_min_charges	0	5000	ethene	0.1987665291	0.0015348427	-21.71435	finished	0.00000	-8042.322262
1595	FUNBEW_clean_min_charges	0	10000	ethene	0.3607310126	0.0031114486	-21.09312	finished	0.00000	-14386.073431
1596	FUNBEW_clean_min_charges	0	25000	ethene	0.7257267493	0.0034040232	-19.34891	finished	0.00000	-27818.827579
1597	FUNBEW_clean_min_charges	0	50000	ethene	1.1558768539	0.0072303473	-17.43206	finished	0.00000	-42007.706319
1598	FUNBEW_clean_min_charges	0	66700	ethene	1.3880635732	0.0028263474	-16.76998	finished	0.00000	-49074.070183
1599	FUNBEW_clean_min_charges	0	75000	ethene	1.4986443703	0.003312721	-16.5561	finished	0.00000	-52270.502573
1600	FUNBEW_clean_min_charges	0	100000	ethene	1.8336556058	0.0071438883	-16.00917	finished	0.00000	-61629.295658
1601	FUNBEW_clean_min_charges	0	250000	ethene	3.7734169819	0.0111167434	-15.64031	finished	0.00000	-110529.878428
1602	FUNBEW_clean_min_charges	0	500000	ethene	6.805630823	0.0177936723	-17.10408	finished	0.00000	-181248.716447
1603	FUNBEW_clean_min_charges	0	750000	ethene	8.8560424111	0.0161223157	-18.45334	finished	0.00000	-228676.916583
1604	FUNBEW_clean_min_charges	0	1000000	ethene	10.0319582449	0.017990389	-19.42377	finished	0.00000	-256907.049528
1605	FUNBEW_clean_min_charges	0	1	ethane	0.0001498011	1.63371e-05	-27.44013	finished	0.00000	-7.551931
1606	FUNBEW_clean_min_charges	0	10	ethane	0.0015025137	2.35794e-05	-27.44969	finished	0.00000	-75.937349
1607	FUNBEW_clean_min_charges	0	100	ethane	0.0147984775	0.0002568134	-27.34356	finished	0.00000	-744.979364
1608	FUNBEW_clean_min_charges	0	1000	ethane	0.1348989066	0.0011445861	-26.96006	finished	0.00000	-6747.361450
1609	FUNBEW_clean_min_charges	0	5000	ethane	0.499534289	0.0042163597	-25.29673	finished	0.00000	-24262.251468
1610	FUNBEW_clean_min_charges	0	10000	ethane	0.778254231	0.0066695461	-23.19214	finished	0.00000	-36543.295897
1611	FUNBEW_clean_min_charges	0	25000	ethane	1.3018927784	0.0038968303	-19.82712	finished	0.00000	-56436.751614
1612	FUNBEW_clean_min_charges	0	50000	ethane	2.0248548606	0.004809074	-18.17963	finished	0.00000	-79503.377640
1613	FUNBEW_clean_min_charges	0	66700	ethane	2.5272127608	0.0099733714	-18.015	finished	0.00000	-94176.776411
1614	FUNBEW_clean_min_charges	0	75000	ethane	2.7798284769	0.0047635585	-18.05434	finished	0.00000	-101355.185264
1615	FUNBEW_clean_min_charges	0	100000	ethane	3.6351853189	0.0174927651	-18.34003	finished	0.00000	-125046.843900
1616	FUNBEW_clean_min_charges	0	250000	ethane	8.7553214154	0.0221905192	-22.25123	finished	0.00000	-259764.520460
1617	FUNBEW_clean_min_charges	0	500000	ethane	11.3416444649	0.0125185152	-25.24415	finished	0.00000	-329052.559996
1618	FUNBEW_clean_min_charges	0	750000	ethane	12.1831354538	0.0176739495	-26.37238	finished	0.00000	-353928.976102
1619	FUNBEW_clean_min_charges	0	1000000	ethane	12.5817032662	0.0065270291	-26.82546	finished	0.00000	-367447.620422
1620	FUNBEW_clean_min_charges	0_0.06	1	ethene	3.6207e-05	6.6913e-06	-21.94243	finished	0.00000	-1.374935
1621	FUNBEW_clean_min_charges	0_0.06	10	ethene	0.00036972	2.77911e-05	-22.00418	finished	0.00000	-14.142780
1622	FUNBEW_clean_min_charges	0_0.06	100	ethene	0.003724897	7.04815e-05	-22.00664	finished	0.00000	-142.881072
1623	FUNBEW_clean_min_charges	0_0.06	1000	ethene	0.0364101116	0.0002336238	-21.8988	finished	0.00000	-1394.276821
1624	FUNBEW_clean_min_charges	0_0.06	5000	ethene	0.1665997634	0.0015933906	-21.3428	finished	0.00000	-6290.907633
1625	FUNBEW_clean_min_charges	0_0.06	10000	ethene	0.3018857417	0.00177778	-20.54883	finished	0.00000	-11204.674144
1626	FUNBEW_clean_min_charges	0_0.06	25000	ethene	0.617482909	0.0019233229	-18.76189	finished	0.00000	-21981.730088
1627	FUNBEW_clean_min_charges	0_0.06	50000	ethene	1.0047636176	0.0049982742	-16.93093	finished	0.00000	-33785.765361
1628	FUNBEW_clean_min_charges	0_0.06	66700	ethene	1.2127829859	0.0057385853	-16.22558	finished	0.00000	-39575.319665
1629	FUNBEW_clean_min_charges	0_0.06	75000	ethene	1.3122431105	0.0072304962	-15.98656	finished	0.00000	-42265.020984
1630	FUNBEW_clean_min_charges	0_0.06	100000	ethene	1.5964366383	0.0072526433	-15.55158	finished	0.00000	-49695.465486
1631	FUNBEW_clean_min_charges	0_0.06	250000	ethene	3.3321808957	0.0083811271	-15.05865	finished	0.00000	-90471.239186
1632	FUNBEW_clean_min_charges	0_0.06	500000	ethene	6.1160883477	0.014528004	-16.07093	finished	0.00000	-150652.716311
1633	FUNBEW_clean_min_charges	0_0.06	750000	ethene	8.2171018165	0.0062989428	-17.03107	finished	0.00000	-194618.512063
1634	FUNBEW_clean_min_charges	0_0.06	1000000	ethene	9.5775572601	0.0125580033	-17.69653	finished	0.00000	-223163.927726
1635	FUNBEW_clean_min_charges	0_0.06	1	ethane	0.0001257615	1.38042e-05	-27.16057	finished	0.00000	-5.988972
1636	FUNBEW_clean_min_charges	0_0.06	10	ethane	0.0012187073	1.78899e-05	-27.20924	finished	0.00000	-57.967251
1637	FUNBEW_clean_min_charges	0_0.06	100	ethane	0.0119788155	7.56295e-05	-27.13006	finished	0.00000	-567.582414
1638	FUNBEW_clean_min_charges	0_0.06	1000	ethane	0.10964208	0.0015005262	-26.7072	finished	0.00000	-5158.770492
1639	FUNBEW_clean_min_charges	0_0.06	5000	ethane	0.4087217826	0.0043072755	-24.78338	finished	0.00000	-18577.566753
1640	FUNBEW_clean_min_charges	0_0.06	10000	ethane	0.6474745234	0.0051421919	-22.72568	finished	0.00000	-28380.500322
1641	FUNBEW_clean_min_charges	0_0.06	25000	ethane	1.1205200988	0.002402548	-19.24243	finished	0.00000	-45043.356286
1642	FUNBEW_clean_min_charges	0_0.06	50000	ethane	1.7291551404	0.0060793178	-17.78532	finished	0.00000	-63187.595496
1643	FUNBEW_clean_min_charges	0_0.06	66700	ethane	2.1545832602	0.008039431	-17.5575	finished	0.00000	-74932.743002
1644	FUNBEW_clean_min_charges	0_0.06	75000	ethane	2.3794288594	0.0103780058	-17.48563	finished	0.00000	-80985.245088
1645	FUNBEW_clean_min_charges	0_0.06	100000	ethane	3.0881968286	0.0082213115	-17.67969	finished	0.00000	-99425.289369
1646	FUNBEW_clean_min_charges	0_0.06	250000	ethane	7.7303748273	0.0194242486	-20.34735	finished	0.00000	-212542.992151
1647	FUNBEW_clean_min_charges	0_0.06	500000	ethane	11.1074203511	0.0224166032	-22.47189	finished	0.00000	-290543.672170
1648	FUNBEW_clean_min_charges	0_0.06	750000	ethane	12.3211184565	0.0199110489	-23.67256	finished	0.00000	-318936.035420
1649	FUNBEW_clean_min_charges	0_0.06	1000000	ethane	12.9376790809	0.0		run
1650	HIFTOG_clean_min_charges	0_0.02	1	ethene	4.50538e-05	6.0991e-06	-23.55541	finished	0.00000	-2.954313
1651	HIFTOG_clean_min_charges	0_0.02	10	ethene	0.000440314	2.19883e-05	-23.60183	finished	0.00000	-29.058112
1652	HIFTOG_clean_min_charges	0_0.02	100	ethene	0.0045027673	7.37501e-05	-23.48296	finished	0.00000	-295.754681
1653	HIFTOG_clean_min_charges	0_0.02	1000	ethene	0.0444129693	0.0001321058	-23.48737	finished	0.00000	-2915.308888
1654	HIFTOG_clean_min_charges	0_0.02	5000	ethene	0.2203810182	0.0013779894	-23.49278	finished	0.00000	-14428.303317
1655	HIFTOG_clean_min_charges	0_0.02	10000	ethene	0.4305346487	0.0024770694	-23.45698	finished	0.00000	-28078.833261
1656	HIFTOG_clean_min_charges	0_0.02	25000	ethene	0.972228487	0.000663083	-23.57274	finished	0.00000	-62770.763618
1657	HIFTOG_clean_min_charges	0_0.02	50000	ethene	1.7252109481	0.0042665248	-23.79933	finished	0.00000	-110136.703712
1658	HIFTOG_clean_min_charges	0_0.02	66700	ethene	2.1082443649	0.0083320605	-24.00191	finished	0.00000	-133819.293834
1659	HIFTOG_clean_min_charges	0_0.02	75000	ethene	2.2721406524	0.0070975471	-24.08586	finished	0.00000	-143922.244655
1660	HIFTOG_clean_min_charges	0_0.02	100000	ethene	2.6854385777	0.0058748106	-24.31103	finished	0.00000	-169182.562500
1661	HIFTOG_clean_min_charges	0_0.02	250000	ethene	4.030336429	0.0084765573	-25.34826	finished	0.00000	-250024.056474
1662	HIFTOG_clean_min_charges	0_0.02	500000	ethene	4.9436450555	0.0106405745	-26.32589	finished	0.00000	-305315.939410
1663	HIFTOG_clean_min_charges	0_0.02	750000	ethene	5.3510010949	0.0121406345	-26.72956	finished	0.00000	-331441.281917
1664	HIFTOG_clean_min_charges	0_0.02	1000000	ethene	5.5728956853	0.009767518	-26.90206	finished	0.00000	-346970.956466
1665	HIFTOG_clean_min_charges	0_0.02	1	ethane	0.0001223511	1.0005e-05	-27.18927	finished	0.00000	-9.342143
1666	HIFTOG_clean_min_charges	0_0.02	10	ethane	0.0012320993	1.38862e-05	-27.03884	finished	0.00000	-93.640275
1667	HIFTOG_clean_min_charges	0_0.02	100	ethane	0.0122841854	0.0002122095	-27.03864	finished	0.00000	-932.353585
1668	HIFTOG_clean_min_charges	0_0.02	1000	ethane	0.1229862094	0.0008001729	-27.06223	finished	0.00000	-9324.235558
1669	HIFTOG_clean_min_charges	0_0.02	5000	ethane	0.6046606698	0.0021633774	-27.21125	finished	0.00000	-45464.652886
1670	HIFTOG_clean_min_charges	0_0.02	10000	ethane	1.1302339188	0.0072116904	-27.54572	finished	0.00000	-84314.968456
1671	HIFTOG_clean_min_charges	0_0.02	25000	ethane	2.2489019219	0.0044013872	-28.23798	finished	0.00000	-165434.061305
1672	HIFTOG_clean_min_charges	0_0.02	50000	ethane	3.0950025971	0.0094584405	-28.67942	finished	0.00000	-224910.229342
1673	HIFTOG_clean_min_charges	0_0.02	66700	ethane	3.420987728	0.0013588981	-28.68858	finished	0.00000	-247136.136908
1674	HIFTOG_clean_min_charges	0_0.02	75000	ethane	3.5448256093	0.0055031862	-28.75464	finished	0.00000	-255397.522884
1675	HIFTOG_clean_min_charges	0_0.02	100000	ethane	3.8494630742	0.0127206142	-28.89459	finished	0.00000	-275605.433037
1676	HIFTOG_clean_min_charges	0_0.02	250000	ethane	4.7570866864	0.0060509771	-29.83398	finished	0.00000	-334905.424250
1677	HIFTOG_clean_min_charges	0_0.02	500000	ethane	5.2678302772	0.0105250345	-30.42839	finished	0.00000	-369795.500900
1678	HIFTOG_clean_min_charges	0_0.02	750000	ethane	5.4931037311	0.0138205016	-30.69171	finished	0.00000	-387100.845640
1679	HIFTOG_clean_min_charges	0_0.02	1000000	ethane	5.609977515	0.0062472759	-30.83298	finished	0.00000	-397784.824042
1680	HIFTOG_clean_min_charges	0_0.01	1	ethene	4.84647e-05	2.7378e-06	-23.72652	finished	0.00000	-3.243515
1681	HIFTOG_clean_min_charges	0_0.01	10	ethene	0.0004705509	1.50576e-05	-23.59802	finished	0.00000	-31.235158
1682	HIFTOG_clean_min_charges	0_0.01	100	ethene	0.0047212352	6.10416e-05	-23.61349	finished	0.00000	-313.016621
1683	HIFTOG_clean_min_charges	0_0.01	1000	ethene	0.0468341025	0.0001158086	-23.59442	finished	0.00000	-3100.041776
1684	HIFTOG_clean_min_charges	0_0.01	5000	ethene	0.2299435633	0.0010405432	-23.55705	finished	0.00000	-15155.806882
1685	HIFTOG_clean_min_charges	0_0.01	10000	ethene	0.4527445647	0.0014755406	-23.56916	finished	0.00000	-29743.608991
1686	HIFTOG_clean_min_charges	0_0.01	25000	ethene	1.0200559348	0.0031476845	-23.63812	finished	0.00000	-66310.571463
1687	HIFTOG_clean_min_charges	0_0.01	50000	ethene	1.8030074783	0.0034657476	-23.88461	finished	0.00000	-115790.522882
1688	HIFTOG_clean_min_charges	0_0.01	66700	ethene	2.1982339521	0.0027832324	-24.06843	finished	0.00000	-140373.876419
1689	HIFTOG_clean_min_charges	0_0.01	75000	ethene	2.3689848258	0.0092456577	-24.16232	finished	0.00000	-150946.157015
1690	HIFTOG_clean_min_charges	0_0.01	100000	ethene	2.7932768502	0.0092623944	-24.35605	finished	0.00000	-176948.325452
1691	HIFTOG_clean_min_charges	0_0.01	250000	ethene	4.184204212	0.0048804881	-25.58102	finished	0.00000	-261138.476736
1692	HIFTOG_clean_min_charges	0_0.01	500000	ethene	5.0975363573	0.0151407436	-26.81032	finished	0.00000	-317158.444805
1693	HIFTOG_clean_min_charges	0_0.01	750000	ethene	5.4979468141	0.0070500491	-27.27058	finished	0.00000	-343387.932056
1694	HIFTOG_clean_min_charges	0_0.01	1000000	ethene	5.7008951324	0.0063562584	-27.41866	finished	0.00000	-358154.838919
1695	HIFTOG_clean_min_charges	0_0.01	1	ethane	0.0001252203	1.29119e-05	-27.03184	finished	0.00000	-9.556781
1696	HIFTOG_clean_min_charges	0_0.01	10	ethane	0.0013019068	2.64488e-05	-27.18239	finished	0.00000	-99.894514
1697	HIFTOG_clean_min_charges	0_0.01	100	ethane	0.0130384606	0.00014837	-27.19081	finished	0.00000	-999.655133
1698	HIFTOG_clean_min_charges	0_0.01	1000	ethane	0.1304393487	0.0006050305	-27.16935	finished	0.00000	-9969.408196
1699	HIFTOG_clean_min_charges	0_0.01	5000	ethane	0.6409196572	0.0036250957	-27.33792	finished	0.00000	-48559.586466
1700	HIFTOG_clean_min_charges	0_0.01	10000	ethane	1.1910891074	0.0048066243	-27.61685	finished	0.00000	-89498.602896
1701	HIFTOG_clean_min_charges	0_0.01	25000	ethane	2.3502706305	0.0104608368	-28.35461	finished	0.00000	-173941.437033
1702	HIFTOG_clean_min_charges	0_0.01	50000	ethane	3.2091544251	0.0042291587	-28.82239	finished	0.00000	-234417.361481
1703	HIFTOG_clean_min_charges	0_0.01	66700	ethane	3.5371026729	0.0057036993	-28.96012	finished	0.00000	-256712.733149
1704	HIFTOG_clean_min_charges	0_0.01	75000	ethane	3.6696348096	0.0078487015	-28.87927	finished	0.00000	-265629.214264
1705	HIFTOG_clean_min_charges	0_0.01	100000	ethane	3.9836033077	0.0056144142	-29.23342	finished	0.00000	-286607.039060
1706	HIFTOG_clean_min_charges	0_0.01	250000	ethane	4.8806433999	0.0139432155	-30.29469	finished	0.00000	-345968.137768
1707	HIFTOG_clean_min_charges	0_0.01	500000	ethane	5.3887823415	0.0097990329	-30.91744	finished	0.00000	-381346.213765
1708	HIFTOG_clean_min_charges	0_0.01	750000	ethane	5.6058182226	0.0151260257	-31.0615	finished	0.00000	-398494.401022
1709	HIFTOG_clean_min_charges	0_0.01	1000000	ethane	5.7104341753	0.0097694268	-30.85828	finished	0.00000	-408515.541120
1710	HIFTOG_clean_min_charges	0_0.04	1	ethene	3.85601e-05	3.9302e-06	-22.68516	finished	0.00000	-2.426680
1711	HIFTOG_clean_min_charges	0_0.04	10	ethene	0.000384777	1.03983e-05	-22.68175	finished	0.00000	-24.202717
1712	HIFTOG_clean_min_charges	0_0.04	100	ethene	0.0038921167	6.38916e-05	-22.69341	finished	0.00000	-244.866180
1713	HIFTOG_clean_min_charges	0_0.04	1000	ethene	0.0387734426	0.0001660427	-22.66754	finished	0.00000	-2434.619150
1714	HIFTOG_clean_min_charges	0_0.04	5000	ethene	0.1935983397	0.0012367675	-22.7104	finished	0.00000	-12130.756158
1715	HIFTOG_clean_min_charges	0_0.04	10000	ethene	0.3814156228	0.0021755201	-22.79716	finished	0.00000	-23855.038870
1716	HIFTOG_clean_min_charges	0_0.04	25000	ethene	0.8849605056	0.0049432442	-23.03215	finished	0.00000	-55003.799142
1717	HIFTOG_clean_min_charges	0_0.04	50000	ethene	1.6085707694	0.005457072	-23.43649	finished	0.00000	-99254.806827
1718	HIFTOG_clean_min_charges	0_0.04	66700	ethene	2.001123465	0.0068266626	-23.67069	finished	0.00000	-123035.407679
1719	HIFTOG_clean_min_charges	0_0.04	75000	ethene	2.1720184211	0.0052720346	-23.76977	finished	0.00000	-133351.976982
1720	HIFTOG_clean_min_charges	0_0.04	100000	ethene	2.6008715019	0.0045496733	-24.05502	finished	0.00000	-159110.154739
1721	HIFTOG_clean_min_charges	0_0.04	250000	ethene	4.0343456423	0.0072110228	-25.13003	finished	0.00000	-244027.091726
1722	HIFTOG_clean_min_charges	0_0.04	500000	ethene	4.9779878714	0.0061951534	-26.05055	finished	0.00000	-300148.433251
1723	HIFTOG_clean_min_charges	0_0.04	750000	ethene	5.4065481162	0.0071788609	-26.4893	finished	0.00000	-327079.611060
1724	HIFTOG_clean_min_charges	0_0.04	1000000	ethene	5.6259056319	0.0093389256	-26.70563	finished	0.00000	-342271.895439
1725	HIFTOG_clean_min_charges	0_0.04	1	ethane	0.0001070595	1.44875e-05	-26.06241	finished	0.00000	-7.760130
1726	HIFTOG_clean_min_charges	0_0.04	10	ethane	0.0010450422	1.6572e-05	-25.98873	finished	0.00000	-75.574037
1727	HIFTOG_clean_min_charges	0_0.04	100	ethane	0.0104965829	3.27328e-05	-26.02634	finished	0.00000	-760.021045
1728	HIFTOG_clean_min_charges	0_0.04	1000	ethane	0.105217309	0.0004917257	-26.10418	finished	0.00000	-7608.639448
1729	HIFTOG_clean_min_charges	0_0.04	5000	ethane	0.5280754365	0.0034242463	-26.39888	finished	0.00000	-37997.209105
1730	HIFTOG_clean_min_charges	0_0.04	10000	ethane	1.0017920616	0.00682079	-26.82053	finished	0.00000	-71743.856273
1731	HIFTOG_clean_min_charges	0_0.04	25000	ethane	2.1038494102	0.0058624567	-27.84009	finished	0.00000	-149488.295963
1732	HIFTOG_clean_min_charges	0_0.04	50000	ethane	3.0331254795	0.0098011741	-28.55467	finished	0.00000	-213838.585839
1733	HIFTOG_clean_min_charges	0_0.04	66700	ethane	3.3976719914	0.0092665245	-28.73367	finished	0.00000	-238498.213424
1734	HIFTOG_clean_min_charges	0_0.04	75000	ethane	3.5401232413	0.00681775	-28.75455	finished	0.00000	-248061.315009
1735	HIFTOG_clean_min_charges	0_0.04	100000	ethane	3.8848932123	0.0120261128	-28.86659	finished	0.00000	-270696.291052
1736	HIFTOG_clean_min_charges	0_0.04	250000	ethane	4.8514078345	0.0146558101	-29.73849	finished	0.00000	-333323.244860
1737	HIFTOG_clean_min_charges	0_0.04	500000	ethane	5.3941549095	0.012966756	-30.19332	finished	0.00000	-369886.964384
1738	HIFTOG_clean_min_charges	0_0.04	750000	ethane	5.6098962277	0.0163738236	-30.68575	finished	0.00000	-386289.438071
1739	HIFTOG_clean_min_charges	0_0.04	1000000	ethane	5.7129747185	0.007699642	-30.99958	finished	0.00000	-396128.202742
1740	HIFTOG_clean_min_charges	0_0.08	1	ethene	3.12138e-05	3.4864e-06	-21.60805	finished	0.00000	-1.836579
1741	HIFTOG_clean_min_charges	0_0.08	10	ethene	0.0003160737	1.99423e-05	-21.64929	finished	0.00000	-18.673545
1742	HIFTOG_clean_min_charges	0_0.08	100	ethene	0.0031878648	3.58338e-05	-21.74683	finished	0.00000	-188.944338
1743	HIFTOG_clean_min_charges	0_0.08	1000	ethene	0.0317915598	6.67937e-05	-21.80168	finished	0.00000	-1885.588954
1744	HIFTOG_clean_min_charges	0_0.08	5000	ethene	0.1586913891	0.0007088912	-21.85413	finished	0.00000	-9396.344017
1745	HIFTOG_clean_min_charges	0_0.08	10000	ethene	0.3143616028	0.001569155	-21.9399	finished	0.00000	-18575.380599
1746	HIFTOG_clean_min_charges	0_0.08	25000	ethene	0.7503545516	0.0041958039	-22.21157	finished	0.00000	-44152.606806
1747	HIFTOG_clean_min_charges	0_0.08	50000	ethene	1.3787723407	0.0033633071	-22.65697	finished	0.00000	-80773.236882
1748	HIFTOG_clean_min_charges	0_0.08	66700	ethene	1.7472125011	0.0071795905	-22.96017	finished	0.00000	-102178.826394
1749	HIFTOG_clean_min_charges	0_0.08	75000	ethene	1.9030157088	0.0058912705	-23.03947	finished	0.00000	-111107.058288
1750	HIFTOG_clean_min_charges	0_0.08	100000	ethene	2.3312600291	0.0067710718	-23.3532	finished	0.00000	-135888.950140
1751	HIFTOG_clean_min_charges	0_0.08	250000	ethene	3.7857777854	0.0057791958	-24.40607	finished	0.00000	-219208.786121
1752	HIFTOG_clean_min_charges	0_0.08	500000	ethene	4.7638580875	0.0101058342	-25.04278	finished	0.00000	-275068.110065
1753	HIFTOG_clean_min_charges	0_0.08	750000	ethene	5.2032028193	0.0053434601	-25.45592	finished	0.00000	-301319.911487
1754	HIFTOG_clean_min_charges	0_0.08	1000000	ethene	5.4402724929	0.0089298314	-25.7213	finished	0.00000	-316619.626378
1755	HIFTOG_clean_min_charges	0_0.08	1	ethane	8.51347e-05	6.6395e-06	-24.96481	finished	0.00000	-5.790482
1756	HIFTOG_clean_min_charges	0_0.08	10	ethane	0.0008515982	2.21102e-05	-25.02753	finished	0.00000	-58.267017
1757	HIFTOG_clean_min_charges	0_0.08	100	ethane	0.0084623124	4.74028e-05	-24.99433	finished	0.00000	-578.772047
1758	HIFTOG_clean_min_charges	0_0.08	1000	ethane	0.0846032668	0.0006052192	-25.08679	finished	0.00000	-5780.095348
1759	HIFTOG_clean_min_charges	0_0.08	5000	ethane	0.4268779076	0.0020439706	-25.39868	finished	0.00000	-29038.666140
1760	HIFTOG_clean_min_charges	0_0.08	10000	ethane	0.8193728812	0.0052640625	-25.80044	finished	0.00000	-55506.156464
1761	HIFTOG_clean_min_charges	0_0.08	25000	ethane	1.8092455641	0.0059063241	-26.96743	finished	0.00000	-121956.635547
1762	HIFTOG_clean_min_charges	0_0.08	50000	ethane	2.7610399793	0.0083537704	-27.81613	finished	0.00000	-185328.737828
1763	HIFTOG_clean_min_charges	0_0.08	66700	ethane	3.1567669096	0.0064214917	-28.08928	finished	0.00000	-211372.554510
1764	HIFTOG_clean_min_charges	0_0.08	75000	ethane	3.3269422539	0.0038042531	-28.20886	finished	0.00000	-222561.475790
1765	HIFTOG_clean_min_charges	0_0.08	100000	ethane	3.7132619278	0.0069209593	-28.32288	finished	0.00000	-247573.293013
1766	HIFTOG_clean_min_charges	0_0.08	250000	ethane	4.7937785893	0.0106269404	-29.30812	finished	0.00000	-316235.220396
1767	HIFTOG_clean_min_charges	0_0.08	500000	ethane	5.352520807	0.0106094181	-29.69169	finished	0.00000	-352763.325693
1768	HIFTOG_clean_min_charges	0_0.08	750000	ethane	5.5734871417	0.0131599534	-29.94852	finished	0.00000	-368958.520366
1769	HIFTOG_clean_min_charges	0_0.08	1000000	ethane	5.6856942642	0.0113983663	-29.93363	finished	0.00000	-378804.658503
1770	HIFTOG_clean_min_charges	0	1	ethene	5.22561e-05	3.7265e-06	-23.59595	finished	0.00000	-3.485706
1771	HIFTOG_clean_min_charges	0	10	ethene	0.0004755635	1.89311e-05	-23.57569	finished	0.00000	-31.627901
1772	HIFTOG_clean_min_charges	0	100	ethene	0.0048041751	6.9432e-05	-23.64527	finished	0.00000	-320.084728
1773	HIFTOG_clean_min_charges	0	1000	ethene	0.0478418976	0.0004321784	-23.59567	finished	0.00000	-3180.073532
1774	HIFTOG_clean_min_charges	0	5000	ethene	0.2355446314	0.0014616721	-23.59676	finished	0.00000	-15608.075624
1775	HIFTOG_clean_min_charges	0	10000	ethene	0.4614469539	0.0029651658	-23.63044	finished	0.00000	-30463.750777
1776	HIFTOG_clean_min_charges	0	25000	ethene	1.0444407493	0.0061937023	-23.67164	finished	0.00000	-68250.735256
1777	HIFTOG_clean_min_charges	0	50000	ethene	1.8440226279	0.0049231875	-24.00091	finished	0.00000	-119050.217867
1778	HIFTOG_clean_min_charges	0	66700	ethene	2.2444301603	0.0046352843	-24.14096	finished	0.00000	-144149.864904
1779	HIFTOG_clean_min_charges	0	75000	ethene	2.4181017984	0.0086040818	-24.28574	finished	0.00000	-154931.544592
1780	HIFTOG_clean_min_charges	0	100000	ethene	2.8485675302	0.0046296221	-24.5458	finished	0.00000	-181539.781907
1781	HIFTOG_clean_min_charges	0	250000	ethene	4.2468303656	0.0088730536	-25.90938	finished	0.00000	-266954.280644
1782	HIFTOG_clean_min_charges	0	500000	ethene	5.1521419154	0.0146464379	-26.94087	finished	0.00000	-323177.243786
1783	HIFTOG_clean_min_charges	0	750000	ethene	5.5353002048	0.0121041764	-27.31021	finished	0.00000	-348650.025900
1784	HIFTOG_clean_min_charges	0	1000000	ethene	5.7279522255	0.0082517883	-27.52959	finished	0.00000	-362982.210957
1785	HIFTOG_clean_min_charges	0	1	ethane	0.0001338327	1.33754e-05	-27.2431	finished	0.00000	-10.359374
1786	HIFTOG_clean_min_charges	0	10	ethane	0.0013358106	2.22935e-05	-27.26641	finished	0.00000	-103.046484
1787	HIFTOG_clean_min_charges	0	100	ethane	0.0133449566	7.63165e-05	-27.20394	finished	0.00000	-1027.114694
1788	HIFTOG_clean_min_charges	0	1000	ethane	0.1337317022	0.0005256659	-27.20887	finished	0.00000	-10275.180434
1789	HIFTOG_clean_min_charges	0	5000	ethane	0.6538446777	0.0034792448	-27.39225	finished	0.00000	-49791.581056
1790	HIFTOG_clean_min_charges	0	10000	ethane	1.2252916694	0.0070804474	-27.75244	finished	0.00000	-92540.022852
1791	HIFTOG_clean_min_charges	0	25000	ethane	2.3989515689	0.0047699008	-28.5137	finished	0.00000	-178520.066161
1792	HIFTOG_clean_min_charges	0	50000	ethane	3.2603395856	0.0066772024	-29.0208	finished	0.00000	-239600.685225
1793	HIFTOG_clean_min_charges	0	66700	ethane	3.5928797881	0.0069853028	-29.1464	finished	0.00000	-262424.748166
1794	HIFTOG_clean_min_charges	0	75000	ethane	3.7195081888	0.0053750438	-29.1924	finished	0.00000	-271036.806287
1795	HIFTOG_clean_min_charges	0	100000	ethane	4.0272345288	0.0065653259	-29.45113	finished	0.00000	-291722.948880
1796	HIFTOG_clean_min_charges	0	250000	ethane	4.93001704	0.0153879604	-30.43821	finished	0.00000	-352051.958137
1797	HIFTOG_clean_min_charges	0	500000	ethane	5.4141564928	0.0155402596	-30.94803	finished	0.00000	-386428.769032
1798	HIFTOG_clean_min_charges	0	750000	ethane	5.6288658238	0.0100476877	-31.54012	finished	0.00000	-403675.022577
1799	HIFTOG_clean_min_charges	0	1000000	ethane	5.7353719389	0.0067544945	-31.11083	finished	0.00000	-413901.787847
1800	KAYBIX_clean_min_charges	0_0.02	1	ethene	0.0003917604	7.3534e-06	-25.65452	finished	0.00000	-33.781662
1801	KAYBIX_clean_min_charges	0_0.02	10	ethene	0.0039410732	4.30791e-05	-25.6452	finished	0.00000	-339.375366
1802	KAYBIX_clean_min_charges	0_0.02	100	ethene	0.0389380724	0.0001399044	-25.68913	finished	0.00000	-3353.877965
1803	KAYBIX_clean_min_charges	0_0.02	1000	ethene	0.363832616	0.001385174	-25.9664	finished	0.00000	-31345.253404
1804	KAYBIX_clean_min_charges	0_0.02	5000	ethene	1.3098156986	0.005052978	-26.70273	finished	0.00000	-112850.405363
1805	KAYBIX_clean_min_charges	0_0.02	10000	ethene	1.9334711213	0.003174756	-27.28214	finished	0.00000	-166630.938507
1806	KAYBIX_clean_min_charges	0_0.02	25000	ethene	2.6944513687	0.0040071775	-28.22694	finished	0.00000	-232553.550320
1807	KAYBIX_clean_min_charges	0_0.02	50000	ethene	3.1713477812	0.0047208362	-28.97863	finished	0.00000	-274430.044633
1808	KAYBIX_clean_min_charges	0_0.02	66700	ethene	3.3530730079	0.005050107	-29.28603	finished	0.00000	-290594.873029
1809	KAYBIX_clean_min_charges	0_0.02	75000	ethene	3.423125443	0.0033390433	-29.378	finished	0.00000	-296867.943313
1810	KAYBIX_clean_min_charges	0_0.02	100000	ethene	3.5947467129	0.0020670899	-29.63079	finished	0.00000	-312397.155205
1811	KAYBIX_clean_min_charges	0_0.02	250000	ethene	4.0994223104	0.0084498705	-30.03238	finished	0.00000	-359545.517420
1812	KAYBIX_clean_min_charges	0_0.02	500000	ethene	4.4169555814	0.0039260808	-30.02437	finished	0.00000	-391984.191770
1813	KAYBIX_clean_min_charges	0_0.02	750000	ethene	4.54822425	0.0051933092	-29.74348	finished	0.00000	-407742.827326
1814	KAYBIX_clean_min_charges	0_0.02	1000000	ethene	4.619264604	0.0096684391	-29.37398	finished	0.00000	-418604.489662
1815	KAYBIX_clean_min_charges	0_0.02	1	ethane	0.0019384092	2.7009e-05	-30.19475	finished	0.00000	-197.874024
1816	KAYBIX_clean_min_charges	0_0.02	10	ethane	0.0192825744	9.66752e-05	-30.19202	finished	0.00000	-1967.154027
1817	KAYBIX_clean_min_charges	0_0.02	100	ethane	0.1887267479	0.0013028302	-30.37976	finished	0.00000	-19249.611813
1818	KAYBIX_clean_min_charges	0_0.02	1000	ethane	1.3205378601	0.0033110358	-31.56277	finished	0.00000	-134643.019252
1819	KAYBIX_clean_min_charges	0_0.02	5000	ethane	2.5936657764	0.0044450234	-33.26218	finished	0.00000	-264303.276340
1820	KAYBIX_clean_min_charges	0_0.02	10000	ethane	2.9831686474	0.0027740642	-34.11095	finished	0.00000	-304239.850032
1821	KAYBIX_clean_min_charges	0_0.02	25000	ethane	3.4080814341	0.0022868138	-35.19108	finished	0.00000	-348364.650736
1822	KAYBIX_clean_min_charges	0_0.02	50000	ethane	3.7349836615	0.0033150132	-35.8968	finished	0.00000	-383098.439167
1823	KAYBIX_clean_min_charges	0_0.02	66700	ethane	3.8754276799	0.0087167995	-36.21994	finished	0.00000	-398260.512997
1824	KAYBIX_clean_min_charges	0_0.02	75000	ethane	3.9251183587	0.0047711734	-36.23297	finished	0.00000	-403605.842548
1825	KAYBIX_clean_min_charges	0_0.02	100000	ethane	4.0638214264	0.0065890141	-36.39259	finished	0.00000	-418782.008735
1826	KAYBIX_clean_min_charges	0_0.02	250000	ethane	4.4428967469	0.0046179336	-36.55881	finished	0.00000	-461811.941764
1827	KAYBIX_clean_min_charges	0_0.02	500000	ethane	4.6189583798	0.0084779617	-35.387	finished	0.00000	-485333.468773
1828	KAYBIX_clean_min_charges	0_0.02	750000	ethane	4.6672391084	0.0080377207	-35.23811	finished	0.00000	-495717.951040
1829	KAYBIX_clean_min_charges	0_0.02	1000000	ethane	4.6831122818	0.0065823574	-33.80206	finished	0.00000	-502552.325404
1830	KAYBIX_clean_min_charges	0_0.03	1	ethene	0.0004683236	1.21926e-05	-26.57442	finished	0.00000	-27.789210
1831	KAYBIX_clean_min_charges	0_0.03	10	ethene	0.0047409773	3.90609e-05	-26.56666	finished	0.00000	-281.048264
1832	KAYBIX_clean_min_charges	0_0.03	100	ethene	0.0470911711	0.0004713505	-26.60947	finished	0.00000	-2793.195173
1833	KAYBIX_clean_min_charges	0_0.03	1000	ethene	0.4308591557	0.0015156885	-26.90919	finished	0.00000	-25552.028134
1834	KAYBIX_clean_min_charges	0_0.03	5000	ethene	1.4356604947	0.0055842564	-27.68889	finished	0.00000	-85120.486940
1835	KAYBIX_clean_min_charges	0_0.03	10000	ethene	2.0379173504	0.0037789208	-28.25998	finished	0.00000	-120798.461892
1836	KAYBIX_clean_min_charges	0_0.03	25000	ethene	2.7278904884	0.0032360804	-29.12521	finished	0.00000	-161840.579673
1837	KAYBIX_clean_min_charges	0_0.03	50000	ethene	3.1571808062	0.004655607	-29.75375	finished	0.00000	-187712.728066
1838	KAYBIX_clean_min_charges	0_0.03	66700	ethene	3.3180478887	0.0067330153	-30.06153	finished	0.00000	-197542.921667
1839	KAYBIX_clean_min_charges	0_0.03	75000	ethene	3.3799650476	0.0026555698	-30.11649	finished	0.00000	-201375.291664
1840	KAYBIX_clean_min_charges	0_0.03	100000	ethene	3.5303288351	0.0053760117	-30.43615	finished	0.00000	-210705.970857
1841	KAYBIX_clean_min_charges	0_0.03	250000	ethene	3.9710697523	0.0039835071	-30.69648	finished	0.00000	-239133.062509
1842	KAYBIX_clean_min_charges	0_0.03	500000	ethene	4.2368107644	0.0127793712	-30.97019	finished	0.00000	-258164.161827
1843	KAYBIX_clean_min_charges	0_0.03	750000	ethene	4.3385986919	0.0083150217	-30.44412	finished	0.00000	-267179.572058
1844	KAYBIX_clean_min_charges	0_0.03	1000000	ethene	4.389034271	0.0109881449	-30.2314	finished	0.00000	-273298.703166
1845	KAYBIX_clean_min_charges	0_0.03	1	ethane	0.0024853506	5.42213e-05	-31.22234	finished	0.00000	-174.454947
1846	KAYBIX_clean_min_charges	0_0.03	10	ethane	0.0244726418	0.0001117928	-31.2634	finished	0.00000	-1718.863632
1847	KAYBIX_clean_min_charges	0_0.03	100	ethane	0.2358246646	0.0007871542	-31.48042	finished	0.00000	-16558.434896
1848	KAYBIX_clean_min_charges	0_0.03	1000	ethane	1.4776551986	0.0035533852	-32.76022	finished	0.00000	-103649.340089
1849	KAYBIX_clean_min_charges	0_0.03	5000	ethane	2.6382412963	0.0013048485	-34.27185	finished	0.00000	-184721.599495
1850	KAYBIX_clean_min_charges	0_0.03	10000	ethane	2.9758988034	0.0064050769	-34.87579	finished	0.00000	-208374.364670
1851	KAYBIX_clean_min_charges	0_0.03	25000	ethane	3.3466109434	0.0083112452	-35.73854	finished	0.00000	-234634.389803
1852	KAYBIX_clean_min_charges	0_0.03	50000	ethane	3.6235082792	0.0077998416	-36.28027	finished	0.00000	-254650.263597
1853	KAYBIX_clean_min_charges	0_0.03	66700	ethane	3.7412061287	0.0118833204	-36.63541	finished	0.00000	-263220.127631
1854	KAYBIX_clean_min_charges	0_0.03	75000	ethane	3.7925290551	0.0100281303	-36.61972	finished	0.00000	-267082.954216
1855	KAYBIX_clean_min_charges	0_0.03	100000	ethane	3.9077122849	0.0187615508	-36.77494	finished	0.00000	-275641.402872
1856	KAYBIX_clean_min_charges	0_0.03	250000	ethane	4.2370571782	0.0137835498	-36.92121	finished	0.00000	-301257.329969
1857	KAYBIX_clean_min_charges	0_0.03	500000	ethane	4.4046217059	0.0051868671	-36.98745	finished	0.00000	-316610.639082
1858	KAYBIX_clean_min_charges	0_0.03	750000	ethane	4.4504829142	0.0094821751	-35.94445	finished	0.00000	-323315.704974
1859	KAYBIX_clean_min_charges	0_0.03	1000000	ethane	4.4491462863	0.0068931445	-35.79142	finished	0.00000	-326955.866143
1860	KAYBIX_clean_min_charges	0_0.25	1	ethene	0.0006471942	2.0437e-05	-29.77467	finished	0.00000	-39.630645
1861	KAYBIX_clean_min_charges	0_0.25	10	ethene	0.0063954085	7.84099e-05	-29.76447	finished	0.00000	-391.797099
1862	KAYBIX_clean_min_charges	0_0.25	100	ethene	0.062946711	0.0006017262	-29.84158	finished	0.00000	-3859.326238
1863	KAYBIX_clean_min_charges	0_0.25	1000	ethene	0.5460320813	0.0038685116	-29.99967	finished	0.00000	-33367.845913
1864	KAYBIX_clean_min_charges	0_0.25	5000	ethene	1.637492131	0.007108412	-30.40015	finished	0.00000	-99349.272744
1865	KAYBIX_clean_min_charges	0_0.25	10000	ethene	2.1989138449	0.0044958523	-30.74829	finished	0.00000	-132970.428721
1866	KAYBIX_clean_min_charges	0_0.25	25000	ethene	2.7771014414	0.0031587917	-31.04162	finished	0.00000	-167346.248980
1867	KAYBIX_clean_min_charges	0_0.25	50000	ethene	3.079903481	0.0049958123	-31.28939	finished	0.00000	-185389.000505
1868	KAYBIX_clean_min_charges	0_0.25	66700	ethene	3.1789597929	0.0070405152	-31.21133	finished	0.00000	-191259.855190
1869	KAYBIX_clean_min_charges	0_0.25	75000	ethene	3.2146095304	0.0032801677	-31.1829	finished	0.00000	-193425.280041
1870	KAYBIX_clean_min_charges	0_0.25	100000	ethene	3.2989928801	0.0023774338	-31.15616	finished	0.00000	-198551.803588
1871	KAYBIX_clean_min_charges	0_0.25	250000	ethene	3.5162487661	0.0065373733	-30.97976	finished	0.00000	-212346.642602
1872	KAYBIX_clean_min_charges	0_0.25	500000	ethene	3.6407055024	0.0072376441	-30.68797	finished	0.00000	-221630.733701
1873	KAYBIX_clean_min_charges	0_0.25	750000	ethene	3.6728289505	0.0081783875	-30.43703	finished	0.00000	-225771.369485
1874	KAYBIX_clean_min_charges	0_0.25	1000000	ethene	3.6786192947	0.0053277988	-30.37355	finished	0.00000	-228460.626901
1875	KAYBIX_clean_min_charges	0_0.25	1	ethane	0.0034106938	4.1549e-05	-35.11807	finished	0.00000	-248.059902
1876	KAYBIX_clean_min_charges	0_0.25	10	ethane	0.0338535817	0.000178206	-35.14976	finished	0.00000	-2461.437141
1877	KAYBIX_clean_min_charges	0_0.25	100	ethane	0.3140612159	0.0014854032	-35.25062	finished	0.00000	-22781.373826
1878	KAYBIX_clean_min_charges	0_0.25	1000	ethane	1.6924833579	0.0113385824	-35.8693	finished	0.00000	-121502.472763
1879	KAYBIX_clean_min_charges	0_0.25	5000	ethane	2.7288780489	0.0045549093	-36.96371	finished	0.00000	-194401.988777
1880	KAYBIX_clean_min_charges	0_0.25	10000	ethane	2.9946724334	0.0054003673	-37.26157	finished	0.00000	-212850.128404
1881	KAYBIX_clean_min_charges	0_0.25	25000	ethane	3.2283608458	0.0044263314	-37.19991	finished	0.00000	-229088.651396
1882	KAYBIX_clean_min_charges	0_0.25	50000	ethane	3.3466920181	0.0012861875	-36.90735	finished	0.00000	-237376.325292
1883	KAYBIX_clean_min_charges	0_0.25	66700	ethane	3.3902325893	0.0063687066	-36.54501	finished	0.00000	-240507.762149
1884	KAYBIX_clean_min_charges	0_0.25	75000	ethane	3.406996507	0.0108355863	-36.22563	finished	0.00000	-241674.644319
1885	KAYBIX_clean_min_charges	0_0.25	100000	ethane	3.4460537459	0.0056614085	-36.36136	finished	0.00000	-244473.875688
1886	KAYBIX_clean_min_charges	0_0.25	250000	ethane	3.5785204971	0.0055507796	-36.18654	finished	0.00000	-254777.974008
1887	KAYBIX_clean_min_charges	0_0.25	500000	ethane	3.6547940169	0.012688129	-35.83751	finished	0.00000	-262350.391245
1888	KAYBIX_clean_min_charges	0_0.25	750000	ethane	3.6784879281	0.0118719177	-36.48067	finished	0.00000	-266615.864206
1889	KAYBIX_clean_min_charges	0_0.25	1000000	ethane	3.684087646	0.013640461	-36.43533	finished	0.00000	-269890.865674
1890	KAYBIX_clean_min_charges	0_0.04	1	ethene	0.0010083943	2.65792e-05	-31.18665	finished	0.00000	-105.648891
1891	KAYBIX_clean_min_charges	0_0.04	10	ethene	0.0101573173	8.98139e-05	-31.19245	finished	0.00000	-1063.968828
1892	KAYBIX_clean_min_charges	0_0.04	100	ethene	0.0987988496	0.0005261541	-31.26435	finished	0.00000	-10349.991899
1893	KAYBIX_clean_min_charges	0_0.04	1000	ethene	0.7570213634	0.0029982799	-31.72542	finished	0.00000	-79234.445791
1894	KAYBIX_clean_min_charges	0_0.04	5000	ethene	1.8708682097	0.0050965607	-32.47536	finished	0.00000	-195416.287644
1895	KAYBIX_clean_min_charges	0_0.04	10000	ethene	2.299689306	0.0044345031	-32.68046	finished	0.00000	-239837.434417
1896	KAYBIX_clean_min_charges	0_0.04	25000	ethene	2.7452735171	0.0050581984	-32.79514	finished	0.00000	-285741.738930
1897	KAYBIX_clean_min_charges	0_0.04	50000	ethene	3.0171807857	0.0087709591	-32.93387	finished	0.00000	-313849.905206
1898	KAYBIX_clean_min_charges	0_0.04	66700	ethene	3.1139924206	0.0054448113	-32.98524	finished	0.00000	-323860.036357
1899	KAYBIX_clean_min_charges	0_0.04	75000	ethene	3.1546163349	0.0082550716	-33.04946	finished	0.00000	-328117.048192
1900	KAYBIX_clean_min_charges	0_0.04	100000	ethene	3.2532233285	0.0031844242	-32.83007	finished	0.00000	-338515.384432
1901	KAYBIX_clean_min_charges	0_0.04	250000	ethene	3.5285896992	0.0110968903	-33.09686	finished	0.00000	-368540.409498
1902	KAYBIX_clean_min_charges	0_0.04	500000	ethene	3.7378314665	0.0112964127	-32.68293	finished	0.00000	-393484.542732
1903	KAYBIX_clean_min_charges	0_0.04	750000	ethene	3.8418739065	0.006623551	-32.54906	finished	0.00000	-407626.387261
1904	KAYBIX_clean_min_charges	0_0.04	1000000	ethene	3.8993269034	0.0114988084	-32.46837	finished	0.00000	-417284.011471
1905	KAYBIX_clean_min_charges	0_0.04	1	ethane	0.0060428716	4.35505e-05	-36.75701	finished	0.00000	-750.580448
1906	KAYBIX_clean_min_charges	0_0.04	10	ethane	0.0597112731	0.00039295	-36.83324	finished	0.00000	-7420.326092
1907	KAYBIX_clean_min_charges	0_0.04	100	ethane	0.515154059	0.0030777896	-37.25412	finished	0.00000	-63992.595876
1908	KAYBIX_clean_min_charges	0_0.04	1000	ethane	1.9275832708	0.0009366533	-38.40547	finished	0.00000	-238671.808945
1909	KAYBIX_clean_min_charges	0_0.04	5000	ethane	2.6313979483	0.0032062033	-38.97381	finished	0.00000	-324384.923232
1910	KAYBIX_clean_min_charges	0_0.04	10000	ethane	2.8382282303	0.0046129371	-38.80064	finished	0.00000	-349160.022295
1911	KAYBIX_clean_min_charges	0_0.04	25000	ethane	3.0545028051	0.0046468087	-38.83796	finished	0.00000	-375135.453445
1912	KAYBIX_clean_min_charges	0_0.04	50000	ethane	3.2001060739	0.0066053402	-38.50724	finished	0.00000	-392798.247438
1913	KAYBIX_clean_min_charges	0_0.04	66700	ethane	3.2464272152	0.0035743007	-38.36029	finished	0.00000	-398386.191698
1914	KAYBIX_clean_min_charges	0_0.04	75000	ethane	3.2673814178	0.0040694126	-38.11994	finished	0.00000	-401022.250581
1915	KAYBIX_clean_min_charges	0_0.04	100000	ethane	3.3143034086	0.0100663692	-37.40482	finished	0.00000	-406948.111902
1916	KAYBIX_clean_min_charges	0_0.04	250000	ethane	3.4553021287	0.0075645588	-37.21466	finished	0.00000	-425888.922844
1917	KAYBIX_clean_min_charges	0_0.04	500000	ethane	3.5617399398	0.0150836012	-37.32926	finished	0.00000	-442455.734114
1918	KAYBIX_clean_min_charges	0_0.04	750000	ethane	3.6246756107	0.0248803208	-36.17675	finished	0.00000	-453943.451100
1919	KAYBIX_clean_min_charges	0_0.04	1000000	ethane	3.6590547179	0.0129920969	-36.99968	finished	0.00000	-462515.644222
1920	KAYBIX_clean_min_charges	0_0.08	1	ethene	0.0004027306	2.03803e-05	-26.25809	finished	0.00000	-23.109283
1921	KAYBIX_clean_min_charges	0_0.08	10	ethene	0.0040310799	6.43733e-05	-26.27241	finished	0.00000	-231.657542
1922	KAYBIX_clean_min_charges	0_0.08	100	ethene	0.0402880535	0.0003114404	-26.28913	finished	0.00000	-2314.301955
1923	KAYBIX_clean_min_charges	0_0.08	1000	ethene	0.3705392469	0.001816482	-26.57476	finished	0.00000	-21286.917290
1924	KAYBIX_clean_min_charges	0_0.08	5000	ethene	1.2788318997	0.0053593509	-27.22284	finished	0.00000	-73385.958959
1925	KAYBIX_clean_min_charges	0_0.08	10000	ethene	1.8599764614	0.0031389124	-27.647	finished	0.00000	-106638.874200
1926	KAYBIX_clean_min_charges	0_0.08	25000	ethene	2.5857335232	0.0033282178	-28.32982	finished	0.00000	-148176.214722
1927	KAYBIX_clean_min_charges	0_0.08	50000	ethene	3.0391322604	0.003888271	-28.99959	finished	0.00000	-174362.911014
1928	KAYBIX_clean_min_charges	0_0.08	66700	ethene	3.2092051328	0.0039076083	-29.24015	finished	0.00000	-184270.465698
1929	KAYBIX_clean_min_charges	0_0.08	75000	ethene	3.2747031174	0.0105609063	-29.38553	finished	0.00000	-188144.752770
1930	KAYBIX_clean_min_charges	0_0.08	100000	ethene	3.4360093653	0.0068278039	-29.52672	finished	0.00000	-197752.379500
1931	KAYBIX_clean_min_charges	0_0.08	250000	ethene	3.8917765159	0.0121091904	-29.68312	finished	0.00000	-225577.616929
1932	KAYBIX_clean_min_charges	0_0.08	500000	ethene	4.1786653401	0.0075167557	-29.25127	finished	0.00000	-244667.144796
1933	KAYBIX_clean_min_charges	0_0.08	750000	ethene	4.2983318574	0.0039932256	-28.98979	finished	0.00000	-254092.218349
1934	KAYBIX_clean_min_charges	0_0.08	1000000	ethene	4.3580663714	0.0035074148	-28.58264	finished	0.00000	-260104.728792
1935	KAYBIX_clean_min_charges	0_0.08	1	ethane	0.0020664741	3.02265e-05	-30.8943	finished	0.00000	-140.649599
1936	KAYBIX_clean_min_charges	0_0.08	10	ethane	0.0204201005	9.54354e-05	-30.93856	finished	0.00000	-1389.935853
1937	KAYBIX_clean_min_charges	0_0.08	100	ethane	0.1973396478	0.000756018	-31.14063	finished	0.00000	-13433.631831
1938	KAYBIX_clean_min_charges	0_0.08	1000	ethane	1.2895237231	0.0036794451	-32.20549	finished	0.00000	-87634.577252
1939	KAYBIX_clean_min_charges	0_0.08	5000	ethane	2.4850555661	0.0042731832	-33.25695	finished	0.00000	-168211.802391
1940	KAYBIX_clean_min_charges	0_0.08	10000	ethane	2.8612382147	0.0026963036	-33.89718	finished	0.00000	-193527.485986
1941	KAYBIX_clean_min_charges	0_0.08	25000	ethane	3.2635609932	0.0090825379	-34.96554	finished	0.00000	-220889.038944
1942	KAYBIX_clean_min_charges	0_0.08	50000	ethane	3.5408045734	0.006517432	-35.52453	finished	0.00000	-240049.558031
1943	KAYBIX_clean_min_charges	0_0.08	66700	ethane	3.6659610322	0.0090821116	-35.44344	finished	0.00000	-248782.343215
1944	KAYBIX_clean_min_charges	0_0.08	75000	ethane	3.7148526992	0.0162100087	-35.74132	finished	0.00000	-252214.582769
1945	KAYBIX_clean_min_charges	0_0.08	100000	ethane	3.8298823859	0.0061670011	-35.92032	finished	0.00000	-260382.964553
1946	KAYBIX_clean_min_charges	0_0.08	250000	ethane	4.179794937	0.0102727478	-35.57681	finished	0.00000	-286055.004416
1947	KAYBIX_clean_min_charges	0_0.08	500000	ethane	4.3582594841	0.0066830013	-34.38417	finished	0.00000	-301085.036135
1948	KAYBIX_clean_min_charges	0_0.08	750000	ethane	4.4292596054	0.0077681214	-33.66065	finished	0.00000	-308939.971475
1949	KAYBIX_clean_min_charges	0_0.08	1000000	ethane	4.4473417645	0.0099984224	-33.20269	finished	0.00000	-313262.891414
1950	KAYBIX_clean_min_charges	0_0.12	1	ethene	0.0004425848	1.82514e-05	-26.42227	finished	0.00000	-25.181218
1951	KAYBIX_clean_min_charges	0_0.12	10	ethene	0.0044070979	7.4595e-05	-26.47325	finished	0.00000	-251.043633
1952	KAYBIX_clean_min_charges	0_0.12	100	ethene	0.0436806286	0.0002414461	-26.51509	finished	0.00000	-2489.928167
1953	KAYBIX_clean_min_charges	0_0.12	1000	ethene	0.3994836329	0.003019322	-26.79305	finished	0.00000	-22760.081721
1954	KAYBIX_clean_min_charges	0_0.12	5000	ethene	1.3610460318	0.0062151538	-27.43902	finished	0.00000	-77422.595652
1955	KAYBIX_clean_min_charges	0_0.12	10000	ethene	1.9706727442	0.0022706014	-27.84462	finished	0.00000	-111970.617302
1956	KAYBIX_clean_min_charges	0_0.12	25000	ethene	2.6956873575	0.0028132045	-28.54429	finished	0.00000	-153012.010914
1957	KAYBIX_clean_min_charges	0_0.12	50000	ethene	3.1380628336	0.003192514	-29.15253	finished	0.00000	-178305.012655
1958	KAYBIX_clean_min_charges	0_0.12	66700	ethene	3.2997031775	0.0057468426	-29.40962	finished	0.00000	-187645.767989
1959	KAYBIX_clean_min_charges	0_0.12	75000	ethene	3.3593857464	0.0045466895	-29.46087	finished	0.00000	-191091.129856
1960	KAYBIX_clean_min_charges	0_0.12	100000	ethene	3.5064204756	0.0039853698	-29.57175	finished	0.00000	-199781.549202
1961	KAYBIX_clean_min_charges	0_0.12	250000	ethene	3.9346293337	0.0079594084	-30.12824	finished	0.00000	-225776.115795
1962	KAYBIX_clean_min_charges	0_0.12	500000	ethene	4.208826961	0.011856482	-30.18424	finished	0.00000	-244176.995315
1963	KAYBIX_clean_min_charges	0_0.12	750000	ethene	4.3349476914	0.0068528526	-30.05251	finished	0.00000	-254166.801690
1964	KAYBIX_clean_min_charges	0_0.12	1000000	ethene	4.3910078629	0.0065905627	-29.69673	finished	0.00000	-260089.112424
1965	KAYBIX_clean_min_charges	0_0.12	1	ethane	0.0022449706	3.20628e-05	-31.19436	finished	0.00000	-151.824307
1966	KAYBIX_clean_min_charges	0_0.12	10	ethane	0.0226147316	0.0001298601	-31.19259	finished	0.00000	-1528.414506
1967	KAYBIX_clean_min_charges	0_0.12	100	ethane	0.2156554867	0.0007905216	-31.42437	finished	0.00000	-14571.871463
1968	KAYBIX_clean_min_charges	0_0.12	1000	ethane	1.3854311131	0.0040310508	-32.41868	finished	0.00000	-93343.889953
1969	KAYBIX_clean_min_charges	0_0.12	5000	ethane	2.6038445703	0.0031877426	-33.53105	finished	0.00000	-174598.651615
1970	KAYBIX_clean_min_charges	0_0.12	10000	ethane	2.9679965854	0.0030967781	-34.24809	finished	0.00000	-198783.448132
1971	KAYBIX_clean_min_charges	0_0.12	25000	ethane	3.3409366167	0.0083607646	-34.68678	finished	0.00000	-223785.488664
1972	KAYBIX_clean_min_charges	0_0.12	50000	ethane	3.5857855793	0.0042301175	-35.01442	finished	0.00000	-240431.086865
1973	KAYBIX_clean_min_charges	0_0.12	66700	ethane	3.6892236281	0.0064211006	-35.39849	finished	0.00000	-247596.785808
1974	KAYBIX_clean_min_charges	0_0.12	75000	ethane	3.7267576546	0.0088526699	-35.51833	finished	0.00000	-250189.632046
1975	KAYBIX_clean_min_charges	0_0.12	100000	ethane	3.8303803893	0.0093348279	-35.37637	finished	0.00000	-257454.494445
1976	KAYBIX_clean_min_charges	0_0.12	250000	ethane	4.158375142	0.0143771673	-35.31521	finished	0.00000	-281261.483565
1977	KAYBIX_clean_min_charges	0_0.12	500000	ethane	4.3585175773	0.0140861987	-35.17902	finished	0.00000	-297734.269714
1978	KAYBIX_clean_min_charges	0_0.12	750000	ethane	4.4432257269	0.0092974061	-34.62634	finished	0.00000	-306602.415474
1979	KAYBIX_clean_min_charges	0_0.12	1000000	ethane	4.4758252825	0.0113729971	-35.06489	finished	0.00000	-312157.556977
1980	KAYBIX_clean_min_charges	0	1	ethene	0.0003473662	2.61755e-05	-25.28332	finished	0.00000	-19.765880
1981	KAYBIX_clean_min_charges	0	10	ethene	0.003562608	7.99788e-05	-25.28418	finished	0.00000	-202.920762
1982	KAYBIX_clean_min_charges	0	100	ethene	0.0352746635	0.0002166039	-25.29604	finished	0.00000	-2008.780575
1983	KAYBIX_clean_min_charges	0	1000	ethene	0.3331969435	0.0019199441	-25.54354	finished	0.00000	-18977.595653
1984	KAYBIX_clean_min_charges	0	5000	ethene	1.2373063109	0.0013159535	-26.29679	finished	0.00000	-70549.261916
1985	KAYBIX_clean_min_charges	0	10000	ethene	1.8709595391	0.0041360512	-26.94951	finished	0.00000	-106793.327872
1986	KAYBIX_clean_min_charges	0	25000	ethene	2.6659542613	0.0029291058	-27.98266	finished	0.00000	-152585.710689
1987	KAYBIX_clean_min_charges	0	50000	ethene	3.1683005725	0.0037419273	-28.79973	finished	0.00000	-181958.275692
1988	KAYBIX_clean_min_charges	0	66700	ethene	3.361441353	0.0067786768	-29.11878	finished	0.00000	-193398.916932
1989	KAYBIX_clean_min_charges	0	75000	ethene	3.4401056876	0.0025527444	-29.27356	finished	0.00000	-198125.991740
1990	KAYBIX_clean_min_charges	0	100000	ethene	3.6178042112	0.0082903702	-29.49181	finished	0.00000	-208820.693280
1991	KAYBIX_clean_min_charges	0	250000	ethene	4.1452769624	0.0107510782	-29.90053	finished	0.00000	-241727.426986
1992	KAYBIX_clean_min_charges	0	500000	ethene	4.4670947997	0.005152568	-29.92771	finished	0.00000	-263528.809474
1993	KAYBIX_clean_min_charges	0	750000	ethene	4.6108786359	0.0047911985	-29.67565	finished	0.00000	-274845.848885
1994	KAYBIX_clean_min_charges	0	1000000	ethene	4.685636036	0.0086869868	-29.5283	finished	0.00000	-282208.739304
1995	KAYBIX_clean_min_charges	0	1	ethane	0.0017424738	7.96069e-05	-29.70413	finished	0.00000	-117.477795
1996	KAYBIX_clean_min_charges	0	10	ethane	0.0171962812	0.0001364178	-29.70225	finished	0.00000	-1158.848464
1997	KAYBIX_clean_min_charges	0	100	ethane	0.1676102591	0.0006623174	-29.88276	finished	0.00000	-11296.899855
1998	KAYBIX_clean_min_charges	0	1000	ethane	1.2330749146	0.0028840941	-31.07923	finished	0.00000	-83171.290392
[truncated: 2,111 more rows]
